# Supplementary material for: Disentangling transcriptional responses in plant defense against arthropod herbivores
Source: Sci Rep. 2021 Jun 21;11:12996. doi: 10.1038/s41598-021-92468-6 (PMC8217245; doi:10.1038/s41598-021-92468-6)
Supplement: Supplementary file 2 — Supplementary Information 2. [file 41598_2021_92468_MOESM2_ESM.xlsx]

## Sheet: JA
Clust_#	Focc_48h	M.brassicae	P.brassicae	Byo_6dai	Focc_24h	Brevicoryne_72h	M.persicae_6h	M.persicae_3h	M.cerasi_3h	R.padi_3h	Bemisia	R.padi_6h	M.cerasi_6h	M.cerasi_24h	M.persicae_24h	R.padi_24h	Tur_3h	Tur_24h	Byo_6hai	Byo_2dai	Pieris_24h	Pieris_6h	Pieris_12h	Spodoptera	Pieris_3h	Lhui_4hai	Tur_30m	Tur_1h	Gene stable ID	Gene name
Cluster_4	2.09296	0	0	0	1.96188	2.3744	0	-1.21	0	0	0	1.2	1.52	1.41	1.69	2.05	5.31239	5.60576	3.95453	3.26269	2.66251	2.46426	3.67754	2.81	2.0954	4.50752	5.3668	4.50939	AT1G28480	GRXC9
Cluster_4	1.10242	0	0	-1.28627	1.60541	1.40553	1.05	0	0	0	0	1.66	2.23	1.69	2.43	1.82	7.2366	6.17785	3.84661	3.80349	2.80431	3.26325	4.53972	3.5	2.15155	5.16329	5.66917	6.69026	AT3G23250	MYB15
Cluster_4	1.96383	1.4	0	0	2.68042	0	0	0	0	0	0	1.03	1.19	0	0	0	6.08163	5.54962	3.90967	3.33771	2.99076	3.17088	4.45681	3.36	2.46119	5.62477	5.56704	5.53121	AT1G17380	TIFY11A
Cluster_4	4.05638	0	0	0	1.97383	1.22906	0	0	0	1.12	0	1.21	1.07	1.3	0	2.13	6.78607	7.35135	6.40299	6.00377	2.4481	2.15371	4.41992	4.84	3.9979	6.97283	4.81503	5.44371	AT1G61120	GES
Cluster_4	3.53309	0	0	0	2.97292	1.17777	0	0	0	0	0	0	0	0	0	1.11	7.54496	6.63477	3.31926	3.45695	1.54251	2.87477	4.41905	1.25	3.00299	5.38863	8.46532	8.22163	AT2G34600	TIFY 5B
Cluster_4	2.07062	0	0	0	0	2.35826	0	0	0	0	0	0	0	0	0	0	5.33728	4.76899	2.9846	1.35961	2.77578	3.14083	4.36101	3.03	1.81981	5.46537	6.01363	5.09419	AT1G19180	TIFY10A
Cluster_4	2.59814	1.29	0	0	0	0	0	0	0	0	0	0	1.55	0	1.39	0	4.65621	3.61015	3.09835	1.7213	1.49059	2.53499	3.58908	3.97	2.58128	5.91802	5.75969	4.02102	AT1G17420	LOX3
Cluster_4	2.12812	1.76	1.01	0	0	0	0	0	0	0	0	0	0	0	0	1.09	5.0749	4.62208	3.33682	2.65836	1.34461	2.27758	3.18742	2.48	1.39311	5.02389	3.61367	4.54024	AT3G51450	SSL7
Cluster_4	1.76432	2.28	0	0	0	0	0	-1.33	0	0	0	0	0	0	1.06	1.29	5.67001	5.32617	4.0781	2.35454	1.50316	1.9956	3.69068	3.79	1.54682	4.65237	4.52355	5.39306	AT3G44860	FAMT
Cluster_4	2.157	1.92	0	0	1.80767	1.11477	0	0	0	0	0	1.14	1.17	0	1.03	1.14	4.0543	4.03396	2.75312	2.31871	2.69003	3.05184	4.9911	1.08	3.55383	5.45756	4.32728	3.51238	AT1G30135	TIFY5A
Cluster_4	0	0	0	1.73877	0	0	0	0	0	0	0	1.08	0	0	0	1.52	6.81488	5.82622	6.25573	5.01218	0	3.10393	4.42568	0	3.68174	0	6.73898	7.53377	AT3G22275	JAZ13
Cluster_4	1.49291	2.22	2.54	0	0	0	-2.19	-1.98	0	0	0	0	0	1.41	1.54	1.61	6.72906	6.27902	5.12775	0	2.2712	3.03198	5.42488	0	3.01525	0	3.42172	5.77802	AT4G16740	TPS03
Cluster_4	3.87898	3.56	3.56	0	0	0	0	0	0	0	0	0	0	0	0	0	6.20375	6.49213	2.99792	3.25273	1.835	2.29675	2.94298	4.57	2.81562	4.85834	4.98646	5.85913	AT5G05600	-
Cluster_4	3.26991	3.43	2.97	0	1.68354	0	0	0	0	0	0	0	0	0	0	0	5.15553	5.23971	5.11284	5.0221	2.25282	2.57146	4.18979	4.83	4.20549	6.61131	4.07417	4.55365	AT5G13220	JAZ10
Cluster_4	3.25431	4.16	4.26	0	-1.3565	0	0	0	0	0	0	0	0	0	-2.02	-1.05	5.53819	5.38247	4.10646	5.64939	2.95642	2.74309	3.85133	2.84	3.49172	5.9107	1.7625	2.66781	AT5G07010	SOT15
Cluster_4	3.23544	2.03	1.88	2.44134	2.64265	3.43275	0	0	0	0	0	0	0	0	0	1.64	4.33837	6.52211	5.60708	6.05514	0	0	3.29993	3.03	2.6687	5.394	2.25025	2.1314	AT3G09940	MDAR3
Cluster_4	4.85786	2.38	1.25	0	2.14423	4.53066	0	0	0	0	0	0	0	0	0	1.53	6.61821	7.12749	6.20634	5.06641	2.05397	0	2.59179	3.14	2.08239	4.86507	3.07496	5.28869	AT2G24850	TAT3
Cluster_4	2.17409	2.64	4.06	0	0	0	0	0	0	0	0	0	0	0	-1.12	0	9.32801	7.88622	0	0	0	0	2.08374	4.54	1.92328	4.08027	4.74641	7.91032	AT2G38240	ANS
Cluster_4	1.62569	0	3.05	-3.01036	0	0	0	0	0	0	0	1.17	0	0	-1.11	-1.85	9.89649	7.37465	0	0	2.81318	4.03853	4.98912	1.52	3.02312	6.80042	6.66499	9.82987	AT1G43160	RAP2-6
Cluster_3	0	0	0	5.01543	0	0	0	0	0	0	0	0	0	0	0	0	4.59511	7.84299	2.3235	7.29379	3.64677	0	3.37318	0	0	0	0	0	AT3G11180	-
Cluster_3	1.16277	2.21	0	3.47318	2.19663	0	0	0	0	0	0	1.58	0	0	-1.21	0	5.84177	7.22817	4.29994	4.48505	4.96528	4.08917	5.81549	0	0	2.68513	4.31064	3.57474	AT1G66370	MYB113
Cluster_3	2.00152	2.12	0	0	0	0	0	0	0	0	0	0	0	0	0	1.06	8.2703	5.77557	7.13163	8.60568	4.29734	7.59771	7.87832	0	0	1.82086	0	5.11702	AT2G24210	TPS10
Cluster_3	3.00114	7.39	4.1	0	0	0	0	-2.23	0	0	0	0	0	0	0	0	6.34877	7.40574	0	3.37445	4.63345	2.43322	5.40147	6.48	0	6.44318	0	2.45674	AT5G24780	VSP1
Cluster_3	3.00114	7.07	4.36	0	0	0	0	0	0	0	0	0	0	0	0	0	5.39729	5.63571	0	2.08881	5.03099	2.75661	6.54296	6.12	1.69866	6.44318	1.03132	1.93975	AT5G24770	VSP2
Cluster_3	3.09191	4.12	2.94	0	0	0	0	0	0	0	0	1.54	0	0	0	0	6.84641	8.34218	0	2.48384	5.4675	2.73171	3.57831	3.9	3.9796	6.00223	0	4.51879	AT3G55970	JRG21
Cluster_3	5.8328	5.27	2.53	2.41969	3.29927	2.19091	0	0	0	0	0	1.32	0	0	0	1.06	8.19199	9.48238	3.96246	5.23486	5.61307	2.61264	5.33791	5.57	2.12128	7.0268	0	2.71464	AT2G39030	NATA1
Cluster_5	6.81831	7.38	5.38	6.15796	2.68717	2.89306	3.21	3.1	3.21	2.89	0	3.39	2.58	1.93	2.3	2.85	4.08452	10.1074	0	6.5592	2.35468	1.35012	0	4.33	0	5.0773	0	3.7009	AT5G44420	PDF1.2A
Cluster_2	0	1.21	1.81	1.09179	0	0	0	0	0	0	0	0	0	0	0	0	3.39187	2.9087	2.46481	2.43106	1.4749	2.94239	3.77674	0	2.50982	3.27892	2.04238	0	AT5G17490	RGL3
Cluster_2	0	1.77	1.64	0	0	0	0	0	0	0	0	1.29	0	0	0	0	3.64441	4.45509	0	0	3.11241	2.8926	3.97395	1.73	2.84677	4.48167	1.57974	2.39626	AT5G13330	ERF113
Cluster_2	4.67119	2.89	2.1	0	0	0	0	0	0	0	0	0	0	0	0	0	2.31272	2.58157	0	1.15677	1.72778	0	2.16675	0	1.86232	3.5829	2.25082	2.02469	AT5G67480	BT4
Cluster_2	3.44339	1.99	1.03	0	1.12726	0	0	0	0	0	0	0	0	0	0	0	1.87521	1.68588	0	1.66964	2.62328	1.33368	2.50926	0	2.04322	2.61071	3.06382	1.2715	AT4G37260	MYB73
Cluster_2	1.61852	2.84	1.54	0	1.08267	1.13598	0	0	0	0	0	0	0	0	0	0	5.72905	5.45619	2.34574	1.69483	3.09717	1.09698	3.4386	4.16	1.2053	2.625	1.95357	3.87722	AT4G23600	CORI3
Cluster_2	1.35735	1.78	1.21	0	0	0	0	-1.15	0	0	0	0	0	0	0	1.12	5.20717	5.12538	2.03409	1.29062	2.53034	1.3295	3.12575	2.36	1.26479	2.45113	1.84687	3.18821	AT3G45140	LOX2
Cluster_2	1.1387	2.36	1.47	0	0	0	0	0	0	0	0	0	0	0	0	0	4.56508	4.05014	1.76318	1.46551	1.67665	2.4355	2.72622	3.38	1.65981	2.93645	3.60507	4.1375	AT1G70700	JAZ9
Cluster_2	2.187	3.47	2.64	0	0	0	0	0	0	0	0	0	0	0	0	0	4.17691	3.61775	1.93912	1.86069	1.71676	1.73615	3.51679	3.59	2.19357	4.79733	3.61793	4.28321	AT1G44350	ILL6
Cluster_2	1.62286	2.92	1.6	0	0	0	0	0	0	0	0	0	0	0	0	0	3.43187	3.97553	1.1614	1.14873	2.43107	1.58071	2.81298	3.82	1.41522	3.84599	0	1.79449	AT2G34810	-
Cluster_2	1.09104	1.97	0	0	0	0	0	0	0	0	0	0	0	0	0	0	3.26785	3.29424	2.17417	1.54961	2.69681	2.07393	3.54419	3.89	1.33332	2.0826	1.40489	1.75352	AT1G19570	DHAR1
Cluster_2	1.94734	3.3	2.16	1.74012	1.85826	0	0	0	0	0	0	0	0	0	0	0	4.0295	4.39931	2.76348	2.6576	3.07913	2.26385	3.48324	2.41	1.51702	2.95457	0	1.32152	AT3G16470	JAL35
Cluster_2	0	0	0	2.91388	0	0	0	0	0	0	0	0	0	0	0	0	4.99701	4.07529	2.67076	3.31456	0	3.50213	2.65032	0	0	0	2.76331	3.74444	AT1G66380	MYB114
Cluster_2	0	0	0	0	1.16245	0	0	0	0	0	0	0	0	0	0	0	5.0715	5.23139	3.47845	2.51906	1.9586	2.78189	2.31396	0	0	1.62308	4.75463	3.60603	AT3G23240	ERF1B
Cluster_2	1.6005	0	1.01	2.19268	0	0	0	0	0	0	0	0	0	0	0	0	4.49491	4.41786	2.19372	1.98012	0	1.10004	2.26782	0	1.68519	4.83348	2.63216	4.40373	AT1G18710	AtMYB47
Cluster_2	0	0	0	0	0	0	-1.53	0	0	0	0	0	0	0	0	0	4.7089	5.37977	0	0	0	0	0	0	0	0	0	2.04003	AT5G59090	SBT4.12
Cluster_2	0	0	0	0	0	0	0	0	0	0	0	0	0	0	0	0	4.48354	5.3839	0	0	0	0	2.90668	0	0	0	0	3.28298	AT3G27810	MYB21
Cluster_2	0	5.49	0	2.94059	2.43874	0	-1.33	-1.33	0	0	0	0	0	0	0	0	3.35752	2.26283	0	2.41934	1.2388	1.07082	0	3.38	0	0	0	0	AT4G22880	LDOX
Cluster_2	-2.18108	0	-2.31	2.23975	1.32056	0	-1.84	-1.93	0	0	0	0	0	0	1.47	1.02	3.80856	2.21473	0	1.12729	0	1.47635	1.99009	3.75	0	3.1558	1.0161	3.17332	AT1G56650	MYB75
Cluster_2	1.19889	0	1.04	0	0	2.15397	0	0	0	0	0	0	0	0	0	0	3.24939	3.57648	2.30621	1.58993	0	0	0	0	0	3.23178	3.7611	2.96873	AT5G47220	ERF2
Cluster_2	1.96504	0	0	0	0	1.10902	0	0	0	0	0	0	0	0	0	0	2.5517	2.98955	1.27956	1.4829	0	0	0	2.48	0	3.75884	1.29575	2.57211	AT3G51440	SSL6
Cluster_2	1.00351	0	-2.58	-1.04372	1.38773	2.55659	0	0	0	0	0	0	0	0	1.15	0	2.10027	1.71211	0	2.00478	1.56169	0	0	0	0	3.19805	3.65986	1.80139	AT4G23810	WRKY53
Cluster_2	1.25907	0	0	1.69135	0	0	0	0	0	0	3.07457	0	0	0	0	0	1.41945	2.73124	0	2.01498	-1.55322	0	0	0	0	3.18654	1.45127	0	AT5G46050	NPF5.2
Cluster_2	0	0	0	0	0	1.87782	0	0	0	0	0	0	1.01	0	0	0	1.58416	1.37957	0	0	0	0	0	0	0	0	1.70073	1.21581	AT5G08790	NAC081
Cluster_2	2.16505	0	0	0	0	2.31706	0	0	0	0	1.43087	0	0	0	0	0	1.69917	1.83625	1.10601	1.25518	0	0	0	0	0	0	2.147	1.88397	AT3G50480	HR4
Cluster_2	2.09322	1.14	0	0	0	2.10034	0	0	0	0	0	0	0	0	0	0	0	0	0	1.07474	0	0	0	0	0	0	2.05453	0	AT1G18570	MYB51
Cluster_2	0	0	0	0	1.99226	1.63101	0	0	0	0	0	0	0	0	0	0	1.4407	1.77824	2.96266	3.10189	0	2.26429	1.81516	0	1.42598	0	1.79495	0	AT1G57560	AtMYB50
Cluster_2	1.03508	0	0	0	0	4.24416	1.08	0	0	0	2.09394	1.44	1.36	2.82	2.82	2.97	2.45183	4.09454	1.46215	2.48947	0	0	0	0	0	2.08589	2.38188	2.23098	AT1G15520	ABCG40
Cluster_2	0	0	-2.05	0	1.27882	3.21047	0	0	0	0	2.08172	1.17	1.98	1.53	1.98	1.42	3.76536	3.21589	2.13018	2.25376	1.98606	1.41415	1.3823	1.07	0	0	3.59561	3.07766	AT2G46400	WRKY46
Cluster_2	0	0	0	0	0	0	0	0	0	0	0	0	0	0	0	0	1.18265	0	0	0	2.36408	2.01888	2.19277	1.08	1.40223	1.8369	2.15679	0	AT1G73080	PEPR1
Cluster_2	0	0	0	0	0	1.07795	0	0	0	0	0	0	0	0	0	0	1.44376	1.6116	1.29124	0	1.73978	1.51125	2.21485	1.72	0	2.31826	2.05913	1.28125	AT3G15210	ERF4
Cluster_2	0	0	0	0	0	0	0	0	0	0	0	0	0	0	0	0	1.88535	1.92199	0	0	0	1.79864	1.74252	0	2.15267	0	2.88297	1.76074	AT3G06490	MYB108
Cluster_2	0	0	0	0	0	0	0	0	0	0	0	0	0	0	0	0	2.58895	1.9281	0	0	0	1.60443	2.28249	1.26	1.99673	2.20899	2.28156	2.30704	AT3G17860	TIFY6B
Cluster_2	0	0	0	0	0	0	0	0	0	0	0	0	0	0	0	0	1.38258	1.45586	1.54383	1.59331	1.94071	1.64208	2.35	2.35	1.33186	2.30766	0	0	AT5G60300	LECRK19
Cluster_2	0	1.13	1.08	0	0	0	0	0	0	0	0	0	0	0	0	0	1.70423	1.67372	1.07124	1.04901	1.81597	2.29353	2.47764	2.26	1.4201	2.85687	1.15375	0	AT5G63970	RGLG3
Cluster_2	0	1.76	0	0	0	0	0	0	0	0	1.02552	0	0	0	0	0	2.50057	1.25296	1.82422	0	2.03094	2.2588	2.85328	2.76	1.38637	2.2193	0	1.57358	AT4G34710	SPE2
Cluster_2	0	0	0	0	1.58131	0	0	0	0	0	0	0	0	0	0	0	1.83562	0	1.06926	0	1.5865	2.17446	2.24411	1.98	1.63649	1.70629	1.07639	1.31245	AT5G55120	VTC5
Cluster_2	0	0	0	0	1.13236	0	-1.01	0	0	0	0	0	0	0	0	0	1.57838	1.12012	1.66891	0	1.69221	2.8716	3.26812	2.19	1.86433	2.91929	1.17295	1.29325	AT5G60890	MYB34
Cluster_2	1.03856	1.38	1.38	0	1.40147	0	0	0	0	0	0	0	0	0	0	0	2.73362	2.78112	0	0	1.4595	2.12028	3.9947	1.26	2.19167	2.9737	2.72498	0	AT3G15500	NAC055
Cluster_2	1.96509	1.75	0	0	1.67257	0	0	0	0	0	0	0	0	0	0	0	2.9046	2.2895	0	1.54668	2.07736	1.80625	2.70637	2.41	2.14888	3.0404	4.24885	2.8142	AT5G67300	MYB44
Cluster_2	1.2089	0	0	0	0	0	0	0	0	0	0	0	0	0	0	0	1.84185	1.17994	1.89351	1.20226	0	2.29497	2.7817	0	1.77439	3.78805	3.59638	2.62569	AT5G56980	-
Cluster_2	0	0	0	0	0	0	0	0	0	0	0	0	0	0	0	0	3.26041	2.57043	1.87907	0	1.61096	2.60085	2.98902	1.33	2.39002	4.07356	2.65472	3.47147	AT1G74430	MYB95
Cluster_2	0	1.55	0	0	0	0	0	0	0	0	0	0	0	0	0	0	4.19857	3.50047	2.34429	1.17616	1.37148	1.8454	2.74263	1.96	1.10266	2.6895	2.50333	2.77431	AT5G42650	CYP74A
Cluster_2	0	0	1.02	0	1.4825	0	0	0	0	0	0	0	0	0	0	0	3.76176	3.16322	2.70845	1.32958	2.10464	1.91213	3.44242	2.89	1.05752	2.50827	2.93925	3.31295	AT1G32640	MYC2
Cluster_2	0	2	1.03	0	1.53208	0	0	0	0	0	0	0	0	0	0	0	3.34386	3.04757	1.60147	1.86425	1.19123	2.10305	2.1777	2.36	1.932	3.1032	3.1637	3.00401	AT1G72450	TIFY11B
Cluster_2	1.32939	1.71	1.37	0	1.06899	0	0	0	0	0	0	0	0	0	0	0	3.1794	2.66279	1.94627	1.54785	1.14972	2.01126	2.91672	3.05	2.01112	3.17868	2.63847	3.00824	AT1G74950	TIFY10B
Cluster_2	0	1.4	0	0	0	0	0	0	0	0	0	0	0	0	0	0	3.38712	3.31601	3.25139	2.89731	3.66668	2.83751	3.89378	1.77	0	0	1.86621	1.69212	AT5G09980	PEP4
Cluster_2	0	1.25	0	0	0	0	0	0	0	0	0	0	0	0	0	0	2.3795	1.62162	2.39937	1.57391	3.23568	2.5773	3.53384	1.04	1.65993	2.22959	2.26811	1.41967	AT1G17750	PEPR2
Cluster_2	0	0	0	0	0	1.60206	0	0	0	0	0	0	0	0	0	0	2.83267	2.14412	1.09955	1.09568	2.34414	1.79888	2.76243	3.59	1.0474	4.5214	3.23425	1.99091	AT4G20860	FAD-OXR
Cluster_2	1.00497	0	0	0	0	1.27498	0	0	0	0	0	0	1.22	0	0	0	1.981	1.34066	1.83237	0	3.7747	3.0154	3.28537	2.15	0	5.76053	4.63424	2.52271	AT1G61340	-
Cluster_2	0	1.33	0	0	0	0	0	0	0	0	0	0	0	0	0	0	1.53538	0	0	0	3.21965	2.67987	4.15745	2.78	3.44567	5.18493	3.41043	0	AT4G05100	AtMYB74
Cluster_2	0	0	0	0	0	0	0	0	0	0	0	0	0	0	0	0	1.02708	0	0	0	5.61601	4.13936	6.35132	1.32	3.82518	0	3.91754	2.33893	AT1G47510	IP5P11
Cluster_2	2.58195	2.28	-1.71	-3.6651	1.96785	0	0	0	0	0	0	0	0	0	-1.41	0	0	0	0	0	3.33857	2.31563	2.57286	0	3.19609	0	4.11352	0	AT1G21910	ERF012
Cluster_2	0	0	-1.44	0	0	0	0	0	0	0	0	0	1.19	0	1.35	1.29	0	1.40246	0	0	1.19875	0	0	0	0	0	0	0	AT3G56400	WRKY70
Cluster_2	1.10935	0	0	0	-1.2993	0	0	0	0	0	0	1.24	1.36	1.45	1.63	1.33	0	1.78396	0	0	0	0	0	0	0	0	0	-1.85438	AT2G40750	WRKY54
Cluster_2	0	0	-1.81	1.07745	0	2.33497	0	0	0	0	0	1.37	1.77	1.62	1.64	1.6	0	2.76743	1.95003	2.33886	0	0	0	0	0	0	0	0	AT5G64810	WRKY51
Cluster_2	0	0	0	2.89236	0	0	0	0	0	0	0	0	0	0	-1.06	0	0	0	0	2.84854	2.15772	0	0	0	0	0	0	0	AT2G36890	RAX2
Cluster_2	0	2.05	0	2.65007	0	0	0	0	0	0	0	0	0	0	0	0	2.47788	1.77985	0	2.34605	0	1.54281	0	0	0	0	0	0	AT4G09820	TT8
Cluster_2	0	0	-1.62	0	2.10116	0	-1.5	-1.55	-1.12	-1.2	0	0	0	0	0	0	2.04808	1.41572	0	0	1.59197	1.38632	1.12179	2.26	0	-2.39891	0	0	AT5G13930	CHS
Cluster_2	0	0	-2.09	0	2.24204	2.32674	0	0	0	0	0	0	1.66	1.05	1.56	0	1.61281	0	0	1.36537	3.43037	2.36307	2.74757	1.08	0	0	2.09125	0	AT4G11280	ACS6
Cluster_2	0	0	0	0	2.43874	0	0	0	0	0	0	0	0	0	0	0	0	0	0	0	0	0	0	3.02	0	0	0	0	AT4G22870	-
Cluster_2	1.09706	0	0	0	0	0	0	0	0	0	1.31473	0	0	0	0	0	1.13734	1.69829	0	1.21265	0	0	0	2.48	0	0	0	0	AT3G51430	SSL5
Cluster_2	0	0	0	0	0	0	0	0	0	0	0	0	0	0	0	0	0	0	0	0	0	0	0	0	0	2.6702	1.06515	0	AT4G31550	WRKY11
Cluster_2	0	0	0	0	0	0	0	0	0	0	1.00267	0	0	0	0	0	0	0	0	0	1.21266	0	0	1.71	0	1.53637	0	0	AT1G74020	SSL12
Cluster_2	0	0	0	0	0	0	0	0	0	0	0	0	0	0	0	0	1.30254	1.04345	0	0	0	0	1.12349	1.33	0	1.6614	1.02604	1.06932	AT5G20900	TIFY3B
Cluster_2	1.39332	1.25	1.36	0	0	0	0	0	0	0	0	0	0	0	0	0	1.14358	1.09989	0	0	0	0	0	1.13	0	1.89016	0	0	AT5G27380	GSH2
Cluster_2	1.83328	0	0	0	-1.2106	0	0	0	0	0	0	0	0	0	0	0	0	0	0	0	0	0	0	0	0	0	0	0	AT2G28900	OEP161
Cluster_2	0	0	0	-1.84469	-1.36374	0	-1.08	0	0	0	0	0	0	0	0	0	0	0	0	0	0	0	0	0	0	0	0	0	AT1G28290	AGP31
Cluster_2	0	-1.85	0	-1.64201	0	0	0	0	0	0	0	0	0	0	0	0	0	0	0	-1.29545	0	0	0	0	0	0	0	0	AT3G23050	IAA7
Cluster_2	0	-1.27	0	0	0	0	0	0	0	0	0	0	0	0	0	0	0	0	0	-1.04341	-1.34512	0	0	0	0	0	0	0	AT3G16770	RAP2-3
Cluster_2	0	0	-1.01	-1.5263	0	-1.36249	-1.69	-1.12	0	0	0	0	0	0	0	0	0	0	0	0	0	1.02605	1.60337	0	0	0	0	0	AT5G07690	MYB29
Cluster_2	0	0	0	0	0	0	0	0	0	0	0	0	0	0	0	0	0	0	0	0	0	0	0	1.14	0	0	0	0	AT5G46180	DELTA-OAT
Cluster_2	0	0	0	0	0	0	0	0	0	0	0	0	0	0	0	0	0	0	0	0	0	0	1.01427	0	0	0	0	0	AT3G16350	-
Cluster_2	0	0	0	0	0	0	0	0	0	0	0	0	0	0	0	0	0	0	0	-1.15377	0	0	0	0	0	0	0	0	AT4G32570	TIFY8
Cluster_2	0	0	0	0	0	0	-1.17	0	0	0	0	0	0	0	0	0	0	0	0	0	0	0	0	0	0	0	0	0	AT2G14580	PRB1
Cluster_2	0	0	0	0	-1.28786	0	0	0	0	0	0	0	0	0	0	0	0	0	0	0	0	0	0	0	0	0	0	0	AT2G18790	PHYB
Cluster_2	0	0	0	0	-1.09976	0	0	0	0	0	0	0	0	0	0	0	0	0	0	0	0	0	0	0	0	0	0	0	AT1G14920	GAI
Cluster_2	0	0	0	0	0	0	0	0	0	0	0	0	0	0	0	0	0	0	0	0	0	0	0	0	0	0	-1.0218	0	AT3G46590	TRP2
Cluster_2	0	0	0	0	0	0	0	0	0	0	0	0	0	0	0	0	0	0	0	0	0	0	0	0	0	0	-1.00303	-1.15843	AT4G19660	NPR4
Cluster_2	-1.26155	0	0	0	0	0	0	0	0	0	0	0	0	0	0	0	0	0	0	0	0	0	0	0	0	0	0	0	AT4G01280	RVE5
Cluster_2	-1.39	0	0	0	0	0	0	0	0	0	0	0	0	0	0	0	0	0	0	0	0	0	0	0	0	0	0	0	AT2G39940	COI1
Cluster_2	-1.01735	0	0	0	0	0	0	0	0	0	0	0	0	0	0	0	0	0	0	0	-1.38422	0	0	0	0	0	-1.10348	0	AT5G59430	TRP1
Cluster_2	0	-1.5	0	0	0	0	0	0	0	0	0	0	0	0	0	0	0	0	0	0	0	0	0	0	0	0	0	0	AT2G39730	RCA
Cluster_2	-1.11088	-1.36	-1.14	0	0	0	0	0	0	0	0	0	0	0	0	0	0	0	0	0	0	0	0	0	0	0	0	0	AT3G03450	RGL2
Cluster_2	0	-1.11	-1.08	0	0	0	0	0	0	0	0	0	0	0	0	0	0	0	0	0	0	2.11669	0	0	0	0	0	0	AT1G63650	BHLH2
Cluster_2	0	0	0	1.05495	0	0	0	0	0	0	0	0	0	0	0	0	0	0	0	1.30574	0	1.58029	0	0	0	0	0	0	AT1G12160	-
Cluster_2	-1.09807	0	-1.04	0	0	0	0	0	0	0	0	0	0	0	0	0	0	0	0	0	0	0	0	0	0	0	0	0	AT5G15310	ATMYB16
Cluster_2	-1.06899	0	-1.16	0	0	0	0	0	0	0	0	0	0	0	0	0	0	0	0	0	0	0	0	0	0	0	0	0	AT2G43710	FAB2
Cluster_2	-1.72229	0	-1.88	0	0	0	0	0	0	0	0	0	0	0	0	0	0	0	0	0	0	0	0	0	0	0	0	0	AT4G37760	SQE3
Cluster_2	0	0	-1.8	0	0	0	0	0	0	0	0	0	0	0	0	0	0	0	0	0	0	0	0	0	0	0	0	0	AT4G01060	ETC3
Cluster_2	0	0	-1.13	0	0	0	0	0	0	0	0	0	0	0	0	0	0	0	0	0	0	0	0	0	0	0	0	0	AT1G55020	LOX1
Cluster_2	-1.19123	0	0	0	1.82993	0	0	0	0	0	0	0	0	0	0	0	0	0	0	0	0	0	0	0	0	0	0	0	AT5G02840	RVE4
Cluster_2	-1.38341	0	-1.37	0	1.50511	0	0	0	0	0	0	0	0	0	0	0	0	0	0	0	0	0	0	0	0	0	0	0	AT1G70000	-
Cluster_2	0	0	0	0	0	0	0	0	0	0	0	0	0	0	0	0	0	0	0	0	0	0	0	1.06	0	0	-1.27082	-2.46804	AT1G15380	-
Cluster_2	0	0	0	0	0	0	0	0	0	0	0	0	0	0	0	0	0	0	0	0	0	0	-1.35026	0	0	0	0	0	AT2G41370	NPR5
Cluster_2	0	0	0	0	0	0	0	0	0	0	0	0	0	0	0	0	0	0	0	1.17442	0	0	0	0	0	0	0	0	AT1G06180	ATMYB13
Cluster_2	0	0	0	0	0	0	0	0	0	0	0	0	0	0	0	0	0	0	0	0	0	1.03086	0	0	0	-1.59026	0	0	AT1G08810	MYB60
Cluster_2	0	0	0	-1.16681	0	0	0	0	0	0	0	0	0	0	0	0	0	0	0	0	1.46387	0	0	0	0	0	0	0	AT5G64900	PEP1
Cluster_2	0	0	1.63	0	0	0	0	0	0	0	0	0	0	0	0	0	0	0	0	0	1.42466	1.02991	0	0	0	0	0	0	AT5G37500	GORK
Cluster_2	0	0	0	0	0	0	0	0	0	0	0	0	0	0	0	0	0	0	0	0	0	0	0	0	0	0	1.86953	0	AT4G26120	-
Cluster_2	0	0	0	0	0	0	0	0	0	0	0	0	0	0	0	0	0	0	0	0	0	1.33014	0	0	0	0	2.14411	0	AT2G46370	JAR1
Cluster_2	0	0	0	2.07139	0	0	0	0	0	0	0	0	0	0	0	0	0	0	0	0	0	0	0	0	0	0	0	0	AT3G61250	AtMYB17
Cluster_2	0	0	0	1.14223	0	0	0	0	0	0	0	0	0	0	0	0	0	0	0	0	0	-1.1509	0	0	0	0	0	0	AT3G15510	NAC056
Cluster_2	0	1.04	0	1.20233	0	0	0	0	0	0	0	0	0	0	0	0	0	0	0	0	1.57301	0	0	0	0	0	0	0	AT1G48500	TIFY6A
Cluster_2	0	0	0	1.04426	0	1.10417	0	0	0	1.05	1.16144	0	0	0	0	0	0	0	0	0	0	0	-1.31311	0	0	0	0	0	AT4G32940	GAMMA-VPE
Cluster_2	0	2.31	0	0	0	0	0	0	0	0	0	0	0	0	0	0	0	0	0	0	0	0	0	0	0	0	0	0	AT1G31670	-
Cluster_2	0	1.8	0	0	0	0	0	0	0	0	0	0	0	0	0	0	-1.85832	0	0	0	-2.06932	0	-1.27772	0	0	0	0	0	AT2G40330	PYL6
Cluster_2	0	0	0	0	4.56667	0	0	0	-1.06	-1.17	0	0	0	0	-1.32	-2.04	0	0	0	0	0	0	0	0	0	0	0	0	AT5G37260	RVE2
Cluster_2	-2.65608	0	-2.17	0	2.26723	0	0	0	0	0	0	0	0	0	1.08	0	0	0	0	0	0	0	0	0	0	-1.77472	0	0	AT4G26850	VTC2
Cluster_2	-1.69013	0	-2.43	0	1.06399	0	0	0	0	0	0	0	0	0	0	0	0	0	0	0	0	0	0	0	-1.11211	-1.78846	0	0	AT3G09600	RVE8
Cluster_2	-1.42192	0	0	0	0	0	0	0	0	0	0	0	0	0	0	0	0	0	0	0	0	0	0	0	0	-1.81061	0	0	AT3G11670	DGD1
Cluster_2	-1.60756	0	0	0	0	0	0	0	0	0	0	0	0	0	0	0	0	0	0	0	0	0	0	0	0	-1.99145	-1.31126	0	AT1G49010	-
Cluster_2	-1.33945	-1.45	0	0	0	0	0	0	0	0	0	0	0	0	0	0	0	0	0	0	0	0	0	0	0	-1.68623	0	0	AT2G37630	AS1
Cluster_2	-1.31432	-1.1	0	0	0	0	0	0	0	0	0	0	0	0	0	0	0	0	0	-1.02522	0	0	0	0	0	-2.34441	0	0	AT5G61420	MYB28
Cluster_2	0	0	-1.3	0	0	1.94692	0	0	0	0	1.81436	0	0	0	1.01	0	0	0	0	0	0	0	0	0	0	0	1.80779	0	AT3G52430	PAD4
Cluster_2	0	-1.44	-1.8	0	0	2.25883	0	0	0	0	0	0	0	0	1.31	1.06	0	0	0	0	-1.34899	0	0	0	0	0	0	0	AT5G26170	WRKY50
Cluster_2	-1.70157	0	0	1.0777	0	0	-1.3	-1.55	-1.09	-1.32	0	-1.21	0	0	0	0	0	0	0	1.12168	0	0	1.02924	0	0	0	0	0	AT5G59780	MYB59
Cluster_2	0	0	0	0	0	0	0	0	0	0	0	0	0	0	0	0	2.14872	1.07791	0	0	2.00169	2.30526	1.60279	0	0	0	0	1.53679	AT5G41315	GL3
Cluster_2	0	0	0	-1.07484	0	0	-1.64	0	0	0	0	0	0	0	0	0	1.98274	1.56373	0	0	1.31686	1.26547	2.31777	0	0	0	0	1.06812	AT5G07700	MYB76
Cluster_2	0	0	0	0	1.18994	0	0	0	0	0	0	0	0	0	0	0	2.25009	1.66176	0	0	0	2.01515	1.74545	1.08	0	0	0	0	AT2G39770	CYT1
Cluster_2	0	0	0	0	0	0	0	0	0	0	0	0	0	0	0	0	1.42474	0	0	0	1.44721	2.03706	1.97565	1.15	0	0	0	1.23641	AT5G67160	EPS1
Cluster_2	-1.2796	0	0	0	0	0	0	0	0	0	0	0	0	0	0	0	1.01183	0	0	0	1.20944	1.64903	2.27863	1.16	0	0	0	1.09512	AT2G26690	NPF6.2
Cluster_2	0	0	0	0	0	0	-1.53	0	0	0	0	0	0	0	0	0	1.42963	0	0	0	1.27224	0	1.62222	0	0	0	0	0	AT4G12030	BASS5
Cluster_2	0	1.05	0	0	0	0	0	0	0	0	0	0	0	0	0	0	1.31571	1.29783	0	0	1.0191	0	1.18602	0	0	0	0	0	AT1G54040	ESP
Cluster_2	0	0	0	0	-1.03785	-1.37354	-1.23	0	0	0	0	0	0	0	0	0	1.47887	1.24123	0	0	1.00992	1.12925	1.50975	0	0	0	0	0	AT5G14200	IMDH3
Cluster_2	1.20075	1.42	0	0	0	0	0	0	0	0	0	0	0	0	0	0	1.19838	1.06193	1.0121	0	2.36561	2.535	2.29486	0	1.56737	0	0	0	AT5G18860	-
Cluster_2	0	0	0	-2.48871	0	0	0	0	0	0	0	0	0	0	0	0	0	0	0	0	2.81166	3.08136	0	0	0	0	0	0	AT4G14940	AO1
Cluster_2	0	0	0	0	0	0	0	0	0	0	0	0	0	0	0	0	0	0	0	0	3.03646	0	0	0	0	0	0	0	AT1G79180	ATMYB63
Cluster_2	0	0	0	0	0	0	0	0	0	0	0	0	0	0	0	0	0	0	0	0	2.92983	0	1.7262	0	0	0	0	0	AT1G70170	2MMP
Cluster_2	0	0	0	0	0	0	0	0	0	0	0	0	0	0	0	0	1.5638	0	0	0	2.27876	0	0	0	0	0	0	1.54159	AT2G31180	MYB14
Cluster_2	0	0	0	0	0	0	0	0	0	0	0	0	0	0	0	0	0	0	0	0	1.29324	0	1.51478	0	1.30871	0	1.14482	0	AT1G66350	RGL1
Cluster_2	1.19204	0	0	0	0	1.5642	0	0	0	0	0	0	0	0	0	0	0	0	0	0	1.64107	0	1.03251	0	0	0	1.33435	0	AT5G45110	NPR3
Cluster_2	0	2.45	1.44	0	0	1.23317	0	0	0	0	0	0	0	0	0	0	0	0	0	0	1.79536	0	0	0	0	2.00226	0	0	AT4G19810	-
Cluster_2	0	0	0	3.32625	0	0	0	0	0	0	0	0	0	0	0	0	0	0	5.481	5.36248	1.6459	3.9414	3.16159	0	2.46373	0	0	0	AT5G40350	MYB24
Cluster_2	1.61493	3.57	3.82	0	3.74087	2.7922	1.03	0	0	0	0	0	0	0	-1.37	0	0	0	0	0	0	0	0	0	2.07466	0	0	0	AT3G48360	BT2
Cluster_2	2.99199	3.79	4.25	2.20945	0	1.08565	0	0	0	0	0	0	0	0	0	0	0	4.26245	2.03738	3.61891	1.72253	0	-1.98312	0	0	2.27775	1.92253	0	AT1G06160	ERF094
Cluster_2	0	0	0	0	-3.6084	0	0	0	0	0	0	-1.32	0	0	0	0	0	0	0	1.30581	0	0	0	0	0	2.49229	-1.60954	-1.1459	AT1G71030	ATMYBL2
Cluster_2	0	0	3.44	0	-3.60305	1.27697	1.13	1	0	1.4	0	0	0	0	-1.37	0	0	0	0	0	0	-1.88161	0	0	0	0	0	0	AT4G35770	STR15
Cluster_1	-4.41481	-1.04	-3.55	1.07542	0	0	-1.97	-2.89	-3.09	-2.67	0	-1.78	-1.58	-1.58	0	0	0	-1.4803	0	0	0	0	-1.39513	0	0	-2.36024	0	0	AT2G46830	CCA1
Cluster_1	-2.17946	0	-2.73	1.80495	1.00546	0	-2.3	-3.5	-2.9	-2.66	0	-1.87	0	0	-1.83	-2.19	0	-1.11398	0	0	0	0	-1.09713	0	0	-4.11959	0	0	AT1G01060	LHY

## Sheet: SA_IR
Clust_#	Byo_6dai	Bemisia	M.persicae_24h	M.cerasi_24h	R.padi_24h	P.brassicae	Focc_48h	Pieris_3h	M.brassicae	Focc_24h	M.persicae_3h	M.cerasi_3h	R.padi_3h	M.cerasi_6h	M.persicae_6h	R.padi_6h	Brevicoryne_72h	Byo_6hai	Byo_2dai	Tur_30m	Lhui_4hai	Tur_3h	Tur_24h	Pieris_24h	Pieris_6h	Pieris_12h	Spodoptera	Tur_1h	Gene stable ID	Gene name
Cluster_3	0	0	1.13	0	0	0	0	0	0	0	0	0	0	0	0	0	1.38746	0	1.35482	0	3.31237	2.48762	2.45919	2.16378	1.3148	3.71996	2.95	1.77481	AT4G37150	MES9
Cluster_3	0	0	0	0	0	0	1.09104	1.33332	1.97	0	0	0	0	0	0	0	0	2.17417	1.54961	1.40489	2.0826	3.26785	3.29424	2.69681	2.07393	3.54419	3.89	1.75352	AT1G19570	DHAR1
Cluster_3	0	0	0	0	0	0	0	0	0	0	0	0	0	0	1.09	0	0	0	0	2.34647	0	2.06373	1.88069	1.96171	1.99266	2.99533	1.85	2.63009	AT5G63160	BT1
Cluster_3	0	0	0	0	0	0	0	2.57052	1.15	1.24409	0	0	0	0	0	0	0	1.40728	1.26887	0	0	3.34881	1.85286	3.52381	3.68543	3.785	0	1.12784	AT2G23560	MES7
Cluster_3	0	0	0	0	0	0	0	1.99208	1.23	0	0	0	0	0	0	0	0	0	0	3.58819	3.0293	3.99883	2.50256	2.24195	2.31286	3.52288	4.57	3.95816	AT2G33380	PXG3
Cluster_3	0	0	0	0	0	0	0	2.39002	0	0	0	0	0	0	0	0	0	1.87907	0	2.65472	4.07356	3.26041	2.57043	1.61096	2.60085	2.98902	1.33	3.47147	AT1G74430	MYB95
Cluster_3	0	0	0	0	0	1.64	0	2.84677	1.77	0	0	0	0	0	0	1.29	0	0	0	1.57974	4.48167	3.64441	4.45509	3.11241	2.8926	3.97395	1.73	2.39626	AT5G13330	ERF113
Cluster_3	0	2.85825	0	0	0	0	0	0	2.73	0	0	0	0	0	0	0	0	0	0	0	0	2.62523	4.55361	2.64376	0	1.97584	3.51	0	AT1G73260	KTI1
Cluster_3	0	0	0	0	0	0	1.96509	2.14888	1.75	1.67257	0	0	0	0	0	0	0	0	1.54668	4.24885	3.0404	2.9046	2.2895	2.07736	1.80625	2.70637	2.41	2.8142	AT5G67300	MYB44
Cluster_3	0	0	0	0	0	0	4.37844	2.44023	2.23	1.80709	0	0	0	0	0	0	2.13222	1.22527	1.49697	5.73717	3.53144	2.9361	2.94541	1.93745	2.23793	1.19242	2.48	3.09236	AT4G31800	WRKY18
Cluster_3	0	0	0	0	0	2.1	4.67119	1.86232	2.89	0	0	0	0	0	0	0	0	0	1.15677	2.25082	3.5829	2.31272	2.58157	1.72778	0	2.16675	0	2.02469	AT5G67480	BT4
Cluster_3	0	0	0	0	0	1.03	3.44339	2.04322	1.99	1.12726	0	0	0	0	0	0	0	0	1.66964	3.06382	2.61071	1.87521	1.68588	2.62328	1.33368	2.50926	0	1.2715	AT4G37260	MYB73
Cluster_3	0	0	0	0	0	0	2.75805	0	0	2.28979	0	0	0	0	0	0	4.17757	2.60013	3.06189	0	1.97244	2.49928	4.48535	0	0	0	0	0	AT3G57260	BGL2
Cluster_3	0	1.70089	0	0	1.06	0	1.82276	0	1.03	1.45602	0	0	0	0	0	0	1.80612	2.53546	2.45793	2.49452	2.27934	3.52584	3.23301	0	0	0	1.51	2.61882	AT4G39030	DTX47
Cluster_3	1.69135	3.07457	0	0	0	0	1.25907	0	0	0	0	0	0	0	0	0	0	0	2.01498	1.45127	3.18654	1.41945	2.73124	-1.55322	0	0	0	0	AT5G46050	NPF5.2
Cluster_3	0	3.6493	1.19	0	0	0	0	0	0	1.07298	0	0	0	0	0	0	2.94115	0	0	0	3.38646	1.89401	2.93901	-1.23846	0	0	1.37	0	AT2G43570	CHI
Cluster_3	0	0	0	0	0	-1.1	1.56295	0	0	0	0	0	0	0	0	0	1.91869	0	0	2.179	2.83653	1.83992	1.5287	1.96381	1.54979	1.85552	1.03	1.05378	AT5G06320	NHL3
Cluster_3	0	0	1.13	0	0	0	1.29236	0	0	1.41642	0	0	0	1.41	0	0	2.18341	1.29191	1.35866	3.42032	2.49591	2.27238	2.119	2.42307	1.24724	1.74289	1.49	1.39058	AT2G38470	WRKY33
Cluster_3	-1.04372	0	1.15	0	0	-2.58	1.00351	0	0	1.38773	0	0	0	0	0	0	2.55659	0	2.00478	3.65986	3.19805	2.10027	1.71211	1.56169	0	0	0	1.80139	AT4G23810	WRKY53
Cluster_3	0	0	0	0	0	0	0	0	0	0	0	0	0	0	0	0	0	0	0	1.4914	3.02397	2.17938	3.07012	0	0	0	1.51	1.34745	AT2G47190	ATMYB2
Cluster_3	0	0	0	0	0	0	1.96504	0	0	0	0	0	0	0	0	0	1.10902	1.27956	1.4829	1.29575	3.75884	2.5517	2.98955	0	0	0	2.48	2.57211	AT3G51440	SSL6
Cluster_3	0	0	1.36	0	1.22	0	2.42303	0	2.52	0	0	0	0	0	0	0	1.91391	3.85715	0	3.94311	4.34847	2.49835	3.91814	0	0	1.23058	0	0	AT1G79680	WAKL10
Cluster_3	1.11067	0	1.02	0	0	0	0	0	0	0	0	0	0	0	0	0	1.12679	2.18074	1.64373	0	3.76114	2.54192	2.5692	0	1.36502	2.12128	0	0	AT2G16720	MYB7
Cluster_3	1.09179	0	0	0	0	1.81	0	2.50982	1.21	0	0	0	0	0	0	0	0	2.46481	2.43106	2.04238	3.27892	3.39187	2.9087	1.4749	2.94239	3.77674	0	0	AT5G17490	RGL3
Cluster_3	0	0	0	0	0	0	0	1.42598	0	1.99226	0	0	0	0	0	0	1.63101	2.96266	3.10189	1.79495	0	1.4407	1.77824	0	2.26429	1.81516	0	0	AT1G57560	AtMYB50
Cluster_3	2.24062	0	0	0	0	1.13	0	0	1.34	0	0	0	0	0	0	0	0	0	2.31999	1.37606	2.37889	1.99952	2.01914	0	0	0	0	1.50008	AT1G48000	MYB112
Cluster_3	1.50759	0	1.29	0	1.31	1.99	0	0	2.6	0	0	0	0	0	0	0	0	2.41898	2.31101	2.73192	2.28478	1.42965	2.79648	0	0	-1.10566	0	0	AT5G65600	LECRK92
Cluster_3	0	2.08172	1.98	1.53	1.42	-2.05	0	0	0	1.27882	0	0	0	1.98	0	1.17	3.21047	2.13018	2.25376	3.59561	0	3.76536	3.21589	1.98606	1.41415	1.3823	1.07	3.07766	AT2G46400	WRKY46
Cluster_3	0	1.98511	1.51	1.04	2.06	-1.31	1.8265	0	0	1.54858	0	0	0	1.68	1.01	1	3.16989	1.84855	2.22015	4.88422	3.18592	4.48032	3.85718	2.28214	1.7891	2.23497	1.18	3.86428	AT3G50930	HSR4
Cluster_3	0	2.09394	2.82	2.82	2.97	0	1.03508	0	0	0	0	0	0	1.36	1.08	1.44	4.24416	1.46215	2.48947	2.38188	2.08589	2.45183	4.09454	0	0	0	0	2.23098	AT1G15520	ABCG40
Cluster_3	2.4774	0	0	0	0	2.72	3.50867	0	4.21	1.83257	1.04	0	1.16	0	0	0	2.58905	1.48795	3.6584	0	3.14135	0	3.05689	0	-1.88379	-1.28387	2.15	0	AT3G04720	HEL
Cluster_3	0	0	-1.32	0	-2.04	0	0	0	0	4.56667	0	-1.06	-1.17	0	0	0	0	0	0	0	0	0	0	0	0	0	0	0	AT5G37260	RVE2
Cluster_3	0	0	-1.37	0	0	3.82	1.61493	2.07466	3.57	3.74087	0	0	0	0	1.03	0	2.7922	0	0	0	0	0	0	0	0	0	0	0	AT3G48360	BT2
Cluster_3	-3.6651	0	-1.41	0	0	-1.71	2.58195	3.19609	2.28	1.96785	0	0	0	0	0	0	0	0	0	4.11352	0	0	0	3.33857	2.31563	2.57286	0	0	AT1G21910	ERF012
Cluster_3	-1.6432	0	0	0	0	-1.81	1.04003	1.70454	1.13	1.77367	0	0	0	1.06	0	0	0	0	2.37566	2.45722	0	0	0	2.64215	2.57767	3.24609	0	0	AT3G50060	MYB77
Cluster_3	-3.12534	0	-1.21	0	0	0	0	0	0	0	1.28	0	0	0	0	0	0	0	0	2.28869	0	0	0	3.53893	2.15813	0	0	0	AT1G44830	ERF014
Cluster_2	0	0	0	0	0	-1.16	0	0	-1.42	0	0	0	0	0	0	0	2.22392	0	1.31311	0	0	0	0	-1.39275	0	0	0	0	AT1G74710	EDS16
Cluster_2	0	0	0	0	0	-1.5	1.07712	0	-1.47	0	0	0	0	0	0	0	2.33371	1.13812	1.0611	0	0	0	1.36318	-1.38137	0	0	0	0	AT2G04450	NUDT6
Cluster_2	0	0	0	0	0	0	0	-1.08255	0	0	0	0	0	0	0	0	1.85864	0	0	1.28063	0	0	1.38413	-1.9591	-1.62763	-1.0642	0	0	AT5G55460	-
Cluster_2	1.04426	1.16144	0	0	0	0	0	0	0	0	0	0	1.05	0	0	0	1.10417	0	0	0	0	0	0	0	0	-1.31311	0	0	AT4G32940	GAMMA-VPE
Cluster_2	0	1.67714	0	0	0	0	0	0	0	0	0	0	0	0	0	0	1.38653	0	0	0	0	0	0	-1.32577	-1.02076	0	-1.12	0	AT3G45860	CRK4
Cluster_2	0	0	0	0	0	-1.55	0	0	0	0	0	0	0	0	0	0	1.43725	0	0	1.75214	0	0	0	0	0	0	0	0	AT3G48090	EDS1
Cluster_2	0	0	0	0	0	-1.52	0	0	0	0	0	0	0	0	0	0	1.06952	0	0	1.15865	0	0	0	0	0	0	0	0	AT2G37710	LECRK41
Cluster_2	0	1.81436	1.01	0	0	-1.3	0	0	0	0	0	0	0	0	0	0	1.94692	0	0	1.80779	0	0	0	0	0	0	0	0	AT3G52430	PAD4
Cluster_2	-1.80915	1.56988	0	0	0	0	0	0	0	0	0	0	0	0	0	0	2.53202	2.32537	2.46583	0	0	0	0	-1.26914	0	0	0	0	AT2G13810	ALD1
Cluster_2	-1.6869	2.11403	2.16	2.29	1.71	0	0	0	0	0	0	0	0	1.55	0	0	3.01546	0	0	0	0	0	0	0	0	0	0	0	AT1G19250	FMO1
Cluster_2	0	2.76421	1.53	1.51	1.53	-1.53	0	0	0	0	0	0	0	1.06	0	0	2.17745	2.16283	0	0	0	0	1.00649	0	0	0	0	0	AT5G13320	PBS3
Cluster_2	-2.12274	0	2.08	1.52	1.62	0	0	0	0	0	0	0	0	0	0	0	1.75588	0	0	4.68272	0	0	1.63909	-1.46221	0	0	0	0	AT5G24110	WRKY30
Cluster_2	0	0	1.63	1.58	1.38	-1.75	0	0	0	0	0	0	0	0	0	0	1.9556	0	0	1.83659	0	1.44536	1.91289	0	0	0	0	0	AT4G03450	-
Cluster_2	0	0	1.55	1.1	1.14	-1.06	0	-1.30535	-1.32	0	0	0	0	0	0	0	2.29136	0	0	0	0	1.15517	2.06003	-1.90841	0	0	0	0	AT5G10760	AED1
Cluster_2	0	0	1.9	1.49	1.37	-1.25	0	-1.44246	-1.1	0	0	0	0	0	0	0	1.58422	1.21136	0	0	0	0	0	0	0	-1.18155	0	0	AT4G14390	-
Cluster_2	0	0	1.2	1.19	1.65	-1.59	0	0	0	0	-1.33	0	0	0	0	0	0	1.56243	1.23488	0	0	0	1.64278	0	0	0	0	-1.53937	AT5G03350	LLP
Cluster_2	0	0	1.63	1.45	1.33	0	1.10935	0	0	-1.2993	0	0	0	1.36	0	1.24	0	0	0	0	0	0	1.78396	0	0	0	0	-1.85438	AT2G40750	WRKY54
Cluster_2	0	0	1.54	1.4	1.17	-2.82	0	0	-1.07	0	-2.25	-1.48	-1.67	0	-1.15	0	1.11207	0	0	0	0	0	1.3053	0	0	0	0	0	AT5G54610	BAD1
Cluster_2	0	0	1.02	0	0	-1.02	1.42099	-1.21828	0	-1.24728	-2.17	-1.49	-1.72	0	0	0	1.86207	0	0	0	0	0	2.08562	0	-1.16145	0	0	0	AT2G14560	LURP1
Cluster_2	0	0	1.66	1.67	2.07	-2.16	2.05747	0	0	0	-1.23	0	0	1.73	0	1.43	2.75346	2.3191	2.19855	0	0	0	2.83329	0	0	0	0	0	AT5G22570	WRKY38
Cluster_2	0	0	0	0	0	1.87	1.22575	0	0	-1.19285	0	0	1.01	0	0	0	1.3622	0	0	0	0	0	1.25102	0	0	0	0	0	AT4G12470	AZI1
Cluster_2	0	0	0	0	0	1.4	2.33164	0	0	0	0	0	0	0	0	0	0	0	0	2.36995	2.54458	1.06477	1.58783	0	0	0	0	0	AT1G59870	ABCG36
Cluster_2	0	0	0	0	0	0	0	0	0	0	0	0	0	1.01	0	0	1.87782	0	0	1.70073	0	1.58416	1.37957	0	0	0	0	1.21581	AT5G08790	NAC081
Cluster_2	-1.0294	0	1.22	0	0	0	1.21981	0	-1.04	0	0	0	0	0	0	0	1.78643	1.09699	0	1.26989	0	0	1.34999	0	0	0	0	1.55472	AT5G55450	-
Cluster_2	0	2.11017	0	0	0	0	1.60998	0	0	0	-1.18	0	0	0	0	0	2.66719	0	1.05242	1.34244	0	0	1.21161	0	0	0	0	1.24872	AT5G24530	DMR6
Cluster_2	0	1.43087	0	0	0	0	2.16505	0	0	0	0	0	0	0	0	0	2.31706	1.10601	1.25518	2.147	0	1.69917	1.83625	0	0	0	0	1.88397	AT3G50480	HR4
Cluster_2	0	0	0	0	0	0	2.09322	0	1.14	0	0	0	0	0	0	0	2.10034	0	1.07474	2.05453	0	0	0	0	0	0	0	0	AT1G18570	MYB51
Cluster_2	0	0	0	0	0	0	0	0	0	0	0	0	0	0	0	0	0	0	0	0	1.73916	0	0	0	0	0	0	0	AT1G22070	TGA3
Cluster_2	0	0	0	0	0	0	0	1.05329	0	0	0	0	0	0	0	0	0	0	0	1.14732	2.66268	0	0	0	0	0	0	0	AT5G62470	MYB96
Cluster_2	0	0	0	0	0	0	1.17735	0	0	0	0	0	0	0	0	0	1.42091	0	0	1.87079	1.907	0	0	0	0	0	0	0	AT2G32800	LECRKS2
Cluster_2	0	0	0	0	0	0	0	0	0	0	0	0	0	0	0	0	0	0	0	0	1.89979	0	0	0	0	0	2.05	0	AT2G29420	GSTU7
Cluster_2	0	0	0	0	0	0	0	0	0	0	0	0	0	0	0	0	0	0	0	1.84447	1.85185	0	1.02074	0	0	0	2.29	0	AT1G76680	OPR1
Cluster_2	-1.35201	0	0	0	0	0	0	0	0	0	0	0	0	0	0	0	1.44142	0	0	1.4228	3.07136	1.31532	0	1.53947	0	1.87948	0	0	AT2G03760	SOT12
Cluster_2	0	0	0	0	0	0	0	1.30871	0	0	0	0	0	0	0	0	0	0	0	1.14482	0	0	0	1.29324	0	1.51478	0	0	AT1G66350	RGL1
Cluster_2	0	0	0	0	0	0	1.19204	0	0	0	0	0	0	0	0	0	1.5642	0	0	1.33435	0	0	0	1.64107	0	1.03251	0	0	AT5G45110	NPR3
Cluster_2	0	0	0	0	0	0	0	0	0	0	0	0	0	0	0	0	0	0	0	0	0	0	0	1.53939	0	1.77233	0	0	AT3G49690	RAX3
Cluster_2	0	0	0	0	0	0	0	0	1.12	0	0	0	0	0	0	0	0	0	0	0	0	0	0	2.85012	0	1.76675	0	0	AT5G12870	MYB46
Cluster_2	0	0	0	0	0	0	0	0	0	0	0	0	0	0	0	0	0	0	0	0	0	0	0	2.89202	0	0	0	0	AT5G54230	MYB49
Cluster_2	0	0	0	0	0	0	0	0	0	0	0	0	0	0	0	0	0	0	0	0	0	0	0	2.82241	0	0	0	0	AT3G02940	MYB107
Cluster_2	0	0	0	0	0	0	0	0	0	0	0	0	0	0	0	0	0	0	0	0	0	0	0	3.03646	0	0	0	0	AT1G79180	ATMYB63
Cluster_2	0	0	0	0	0	0	0	0	0	0	0	0	0	0	0	0	0	0	0	0	0	1.5638	0	2.27876	0	0	0	1.54159	AT2G31180	MYB14
Cluster_2	0	3.10901	1.44	1.19	0	-2.04	0	0	-1.76	0	0	0	0	0	0	0	4.42271	0	1.9507	0	0	0	2.51987	-2.19836	0	0	0	0	AT4G10500	DLO1
Cluster_2	0	2.46013	0	0	0	-1.03	1.78073	0	0	1.12739	0	0	0	0	0	0	3.39223	0	2.62333	1.90634	0	0	1.66007	-1.84101	0	0	0	2.18821	AT1G75040	PR5
Cluster_2	2.9866	2.4799	1.12	0	0	0	0	0	0	0	0	0	0	0	0	0	5.32524	0	2.71876	0	0	0	0	-2.41046	0	0	0	0	AT2G14610	PR1
Cluster_2	0	0	0	0	0	0	0	0	0	-3.6084	0	0	0	0	0	-1.32	0	0	1.30581	-1.60954	2.49229	0	0	0	0	0	0	-1.1459	AT1G71030	ATMYBL2
Cluster_2	0	0	1.31	0	1.11	0	0	0	2.12	0	0	0	0	0	0	0	2.70609	0	1.94516	0	2.8803	0	0	0	0	-1.83814	0	0	AT1G66700	PXMT1
Cluster_2	2.89236	0	-1.06	0	0	0	0	0	0	0	0	0	0	0	0	0	0	0	2.84854	0	0	0	0	2.15772	0	0	0	0	AT2G36890	RAX2
Cluster_2	3.55472	0	0	0	0	0	0	0	1.18	0	0	0	0	0	-1.44	0	0	0	2.27085	0	0	0	0	2.31103	0	0	0	0	AT3G02885	GASA5
Cluster_2	2.02621	0	2.64	2.86	1.91	0	0	0	0	0	0	0	0	0	0	0	0	1.03802	4.07811	0	0	0	0	0	0	0	0	0	AT5G40990	GLIP1
Cluster_2	1.68856	0	0	0	0	-1.29	0	0	0	0	0	0	0	0	0	0	0	0	0	0	0	0	1.46499	0	0	0	2.07	0	AT2G25000	WRKY60
Cluster_2	0	1.31473	0	0	0	0	1.09706	0	0	0	0	0	0	0	0	0	0	0	1.21265	0	0	1.13734	1.69829	0	0	0	2.48	0	AT3G51430	SSL5
Cluster_2	0	0	1.09	0	0	-1.2	1.93762	0	0	1.5607	0	0	0	0	0	0	0	0	1.58469	0	0	1.08861	1.89596	0	0	0	0	0	AT2G18660	EGC2
Cluster_2	0	0	0	0	0	0	0	0	0	0	0	0	0	0	0	0	0	0	0	0	0	2.4961	1.67621	0	0	0	0	0	AT2G23620	MES1
Cluster_2	0	0	-1.12	0	0	0	0	0	0	0	0	0	0	0	0	0	0	0	0	0	0	0	1.442	0	0	0	0	0	AT1G18350	MKK7
Cluster_2	0	0	1.54	0	1.6	0	0	0	0	0	0	0	0	0	0	0	0	0	0	0	0	0	0	0	0	0	0	0	AT5G36970	NHL25
Cluster_2	0	0	1.35	0	1.29	-1.44	0	0	0	0	0	0	0	1.19	0	0	0	0	0	0	0	0	1.40246	1.19875	0	0	0	0	AT3G56400	WRKY70
Cluster_2	0	0	0	0	0	-1.08	0	0	0	0	0	0	0	0	0	0	0	1.01413	0	2.16279	0	0	1.88743	0	0	0	0	0	AT4G23170	CRK9
Cluster_2	0	0	0	0	0	0	1.33617	0	0	0	0	0	0	0	0	0	0	0	0	1.84187	0	1.06758	1.86899	0	0	0	0	0	AT1G21250	WAK1
Cluster_2	0	0	0	0	0	0	0	0	0	0	0	0	0	0	0	0	0	0	0	1.30951	0	0	0	0	0	0	0	0	AT2G20370	MUR3
Cluster_2	0	0	0	0	0	-1.27	0	0	0	0	0	0	0	0	0	0	0	0	0	1.78756	0	0	0	0	0	0	0	0	AT5G05190	EDR4
Cluster_2	0	0	0	0	0	0	0	0	0	0	0	0	0	0	0	0	0	0	0	2.14411	0	0	0	0	1.33014	0	0	0	AT2G46370	JAR1
Cluster_2	-1.7985	0	0	0	0	0	0	0	0	0	0	0	0	0	0	0	0	0	0	0	0	0	0	0	0	0	0	0	AT2G32690	GRP23
Cluster_2	-1.34717	0	0	0	0	0	0	0	0	-1.38798	0	0	0	0	0	0	0	0	0	0	0	0	0	0	0	0	0	0	AT1G09750	AED3
Cluster_2	-1.69677	0	0	0	0	0	0	0	0	0	0	0	0	0	0	0	0	0	-1.64097	0	0	0	0	0	0	0	0	0	AT3G20470	GRP5
Cluster_2	-1.55907	0	0	0	0	0	0	0	-1.81	0	0	0	0	0	0	0	0	0	0	0	-1.93011	0	0	0	1.8811	0	0	0	AT5G05960	-
Cluster_2	-1.34786	0	0	0	0	0	0	0	0	0	0	0	0	0	0	0	0	0	0	0	0	0	0	0	1.08301	1.83793	0	0	AT5G11510	MYB3R4
Cluster_2	-1.5263	0	0	0	0	-1.01	0	0	0	0	-1.12	0	0	0	-1.69	0	-1.36249	0	0	0	0	0	0	0	1.02605	1.60337	0	0	AT5G07690	MYB29
Cluster_2	0	0	0	0	0	0	0	0	0	0	0	-1.36	-1.31	0	-2.81	-3.76	0	0	0	0	0	1.4489	0	0	0	0	1.18	1.98399	AT5G13170	SWEET15
Cluster_2	0	0	0	0	0	0	0	0	0	0	0	0	0	0	0	0	0	0	0	-1.0218	0	0	0	0	0	0	0	0	AT3G46590	TRP2
Cluster_2	0	0	0	0	0	0	-1.19858	0	0	0	0	0	0	0	0	0	0	0	0	-1.19633	0	0	0	0	0	0	0	0	AT1G22640	MYB3
Cluster_2	0	0	0	0	0	0	-1.01735	0	0	0	0	0	0	0	0	0	0	0	0	-1.10348	0	0	0	-1.38422	0	0	0	0	AT5G59430	TRP1
Cluster_2	0	0	0	0	0	-1.04	-1.09807	0	0	0	0	0	0	0	0	0	0	0	0	0	0	0	0	0	0	0	0	0	AT5G15310	ATMYB16
Cluster_2	0	0	0	0	0	-1.16	-1.06899	0	0	0	0	0	0	0	0	0	0	0	0	0	0	0	0	0	0	0	0	0	AT2G43710	FAB2
Cluster_2	0	0	0	0	0	0	-1.25254	0	0	0	0	0	0	0	0	0	0	0	0	0	0	0	0	0	0	0	0	0	AT5G48485	DIR1
Cluster_2	0	0	0	0	0	0	-1.26155	0	0	0	0	0	0	0	0	0	0	0	0	0	0	0	0	0	0	0	0	0	AT4G01280	RVE5
Cluster_2	0	0	0	0	0	0	-1.19123	0	0	1.82993	0	0	0	0	0	0	0	0	0	0	0	0	0	0	0	0	0	0	AT5G02840	RVE4
Cluster_2	0	0	0	0	0	-1.37	-1.38341	0	0	1.50511	0	0	0	0	0	0	0	0	0	0	0	0	0	0	0	0	0	0	AT1G70000	-
Cluster_2	0	0	0	0	0	0	0	0	-1.01	0	0	0	0	0	0	0	0	0	0	0	0	0	0	0	0	0	0	0	AT1G05690	BT3
Cluster_2	0	0	0	0	0	0	0	0	-1.75	0	0	0	0	0	0	0	0	0	0	0	0	0	0	0	0	0	0	0	AT1G03660	-
Cluster_2	0	0	0	0	0	-1.14	-1.11088	0	-1.36	0	0	0	0	0	0	0	0	0	0	0	0	0	0	0	0	0	0	0	AT3G03450	RGL2
Cluster_2	0	0	0	0	0	-1.09	0	-1.41479	-1.04	0	0	0	0	0	0	0	0	0	0	0	0	0	0	0	-1.20034	0	0	0	AT4G14400	ACD6
Cluster_2	0	0	0	0	0	-1.8	0	0	0	0	0	0	0	0	0	0	0	0	0	0	0	0	0	0	0	0	0	0	AT4G01060	ETC3
Cluster_2	0	0	0	0	0	-1.18	0	0	0	0	0	0	0	0	0	0	0	0	0	0	0	-1.03984	0	0	0	0	0	0	AT4G03500	-
Cluster_2	0	0	0	0	0	-1.58	0	0	-1.04	0	0	0	0	0	0	0	1.24602	0	0	0	0	0	0	0	0	0	0	0	AT5G52810	SARD4
Cluster_2	0	0	0	0	0	0	0	0	0	0	0	0	0	0	0	0	0	0	0	0	0	0	0	0	0	0	0	-1.28976	AT3G22231	PCC1
Cluster_2	0	0	0	0	0	0	0	0	0	0	0	0	0	0	0	0	0	0	0	-1.00303	0	0	0	0	0	0	0	-1.15843	AT4G19660	NPR4
Cluster_2	0	0	0	0	0	0	0	0	0	0	0	0	0	0	0	0	0	0	0	-1.27082	0	0	0	0	0	0	1.06	-2.46804	AT1G15380	-
Cluster_2	0	0	0	0	0	0	1.21669	0	0	0	0	0	0	0	0	0	0	0	0	0	0	0	0	0	0	0	0	0	AT4G23270	CRK19
Cluster_2	0	0	0	0	0	0	1.03488	0	0	0	0	0	0	0	0	0	0	0	0	0	0	0	0	0	0	0	0	0	AT2G17520	IRE1A
Cluster_2	0	0	0	0	0	0	0	0	0	0	0	0	0	0	0	0	0	-1.10498	0	0	0	0	0	0	0	0	0	0	AT2G40530	CEP15
Cluster_2	0	0	0	0	0	0	0	0	0	0	0	0	0	0	0	0	0	0	0	0	0	0	0	0	0	-1.26116	0	0	AT1G02860	BAH1
Cluster_2	0	0	0	0	0	0	0	0	0	0	0	0	0	0	-1.16	0	0	0	0	0	0	0	0	0	0	0	0	0	AT5G55410	-
Cluster_2	0	0	0	0	0	0	0	0	0	0	0	0	0	0	-1.17	0	0	0	0	0	0	0	0	0	0	0	0	0	AT2G14580	PRB1
Cluster_2	0	0	0	0	0	0	0	0	0	0	0	0	0	0	-1.19	0	0	0	0	0	0	0	0	0	0	0	0	0	AT1G34670	AtMYB93
Cluster_2	0	0	0	0	0	0	0	0	0	0	0	0	0	0	-1.29	0	0	0	0	0	0	0	0	0	0	0	0	0	AT3G48920	AtMYB45
Cluster_2	0	0	0	0	0	0	0	0	1.39	0	0	0	0	0	0	0	0	0	0	0	0	0	0	0	0	0	0	0	AT3G10580	-
Cluster_2	0	0	0	0	0	0	0	0	0	0	0	0	0	0	0	0	0	0	0	0	0	0	0	0	-1.42879	0	0	0	AT2G05520	GRP3
Cluster_2	0	0	0	0	0	0	0	0	0	0	0	0	0	0	0	0	0	0	0	0	0	0	0	0	0	0	1.16	0	AT1G75270	DHAR2
Cluster_2	0	0	0	0	0	0	0	0	0	0	0	0	0	0	0	0	0	0	0	0	0	0	0	0	0	0	1.48	0	AT1G05560	UGT1
Cluster_2	0	0	0	0	0	0	0	0	0	0	0	0	0	0	0	0	1.00056	0	0	0	0	0	0	0	0	0	0	0	AT5G49570	PNG1
Cluster_2	0	0	0	0	0	0	0	0	0	0	0	0	0	0	0	0	1.05094	0	0	0	0	0	0	0	0	0	0	0	AT3G11280	-
Cluster_2	0	0	1.15	0	0	0	0	0	0	0	0	0	0	0	0	0	1.14354	0	0	0	0	0	0	0	0	0	0	0	AT3G01420	DOX1
Cluster_2	0	0	0	0	0	0	0	0	0	-1.09976	0	0	0	0	0	0	0	0	0	0	0	0	0	0	0	0	0	0	AT1G14920	GAI
Cluster_2	0	0	0	0	0	0	0	0	0	-1.26647	0	0	0	0	0	0	1.01864	0	0	0	0	0	0	0	0	0	0	0	AT1G21270	WAK2
Cluster_2	0	0	0	0	0	0	0	0	0	0	0	0	0	0	0	0	0	0	1.17442	0	0	0	0	0	0	0	0	0	AT1G06180	ATMYB13
Cluster_2	0	1.02035	0	0	0	1.23	0	0	0	0	0	0	0	0	0	0	0	0	1.27708	0	0	0	0	0	0	0	0	0	AT5G64570	BXL4
Cluster_2	0	0	0	0	0	1.53	0	0	0	0	0	0	0	0	0	0	0	0	0	0	0	0	0	0	0	0	0	0	AT1G11350	SD113
Cluster_2	2.07139	0	0	0	0	0	0	0	0	0	0	0	0	0	0	0	0	0	0	0	0	0	0	0	0	0	0	0	AT3G61250	AtMYB17
Cluster_2	2.11361	0	0	0	0	0	0	0	1.34	0	0	0	0	0	0	0	0	0	1.25917	0	0	0	0	0	0	0	0	0	AT1G74650	ATY13
Cluster_2	1.05495	0	0	0	0	0	0	0	0	0	0	0	0	0	0	0	0	0	1.30574	0	0	0	0	0	1.58029	0	0	0	AT1G12160	-
Cluster_2	1.0777	0	0	0	0	0	-1.70157	0	0	0	-1.55	-1.09	-1.32	0	-1.3	-1.21	0	0	1.12168	0	0	0	0	0	0	1.02924	0	0	AT5G59780	MYB59
Cluster_2	0	0	0	0	0	0	-1.33945	0	-1.45	0	0	0	0	0	0	0	0	0	0	0	-1.68623	0	0	0	0	0	0	0	AT2G37630	AS1
Cluster_2	0	0	0	0	0	0	-1.31432	0	-1.1	0	0	0	0	0	0	0	0	0	-1.02522	0	-2.34441	0	0	0	0	0	0	0	AT5G61420	MYB28
Cluster_2	0	0	0	0	0	0	-1.60756	0	0	0	0	0	0	0	0	0	0	0	0	-1.31126	-1.99145	0	0	0	0	0	0	0	AT1G49010	-
Cluster_2	0	0	0	0	0	0	0	0	0	0	0	0	0	0	0	0	0	0	0	0	-3.00595	0	0	0	0	0	0	0	AT1G29660	-
Cluster_2	0	0	0	0	0	0	0	0	0	0	0	0	0	0	0	0	0	0	0	0	-1.59026	0	0	0	1.03086	0	0	0	AT1G08810	MYB60
Cluster_2	-1.11787	0	0	0	0	-1.02	0	0	0	0	0	0	0	0	0	0	0	0	0	0	-1.98213	0	0	0	0	0	0	0	AT3G05180	-
Cluster_2	0	0	0	0	0	0	0	1.61726	1.32	0	0	0	0	0	0	0	0	0	0	0	-2.09737	0	0	0	0	0	0	0	AT4G03110	BRN1
Cluster_2	0	0	0	0	0	0	-1.72935	0	0	-1.83291	0	0	0	0	0	-1.12	-1.04191	0	0	0	-2.86248	0	0	0	0	0	0	-1.77306	AT5G48490	-
Cluster_2	0	0	0	0	0	-2.43	-1.69013	-1.11211	0	1.06399	0	0	0	0	0	0	0	0	0	0	-1.78846	0	0	0	0	0	0	0	AT3G09600	RVE8
Cluster_2	0	0	0	0	0	0	-2.15018	0	0	1.04386	0	0	0	0	0	0	0	0	0	-1.29658	-1.67206	0	0	0	-1.20136	-1.25416	0	0	AT3G46130	ATMYB48
Cluster_2	1.33677	0	0	0	0	0	0	1.8207	0	0	0	0	0	0	0	0	0	0	1.94332	0	0	0	0	3.08511	2.22079	3.31478	0	0	AT3G50410	DOF3.4
Cluster_2	0	0	1.03	0	0	0	0	0	0	0	0	0	0	1.19	0	0	2.12	0	1.58198	1.89113	0	0	0	2.00275	1.81984	3.16393	1.04	0	AT2G40000	HSPRO2
Cluster_2	-1.05004	0	0	0	0	0	0	1.23169	0	0	0	0	0	0	0	0	1.64855	0	0	-1.16707	-1.91486	0	-1.17503	2.81622	2.99916	2.60847	0	0	AT4G37610	BT5
Cluster_2	0	0	0	0	0	0	0	0	0	0	0	0	0	0	-1.52	0	0	0	0	0	0	0	1.30535	3.10886	3.86802	0	0	0	AT3G53980	-
Cluster_2	0	0	1.24	0	0	1.56	0	0	0	0	-1.08	0	0	0	-1.3	0	0	0	0	0	0	0	2.4685	3.03329	2.23245	2.46701	0	0	AT2G37870	-
Cluster_2	0	0	0	0	0	0	1.20007	0	2.98	0	0	0	0	0	0	0	0	0	3.34482	0	0	0	0	2.39945	4.54564	0	0	0	AT3G04290	LTL1
Cluster_2	1.07542	0	0	-1.58	0	-3.55	-4.41481	0	-1.04	0	-2.89	-3.09	-2.67	-1.58	-1.97	-1.78	0	0	0	0	-2.36024	0	-1.4803	0	0	-1.39513	0	0	AT2G46830	CCA1
Cluster_2	1.80495	0	-1.83	0	-2.19	-2.73	-2.17946	0	0	1.00546	-3.5	-2.9	-2.66	0	-2.3	-1.87	0	0	0	0	-4.11959	0	-1.11398	0	0	-1.09713	0	0	AT1G01060	LHY
Cluster_4	2.17309	0	1.84	2.25	2.73	0	0	2.67787	0	0	0	0	0	2.16	0	2.01	2.44671	5.79099	5.79224	0	0	6.23099	7.27607	0	0	0	0	2.38504	AT5G01900	WRKY62
Cluster_1	-1.43244	0	1.5	0	0	-1.79	1.06452	0	0	1.85377	0	0	0	2.14	1.03	1.18	3.81369	2.82032	2.5413	6.51325	5.2349	5.28679	4.14892	4.1559	3.33464	3.95458	3.46	4.6844	AT1G80840	WRKY40
Cluster_1	0	0	1.69	1.41	2.05	0	2.09296	2.0954	0	1.96188	-1.21	0	0	1.52	0	1.2	2.3744	3.95453	3.26269	5.3668	4.50752	5.31239	5.60576	2.66251	2.46426	3.67754	2.81	4.50939	AT1G28480	GRXC9
Cluster_1	0	0	0	0	1.09	1.01	2.12812	1.39311	1.76	0	0	0	0	0	0	0	0	3.33682	2.65836	3.61367	5.02389	5.0749	4.62208	1.34461	2.27758	3.18742	2.48	4.54024	AT3G51450	SSL7
Cluster_1	0	0	1.06	0	1.29	0	1.76432	1.54682	2.28	0	-1.33	0	0	0	0	0	0	4.0781	2.35454	4.52355	4.65237	5.67001	5.32617	1.50316	1.9956	3.69068	3.79	5.39306	AT3G44860	FAMT
Cluster_1	0	0	0	0	0	0	1.00497	0	0	0	0	0	0	1.22	0	0	1.27498	1.83237	0	4.63424	5.76053	1.981	1.34066	3.7747	3.0154	3.28537	2.15	2.52271	AT1G61340	-
Cluster_1	-1.37431	2.36846	1.59	1.39	0	-2	0	0	-1.59	0	0	0	0	1.63	1.15	0	2.08928	1.5128	0	4.07423	3.422	3.55352	2.90707	2.55345	3.01877	3.54247	1.7	3.07248	AT3G61190	BAP1
Cluster_1	-3.01036	0	-1.11	0	-1.85	3.05	1.62569	3.02312	0	0	0	0	0	0	0	1.17	0	0	0	6.66499	6.80042	9.89649	7.37465	2.81318	4.03853	4.98912	1.52	9.82987	AT1G43160	RAP2-6

## Sheet: Chitin
Clust_#	M.brassicae	Byo_6dai	P.brassicae	Brevicoryne_72h	Byo_6hai	Byo_2dai	Spodoptera	Focc_24h	M.cerasi_6h	M.persicae_24h	Bemisia	R.padi_3h	M.cerasi_3h	M.persicae_3h	M.cerasi_24h	R.padi_24h	M.persicae_6h	R.padi_6h	Pieris_3h	Focc_48h	Tur_30m	Tur_1h	Tur_3h	Tur_24h	Lhui_4hai	Pieris_24h	Pieris_6h	Pieris_12h	Gene stable ID	Gene name
Cluster_4	0	0	0	0	0	0	0	0	0	0	0	0	0	0	0	0	0	0	4.00874	0	5.29365	1.81868	1.48498	1.48395	5.36394	4.90792	4.27657	3.78822	AT4G28140	ERF054
Cluster_4	0	0	0	0	6.14226	0	0	0	0	0	0	0	0	0	0	0	0	1.09	4.33195	0	7.5181	4.56453	6.06867	4.29966	2.39839	3.01191	4.81169	5.48282	AT3G53600	-
Cluster_4	1.1	0	0	1.09411	5.16127	5.11929	2.36	2.03778	2.52	1.84	0	0	0	0	1.19	1.56	1.28	1.79	0	1.51388	6.26421	5.48772	6.0496	5.03877	4.389	5.46269	4.64983	6.75516	AT2G44840	ERF13
Cluster_4	0	-1.28627	0	1.40553	3.84661	3.80349	3.5	1.60541	2.23	2.43	0	0	0	0	1.69	1.82	1.05	1.66	2.15155	1.10242	5.66917	6.69026	7.2366	6.17785	5.16329	2.80431	3.26325	4.53972	AT3G23250	MYB15
Cluster_4	0	0	-1.01	3.75975	1.60242	1.9468	3.08	1.42215	1.55	1.54	0	0	0	0	1.12	0	0	0	0	1.47353	4.90686	3.95995	4.54736	3.63736	4.561	3.53022	3.23491	3.61944	AT1G27730	ZAT10
Cluster_4	0	-1.43244	-1.79	3.81369	2.82032	2.5413	3.46	1.85377	2.14	1.5	0	0	0	0	0	0	1.03	1.18	0	1.06452	6.51325	4.6844	5.28679	4.14892	5.2349	4.1559	3.33464	3.95458	AT1G80840	WRKY40
Cluster_4	-1.06	-1.31365	-1.11	3.1044	1.61743	0	2.85	1.15959	2.16	1.63	0	0	0	0	1.35	0	1.29	1.25	1.12663	0	4.23979	3.9948	4.54121	3.41599	3.06508	3.4281	2.95523	3.75625	AT5G59820	ZAT12
Cluster_3	0	0	-2.85	0	5.88528	4.11127	0	1.24494	2.55	1.79	0	0	0	0	0	0	0	1.53	0	0	11.404	10.0862	8.97794	7.51578	4.3121	3.71758	3.54241	5.70998	AT4G34410	ERF109
Cluster_3	0	0	0	1.17777	3.31926	3.45695	1.25	2.97292	0	0	0	0	0	0	0	1.11	0	0	3.00299	3.53309	8.46532	8.22163	7.54496	6.63477	5.38863	1.54251	2.87477	4.41905	AT2G34600	TIFY 5B
Cluster_2	0	0	0	0	2.32126	2.18666	0	0	1.99	1.66	0	0	0	0	1.29	1.18	1.39	1.31	0	0	6.0644	4.35908	5.69364	5.32864	1.59177	1.82303	1.53105	1.52615	AT2G37430	ZAT11
Cluster_2	0	-1.55909	0	1.51888	1.25163	1.99504	0	0	1.47	1.74	0	0	0	0	1.32	1.04	0	0	0	1.9001	6.05079	2.48334	3.24577	2.77809	1.92155	2.8904	1.832	2.57164	AT4G17490	ERF6
Cluster_2	-1.84	-1.13632	-2.35	2.45235	0	0	0	0	1.92	2.04	0	0	0	0	2.03	2.01	1.05	1.39	0	0	2.91351	3.17102	4.12654	3.10763	0	1.20982	0	0	AT3G46080	ZAT8
Cluster_2	-1.32	-1.84694	-2.48	3.17046	0	2.66084	0	0	1.85	1.85	0	0	0	0	1.67	1.18	0	1.16	0	0	3.38408	2.2325	2.61636	1.35409	0	2.50131	1.02112	1.38645	AT3G46090	ZAT7
Cluster_2	0	0	-2.05	3.21047	2.13018	2.25376	1.07	1.27882	1.98	1.98	2.08172	0	0	0	1.53	1.42	0	1.17	0	0	3.59561	3.07766	3.76536	3.21589	0	1.98606	1.41415	1.3823	AT2G46400	WRKY46
Cluster_2	0	0	0	0	2.00988	2.02929	1.73	1.72654	1.08	1.07	0	0	0	0	0	0	0	0	0	0	3.53197	3.07235	3.29905	2.82259	2.52167	1.59406	2.23177	2.40244	AT4G17500	ERF1A
Cluster_2	0	0	1.02	0	2.70845	1.32958	2.89	1.4825	0	0	0	0	0	0	0	0	0	0	1.05752	0	2.93925	3.31295	3.76176	3.16322	2.50827	2.10464	1.91213	3.44242	AT1G32640	MYC2
Cluster_2	0	0	0	1.90949	1.16209	0	2.28	1.14158	1.45	1.21	0	0	0	0	0	0	0	0	-1.11561	0	3.52235	3.17806	3.45204	3.49895	4.39193	2.32152	1.58521	2.27626	AT5G04340	ZAT6
Cluster_2	0	0	0	1.27484	1.17741	0	1.69	0	1.25	0	0	0	0	0	0	0	1	1.56	1.13158	0	2.46043	2.20878	1.94642	1.6033	3.19899	2.18924	0	1.29372	AT3G28210	SAP12
Cluster_2	0	0	0	0	1.04883	1.48268	1.18	0	0	0	0	0	0	0	0	0	0	0	1.90715	1.13737	4.23432	2.53531	2.69456	1.96257	4.09697	1.8685	1.57783	2.02328	AT5G49520	WRKY48
Cluster_2	1.75	0	0	0	0	1.54668	2.41	1.67257	0	0	0	0	0	0	0	0	0	0	2.14888	1.96509	4.24885	2.8142	2.9046	2.2895	3.0404	2.07736	1.80625	2.70637	AT5G67300	MYB44
Cluster_2	0	-1.67623	-1.43	1.0243	0	0	1.75	0	1.34	0	0	0	0	0	0	0	0	0	1.00585	1.50001	4.55742	2.1178	2.2668	1.73595	3.83235	2.26609	1.35815	2.59981	AT1G66160	PUB20
Cluster_2	1.99	0	1.03	0	0	1.66964	0	1.12726	0	0	0	0	0	0	0	0	0	0	2.04322	3.44339	3.06382	1.2715	1.87521	1.68588	2.61071	2.62328	1.33368	2.50926	AT4G37260	MYB73
Cluster_2	2.23	0	0	2.13222	1.22527	1.49697	2.48	1.80709	0	0	0	0	0	0	0	0	0	0	2.44023	4.37844	5.73717	3.09236	2.9361	2.94541	3.53144	1.93745	2.23793	1.19242	AT4G31800	WRKY18
Cluster_2	0	0	1.04	2.15397	2.30621	1.58993	0	0	0	0	0	0	0	0	0	0	0	0	0	1.19889	3.7611	2.96873	3.24939	3.57648	3.23178	0	0	0	AT5G47220	ERF2
Cluster_2	0	-1.14542	0	1.02705	2.0695	1.60544	0	0	0	0	0	0	0	0	0	0	0	0	0	1.40819	4.25003	2.95215	1.95111	2.41103	3.01283	-1.09108	0	0	AT1G51800	IOS1
Cluster_2	0	0	0	1.17011	1.90165	1.45213	1.46	0	0	0	0	0	0	0	0	0	0	0	0	2.42394	4.77181	0	2.0227	2.38557	4.73595	0	1.55086	2.44358	AT3G50260	ERF011
Cluster_2	0	0	0	2.19235	1.32293	1.37668	1.3	1.56474	0	0	0	0	0	0	0	0	0	0	0	1.67175	3.13526	1.03045	2.08353	2.21828	1.66507	1.28038	0	0	AT4G33050	EDA39
Cluster_2	0	0	0	2.18341	1.29191	1.35866	1.49	1.41642	1.41	1.13	0	0	0	0	0	0	0	0	0	1.29236	3.42032	1.39058	2.27238	2.119	2.49591	2.42307	1.24724	1.74289	AT2G38470	WRKY33
Cluster_2	0	0	0	3.06739	1.12152	1.80061	1.49	1.71411	1.11	1.3	0	0	0	0	0	1.03	0	0	-1.27597	1.3902	2.93536	0	0	2.329	2.98499	1.68468	0	1.32928	AT5G27420	ATL31
Cluster_2	0	-1.04372	-2.58	2.55659	0	2.00478	0	1.38773	0	1.15	0	0	0	0	0	0	0	0	0	1.00351	3.65986	1.80139	2.10027	1.71211	3.19805	1.56169	0	0	AT4G23810	WRKY53
Cluster_2	5.16	1.78121	3.12	2.74797	2.33188	3.85302	0	0	0	0	0	1.42	1.04	1.19	0	0	1.06	0	0	0	3.39727	3.23323	2.51459	3.21165	0	0	-2.23549	0	AT3G15356	LEC
Cluster_2	4.17	0	2.17	1.71907	1.29451	2.77169	1.6	1.87833	0	0	0	1.13	0	0	0	0	0	0	0	3.30969	2.09727	1.86549	1.74391	2.13965	3.06672	0	-2.16502	-1.31564	AT3G16530	-
Cluster_1	0	0	-1.94	1.95188	0	1.12217	0	0	0	0	0	0	0	0	0	0	0	0	0	0	0	0	0	0	0	0	0	0	AT2G17040	anac036
Cluster_1	0	0	-1.02	1.69703	0	0	0	0	0	0	0	0	0	0	0	0	0	0	-1.1913	0	0	0	0	0	2.10831	0	0	0	AT4G18880	HSFA4A
Cluster_1	-1.25	0	0	1.73392	0	1.05916	0	0	0	0	1.85535	0	0	0	0	0	0	0	0	0	0	0	0	0	0	0	0	0	AT5G10380	ATL55
Cluster_1	0	-1.25247	-2.04	1.63379	0	0	0	0	1.91	1.32	0	0	0	0	0	0	0	1.61	0	0	0	0	0	0	0	0	0	0	AT3G44350	anac061
Cluster_1	-1.12	0	0	0	0	0	0	0	0	0	0	0	0	0	0	0	0	0	-1.62718	0	0	0	0	0	0	0	0	0	AT4G29110	-
Cluster_1	0	0	0	0	1.10242	0	0	0	0	0	0	0	0	0	0	0	0	0	-1.13143	-1.08401	0	0	0	0	0	0	0	0	AT2G31230	ERF15
Cluster_1	0	0	0	0	0	1.03257	0	0	0	0	0	0	0	0	0	0	0	0	0	0	0	0	0	0	0	0	0	0	AT3G56770	BHLH107
Cluster_1	0	0	0	0	0	0	1.06	0	0	0	0	0	0	0	0	0	0	0	0	0	0	0	0	0	0	0	0	0	AT2G29060	SCL33
Cluster_1	0	0	1.1	0	0	0	0	0	0	0	0	0	0	0	0	0	0	0	0	0	0	0	0	0	0	0	0	0	AT4G23550	WRKY29
Cluster_1	0	0	1.13	0	0	0	0	0	0	0	0	0	0	0	0	0	0	0	0	0	0	0	0	0	0	0	0	0	AT3G61460	BRH1
Cluster_1	0	0	0	0	0	0	0	0	0	0	0	0	0	0	0	0	-1.23	0	0	0	0	0	0	0	0	0	0	0	AT2G24570	WRKY17
Cluster_1	0	0	0	0	0	0	0	1.24397	0	0	0	0	0	0	0	0	0	0	0	0	0	0	0	0	0	0	0	0	AT4G01350	-
Cluster_1	0	0	0	0	0	0	0	0	0	0	0	0	0	0	0	0	0	0	0	0	0	0	0	0	0	1.25071	0	0	AT5G59450	SCL11
Cluster_1	0	0	0	0	0	0	0	0	0	0	0	0	0	0	0	0	0	0	0	0	-1.11052	0	0	0	0	0	0	0	AT2G28710	-
Cluster_1	0	0	0	0	0	0	0	0	0	0	0	0	0	0	0	0	0	0	0	0	-1.39491	0	0	0	0	0	0	0	AT2G04240	XERICO
Cluster_1	0	0	0	0	0	0	0	0	0	0	0	0	0	0	0	0	1.61	1.39	0	0	0	0	0	0	0	0	0	0	AT1G71520	ERF020
Cluster_1	0	0	0	0	0	0	0	0	0	0	0	0	0	0	0	0	0	0	0	0	0	0	0	0	0	0	0	1.88839	AT2G35000	ATL9
Cluster_1	0	0	0	0	0	0	1.13	0	0	0	0	0	0	0	0	0	0	0	0	0	0	1.17932	1.04008	0	0	0	0	1.64771	AT5G62020	HSFB2A
Cluster_1	0	0	0	0	0	0	0	0	0	0	0	0	0	0	0	0	0	0	0	0	0	1.278	0	0	-1.52511	0	0	0	AT4G11660	HSFB2B
Cluster_1	0	0	0	1.01376	0	0	0	0	0	0	0	0	0	0	0	0	0	0	0	0	1.02711	0	0	0	0	1.02591	0	0	AT1G07520	-
Cluster_1	0	0	0	1.16227	0	0	0	1.07251	0	0	0	0	0	0	0	0	0	0	0	0	1.10396	0	0	0	0	1.29015	0	0	AT3G46600	SCL30
Cluster_1	0	-1.08208	0	0	0	0	0	0	0	0	0	0	0	0	0	0	0	0	0	0	2.02803	0	0	0	0	1.31869	0	0	AT5G03720	HSFA3
Cluster_1	0	0	0	0	0	0	0	0	0	0	0	0	0	0	0	0	0	0	0	0	1.60725	0	0	0	0	0	0	0	AT5G09800	PUB28
Cluster_1	0	0	0	0	0	0	0	0	0	0	0	0	0	0	0	0	0	0	0	0	1.86953	0	0	0	0	0	0	0	AT4G26120	-
Cluster_1	0	0	0	0	0	0	0	0	0	0	0	0	0	0	0	0	0	0	0	0	1.27437	0	0	0	0	0	0	0	AT5G48655	-
Cluster_1	0	0	0	1.11575	0	0	0	0	0	0	0	0	0	0	0	0	0	0	0	1.01118	1.93771	0	0	0	0	0	0	0	AT3G45640	MPK3
Cluster_1	-1.09	0	0	0	0	0	0	0	0	0	0	0	0	0	0	0	0	0	0	0	1.02693	0	0	0	0	0	2.05609	0	AT1G19050	ARR7
Cluster_1	0	0	0	0	0	0	0	0	0	1.83	0	0	0	0	0	1.63	0	0	0	0	0	0	0	0	0	0	0	0	AT5G37490	PUB21
Cluster_1	0	0	-1.44	0	0	0	0	0	1.19	1.35	0	0	0	0	0	1.29	0	0	0	0	0	0	0	1.40246	0	1.19875	0	0	AT3G56400	WRKY70
Cluster_1	-1.39	0	-2.01	0	0	0	0	0	0	0	0	0	0	0	0	0	0	0	0	-1.33683	0	0	0	0	0	1.93407	0	1.35427	AT1G51700	DOF1.7
Cluster_1	-1.07	-2.12255	-1.72	0	0	-1.25861	0	0	0	0	0	0	0	0	0	0	0	0	-1.45539	-1.2765	0	0	0	0	0	1.08563	0	1.84816	AT3G18710	PUB29
Cluster_1	0	0	-1.7	0	0	0	0	0	0	0	0	0	0	0	0	0	0	0	0	-3.05972	0	-1.03983	0	0	0	-1.7817	-1.62184	0	AT2G21210	-
Cluster_1	0	1.0777	0	0	0	1.12168	0	0	0	0	0	-1.32	-1.09	-1.55	0	0	-1.3	-1.21	0	-1.70157	0	0	0	0	0	0	0	1.02924	AT5G59780	MYB59
Cluster_1	0	0	0	1.83052	0	0	0	0	0	0	0	0	0	0	0	0	0	0	0	1.46061	1.41057	0	0	1.06253	1.72392	0	0	0	AT3G05200	ATL6
Cluster_1	0	0	-1.05	1.58639	0	0	0	0	0	0	0	0	0	0	0	0	0	0	0	0	1.80584	0	0	0	1.58035	1.30283	0	0	AT1G42990	BZIP60
Cluster_1	0	0	0	1.69923	0	0	1.74	0	0	0	0	0	0	0	0	0	0	0	0	0	1.73224	0	0	0	2.58721	0	0	0	AT1G62300	WRKY6
Cluster_1	0	0	0	1.84707	0	0	1.21	0	0	0	0	0	0	0	0	0	0	0	0	1.38623	1.44546	0	0	0	2.10117	0	0	0	AT2G23320	WRKY15
Cluster_1	0	0	0	0	0	0	0	0	0	0	0	0	0	0	0	0	0	0	0	1.44989	2.29379	1.62773	0	0	1.62149	0	0	0	AT2G13790	SERK4
Cluster_1	0	0	0	0	0	0	0	0	0	0	0	0	0	0	0	0	0	0	0	0	1.06515	0	0	0	2.6702	0	0	0	AT4G31550	WRKY11
Cluster_1	0	0	0	0	0	0	0	0	0	0	0	0	0	0	0	0	0	0	0	0	1.95457	0	0	0	3.81579	0	0	1.11167	AT4G35480	ATL45
Cluster_1	0	0	0	0	0	-1.00651	0	0	0	0	0	-1.08	-1.01	-1.05	0	0	0	0	0	1.03744	1.07467	0	0	0	5.01654	0	0	0	AT1G64380	ERF061
Cluster_1	0	0	-2.84	0	0	0	0	0	0	1.27	0	0	0	0	0	0	0	0	0	0	2.0508	1.65404	0	0	0	1.30928	0	0	AT3G21150	BBX32
Cluster_1	0	0	-2.21	0	0	0	0	1.65759	1.01	0	0	0	0	0	0	0	0	0	0	-1.53361	2.06707	0	0	0	0	2.6597	1.16581	1.57969	AT1G20823	ATL80
Cluster_1	0	0	0	1.34667	0	0	1.05	0	0	0	0	0	0	0	0	0	0	0	0	0	2.5909	1.13821	1.11806	0	0	1.66518	0	1.42539	AT3G52800	SAP6
Cluster_1	0	0	-1.8	1.54275	0	1.03481	0	0	0	1.01	0	0	0	0	0	0	0	0	0	0	2.58091	1.06643	1.57426	1.22873	0	1.27197	0	1.17619	AT2G33580	LYK5
Cluster_1	0	0	0	0	0	0	0	0	1.29	0	0	0	0	0	0	0	0	0	0	0	1.34606	0	0	0	0	2.06416	1.23921	1.7558	AT5G64660	PUB27
Cluster_1	0	0	0	0	0	0	0	0	1.01	0	0	0	0	0	0	0	0	0	0	0	1.34756	0	0	0	0	1.52595	1.60521	2.37874	AT3G52450	PUB22
Cluster_1	0	0	0	0	0	0	0	0	0	0	0	0	0	0	0	0	0	0	1.56908	0	1.05139	0	0	0	0	1.6295	1.79259	1.39291	AT5G46910	-
Cluster_1	0	0	0	1.05151	0	1.06051	0	0	0	0	0	0	0	0	0	0	0	0	0	0	0	0	0	0	0	1.70332	1.1497	1.24687	AT3G16720	ATL2
Cluster_1	0	0	0	1.52958	0	0	0	0	0	0	0	0	0	0	0	0	0	0	0	0	1.92459	0	0	0	0	2.29031	1.00421	1.47506	AT3G49530	NAC062
Cluster_1	0	0	0	1.0536	0	0	0	0	0	0	0	0	0	0	0	0	0	0	0	0	2.30678	0	0	0	2.17474	2.49329	1.31217	1.65299	AT5G66070	-
Cluster_1	0	1.81501	1.07	0	0	0	0	0	0	0	0	0	0	0	0	0	0	0	0	0	2.04338	0	0	1.18644	0	1.87603	0	0	AT2G36270	ABI5
Cluster_1	0	0	0	0	0	0	0	0	2.69	1.88	0	0	0	0	1.79	1.83	1.98	2.05	0	0	0	0	0	0	0	0	0	0	AT3G46070	-
Cluster_1	0	0	1.42	0	0	0	0	0	0	0	0	0	0	0	0	0	0	0	0	0	-2.09012	0	0	0	0	0	0	-1.08044	AT4G11360	RHA1B
Cluster_1	1.56	0	2.15	0	0	0	0	0	0	-1.89	0	0	0	0	0	-1.42	1.13	0	0	0	0	0	0	0	0	0	0	0	AT4G39070	BBX20
Cluster_1	0	0	1.12	0	0	0	0	-1.24423	0	0	0	0	0	0	0	0	0	0	0	1.46948	0	0	0	0	0	0	0	0	AT2G23770	LYK4
Cluster_1	1.06	0	1.58	0	0	0	0	0	0	0	0	0	0	0	0	0	0	0	0	0	1.40157	0	1.10812	0	0	0	0	0	AT5G01830	PUB16
Cluster_1	1.34	2.11361	0	0	0	1.25917	0	0	0	0	0	0	0	0	0	0	0	0	0	0	0	0	0	0	0	0	0	0	AT1G74650	ATY13
Cluster_1	0	1.20776	0	0	0	1.23346	0	0	0	0	0	0	0	0	0	0	0	0	0	0	0	0	0	0	0	-1.07527	0	0	AT1G34180	anac016
Cluster_1	0	0	0	0	0	1.46209	0	0	0	-1.04	0	0	0	0	0	0	0	0	2.3336	0	0	0	0	0	0	0	2.22965	0	AT1G75490	DREB2D
Cluster_1	1.67	0	0	0	0	0	0	0	0	0	0	0	0	0	0	0	0	0	0	0	2.08968	0	0	1.70907	0	0	0	0	AT5G43170	AZF3
Cluster_1	0	0	0	0	0	0	0	0	0	0	0	0	0	0	0	0	0	0	0	0	2.02859	0	0	1.52786	0	-2.15302	0	0	AT5G25910	AtRLP52
Cluster_1	1.55	-1.05475	0	0	0	0	0	0	0	-1.03	0	0	0	0	0	0	0	0	0	0	1.21189	0	0	0	-2.31871	0	0	0	AT1G23030	PUB11
Cluster_1	1.6	0	1.3	1.00678	0	0	0	0	0	0	0	0	0	0	0	0	0	0	0	3.11469	2.76799	0	0	0	0	0	0	0	AT1G08930	ERD6
Cluster_1	1.1	0	0	0	2.54032	0	0	0	0	0	0	-1.33	-1.46	-1.99	0	-1.53	0	-1.63	0	0	0	5.39629	0	0	0	0	0	0	AT2G26150	HSFA2
Cluster_1	1.47	0	0	0	2.58116	3.45604	0	0	0	1.15	0	0	0	0	0	0	0	0	0	0	3.99685	0	0	0	0	1.79414	0	0	AT3G23230	ERF098
Cluster_1	0	-1.47699	-3.68	1.63211	0	1.12711	0	0	0	1.07	0	0	0	0	0	0	0	0	-1.57552	0	4.03352	0	0	0	0	0	0	0	AT5G67450	AZF1
Cluster_1	0	0	0	0	2.55939	0	0	0	0	1.66	0	0	0	0	1.44	1.28	1.04	0	0	0	6.4241	3.29173	0	0	0	0	0	0	AT5G56960	-
Cluster_1	0	0	0	0	0	0	1.25	0	0	0	0	0	0	0	0	0	0	0	1.72705	1.66892	2.24925	0	0	0	2.21519	2.22094	1.4866	2.68941	AT4G01250	WRKY22
Cluster_1	0	0	0	0	0	2.31941	1.92	2.1173	1.02	0	0	0	0	0	0	0	0	0	0	1.59274	2.24672	0	1.3292	1.64265	2.6502	3.39997	1.78606	3.42367	AT2G35930	PUB23
Cluster_1	0	0	0	1.71532	0	0	1.17	0	0	0	0	0	0	0	0	0	0	0	0	0	2.40244	0	2.57374	1.69625	2.98375	1.7367	2.03303	3.0291	AT3G19580	AZF2
Cluster_1	0	0	0	1.07795	1.29124	0	1.72	0	0	0	0	0	0	0	0	0	0	0	0	0	2.05913	1.28125	1.44376	1.6116	2.31826	1.73978	1.51125	2.21485	AT3G15210	ERF4
Cluster_1	0	0	0	1.60119	0	0	1.23	1.12962	1.15	1.07	0	0	0	0	0	0	0	0	0	0	1.44789	0	1.39437	1.09324	1.93141	2.59883	1.98732	2.60034	AT5G59550	-
Cluster_1	0	0	0	2.2369	0	1.13973	0	1.45598	1.23	1.03	0	0	0	0	0	0	0	0	0	0	2.17443	0	1.35861	1.19836	2.07887	2.76248	1.52523	2.0519	AT2G40140	CZF1
Cluster_1	-1.08	0	0	0	0	0	0	0	1.8	1.27	0	0	0	0	0	0	0	0	0	0	1.28139	1.06529	1.36382	0	1.7624	2.41682	2.57389	3.3814	AT3G46620	RDUF1
Cluster_1	-1.07	-1.45313	0	2.22748	1.36165	0	0	0	1.84	1.41	0	0	0	0	0	0	0	0	-1.00405	0	1.92146	0	1.93705	1.62487	0	2.72986	1.81716	2.46233	AT5G47230	ERF5
Cluster_1	0	-1.15998	-1.55	2.25065	0	2.29797	0	0	1.54	1.36	0	0	0	0	1.31	0	0	0	0	0	3.76961	1.84245	2.10522	1.89961	0	3.71389	2.91516	2.98293	AT5G51190	ERF105
Cluster_1	0	-1.24253	-2.04	2.05819	0	1.61269	1.65	1.85102	1.54	0	0	0	0	0	0	0	0	0	0	1.06272	3.62964	1.56803	2.02447	1.28217	0	3.58567	2.65056	2.97932	AT3G55980	SZF1
Cluster_1	1.13	-1.6432	-1.81	0	0	2.37566	0	1.77367	1.06	0	0	0	0	0	0	0	0	0	1.70454	1.04003	2.45722	0	0	0	0	2.64215	2.57767	3.24609	AT3G50060	MYB77
Cluster_1	0	0	0	0	0	0	0	0	0	0	0	0	0	0	0	0	0	0	0	0	0	0	0	0	0	5.31599	0	2.45978	AT4G28110	AtMYB41
Cluster_1	0	-1.05004	0	1.64855	0	0	0	0	0	0	0	0	0	0	0	0	0	0	1.23169	0	-1.16707	0	0	-1.17503	-1.91486	2.81622	2.99916	2.60847	AT4G37610	BT5

## Sheet: IGs
Clust_#	Spodoptera	Pieris_3h	Pieris_6h	Byo_6dai	Focc_24h	R.padi_24h	M.cerasi_24h	M.persicae_24h	M.persicae_6h	Brevicoryne_72h	M.persicae_3h	M.cerasi_3h	R.padi_3h	Bemisia	M.cerasi_6h	R.padi_6h	M.brassicae	Focc_48h	P.brassicae	Tur_30m	Tur_1h	Tur_3h	Tur_24h	Byo_6hai	Byo_2dai	Lhui_4hai	Pieris_12h	Pieris_24h	Gene stable ID	Gene name
Cluster_4	0	3.88082	4.89215	0	0	0	0	0	0	0	0	0	0	0	0	0	2.27	0	0	7.0942	8.95387	9.38758	7.36684	5.62157	4.54726	3.96586	6.72648	4.76376	AT2G30830	-
Cluster_4	1.37	2.69553	3.43105	0	0	1.43	0	1.08	0	0	0	0	0	0	0	0	0	3.04672	0	6.63764	8.09663	8.20559	7.67786	4.46886	3.49674	4.67483	4.15526	1.71836	AT3G25180	CYP82G1
Cluster_4	0	3.17894	2.1298	0	0	1.57	0	0	0	0	0	0	0	0	0	0	0	0	0	4.88077	5.01563	7.2254	8.75247	6.47235	8.31641	1.88616	4.00129	2.74434	AT1G66280	BGLU22
Cluster_3	3.08	0	3.88104	0	2.43072	0	0	-1.02	-1.25	0	0	0	0	0	0	0	5.65	3.27471	0	1.67878	1.76966	3.74972	4.50116	5.39024	5.20195	4.87019	5.444	5.32978	AT4G37410	CYP81F4
Cluster_3	3.74	1.43369	3.06111	0	1.15271	0	0	0	-1.25	0	0	0	0	0	0	0	4.4	3.87983	2.86	3.02676	2.91591	6.0983	5.05305	3.81656	3.27594	5.37499	4.7917	3.0125	AT1G76790	IGMT5
Cluster_3	2.34	1.65547	2.58301	1.44125	1.34341	0	0	0	0	0	0	0	0	0	0	0	1.8	1.53658	0	0	0	2.63169	2.40606	2.75322	3.01235	3.29401	3.80744	2.85928	AT3G16400	NSP1
Cluster_3	2.39	1.21704	2.05205	3.25283	0	0	0	0	0	0	0	0	0	0	0	0	3.03	2.08452	2.36	0	1.44505	4.40969	5.20113	3.75639	3.93716	3.39931	2.74833	2.85594	AT1G52400	BGLU18
Cluster_2	0	0	0	0	0	0	0	0	0	0	0	0	0	0	0	0	0	0	0	0	0	0	0	0	0	1.88616	0	0	AT1G66270	BGLU21
Cluster_2	1.05	0	0	0	-1.80705	0	0	0	0	0	0	0	0	0	0	0	0	0	0	0	0	0	0	0	0	2.69416	0	0	AT5G43440	-
Cluster_2	1.44	0	0	0	0	0	0	0	0	0	0	0	0	0	0	0	0	0	0	0	0	1.53401	1.25543	0	0	1.90721	1.19168	0	AT2G25450	GSL-OH
Cluster_2	1.97	0	0	0	0	0	0	0	0	1.42749	0	0	0	0	0	0	-1.84	0	-1.04	1.2439	0	0	0	0	0	2.33107	0	0	AT5G63790	ANAC102
Cluster_2	1.43	0	0	0	0	0	0	0	0	2.02494	0	0	0	0	0	0	0	1.0974	0	2.05865	0	0	0	0	0	3.2245	0	-1.17149	AT4G37370	CYP81D8
Cluster_2	1.81	0	0	0	1.34341	0	0	0	0	0	0	0	0	0	0	0	0	1.53658	0	0	0	0	0	0	0	3.29401	0	0	AT3G16410	NSP4
Cluster_2	0	0	0	0	1.34341	0	0	0	0	0	0	0	0	0	0	0	1.92	1.53658	1.16	0	0	0	0	0	0	3.29401	0	0	AT3G16390	NSP3
Cluster_2	0	0	0	0	0	0	0	0	0	0	0	0	0	0	0	0	0	2.33164	1.4	2.36995	0	1.06477	1.58783	0	0	2.54458	0	0	AT1G59870	ABCG36
Cluster_2	0	0	0	0	0	0	0	0	0	0	0	0	0	0	0	0	1.12	1.78753	0	4.1252	1.7184	0	0	0	1.31385	0	0	0	AT1G21120	-
Cluster_2	0	0	0	0	0	0	0	0	0	2.10034	0	0	0	0	0	0	1.14	2.09322	0	2.05453	0	0	0	0	1.07474	0	0	0	AT1G18570	MYB51
Cluster_2	3.39	0	0	0	0	0	0	0	0	0	0	0	0	0	0	0	2.91	0	1.63	0	0	0	0	0	0	0	0	0	AT5G28510	BGLU24
Cluster_2	0	1.31173	0	0	0	0	0	0	0	0	0	0	0	0	0	0	2.82	1.25396	2.95	0	0	0	0	0	0	0	0	1.03367	AT3G60130	BGLU16
Cluster_2	0	0	-1.32138	0	0	0	0	0	0	0	0	0	0	0	0	0	1.31	1.94406	1.24	0	-1.23289	0	0	0	1.18652	0	-1.78993	-1.14354	AT5G61590	ERF107
Cluster_2	0	0	-1.20835	1.0672	1.35549	0	0	0	0	1.39987	0	0	0	0	0	0	2.74	2.60711	0	4.53817	0	0	0	0	1.37364	2.88336	-1.28369	0	AT5G57220	CYP81F2
Cluster_2	0	0	-1.36121	1.48723	1.28709	0	0	0	0	1.14891	0	0	0	0	0	0	1.65	4.12272	1.21	2.08666	0	0	1.78899	1.01696	2.1453	3.88229	0	0	AT1G21100	IGMT1
Cluster_2	1.4	0	0	5.46215	0	1.51	0	0	0	0	0	0	0	0	0	0	0	0	0	0	0	0	0	0	-1.2748	3.27613	0	0	AT4G31970	CYP82C2
Cluster_2	0	0	0	0	0	0	0	0	0	0	0	0	0	0	0	0	0	0	0	0	0	0	0	0	2.3981	0	0	0	AT2G44450	BGLU15
Cluster_2	0	0	1.58029	1.05495	0	0	0	0	0	0	0	0	0	0	0	0	0	0	0	0	0	0	0	0	1.30574	0	0	0	AT1G12160	-
Cluster_2	1.05	0	0	1.73976	0	0	0	0	0	0	0	0	0	0	0	0	0	0	0	0	0	0	1.36959	0	0	0	0	0	AT2G30840	-
Cluster_2	1.05	0	0	1.90141	0	0	0	1.01	0	0	0	0	0	0	0	0	0	0	0	0	0	0	1.9335	0	1.63652	0	0	0	AT5G59530	-
Cluster_2	0	0	1.74846	0	0	0	0	0	0	0	0	0	0	0	0	0	0	0	0	0	1.16888	2.00646	1.70548	0	0	0	0	0	AT3G11580	-
Cluster_2	1.01	0	1.16318	0	0	0	0	0	0	0	0	0	0	0	0	0	0	0	0	0	1.4798	1.55936	0	0	0	0	1.52818	0	AT1G24100	UGT74B1
Cluster_2	0	0	1.17655	0	0	0	0	0	0	0	0	0	0	0	0	0	0	0	0	0	0	0	0	0	0	0	0	0	AT4G37400	CYP81F3
Cluster_2	0	0	1.81446	0	0	0	0	0	0	0	0	0	0	0	0	0	0	0	0	0	0	0	0	0	0	0	0	0	AT2G02540	ZHD3
Cluster_2	0	0	1.22277	0	0	0	0	0	0	0	0	0	0	0	0	0	0	0	0	0	0	0	0	0	-1.12804	0	0	0	AT4G37750	ANT
Cluster_2	0	1.69886	1.8932	0	0	0	0	0	0	0	0	0	0	0	0	0	0	0	0	0	0	0	0	0	0	0	0	0	AT1G50110	BCAT6
Cluster_2	0	0	0	0	0	0	0	0	0	0	0	0	0	0	0	0	0	0	0	1.7092	0	0	0	0	0	0	0	0	AT2G44490	BGLU26
Cluster_2	0	0	0	0	0	0	0	0	0	0	0	0	0	0	0	0	-1.14	0	0	1.59907	0	0	0	0	0	0	0	0	AT5G44210	ERF9
Cluster_2	0	0	0	0	0	0	0	0	0	1.12181	0	0	0	0	0	0	0	0	0	2.52731	0	0	0	0	0	0	0	0	AT5G44070	PCS1
Cluster_2	0	0	0	0	1.02286	0	0	0	0	0	0	0	0	0	0	0	1.09	0	0	1.32977	0	0	0	0	1.07286	1.66297	0	0	AT1G27130	GSTU13
Cluster_2	0	0	0	0	0	0	0	0	0	0	0	0	0	0	0	0	0	0	0	0	-2.49183	0	0	0	0	0	0	0	AT2G44460	BGLU28
Cluster_2	0	0	0	0	0	0	0	0	0	0	0	0	0	0	0	0	0	0	0	0	1.10093	1.6048	0	0	0	0	0	0	AT1G16400	CYP79F2
Cluster_2	0	0	0	0	0	0	0	0	0	-1.0246	0	0	0	0	0	0	0	0	0	0	1.00766	1.35567	0	0	0	0	0	0	AT1G74090	SOT18
Cluster_2	0	0	0	0	0	0	0	0	0	0	0	0	0	0	0	0	0	0	0	1.13608	1.16029	1.48279	0	0	0	0	0	0	AT2G20610	SUR1
Cluster_2	0	0	0	0	0	0	0	0	-1.07	0	0	0	0	0	0	0	0	0	0	0	0	1.06667	0	0	0	0	0	0	AT4G13770	CYP83A1
Cluster_2	0	0	0	0	0	0	0	0	-1.29	-1.01336	0	0	0	0	0	0	0	0	0	0	0	1.14292	0	0	0	0	0	0	AT2G43100	IPMI2
Cluster_2	0	0	0	0	0	0	0	0	0	0	-1.39	0	0	0	0	0	0	0	0	0	0	0	0	0	0	0	0	0	AT2G33070	NSP2
Cluster_2	0	0	0	0	0	0	0	0	0	0	0	0	0	0	0	0	1.08	0	0	0	0	0	0	0	0	0	0	0	AT1G51490	BGLU36
Cluster_2	0	0	0	0	0	0	0	0	0	0	0	0	0	0	0	0	0	0	0	0	0	0	1.0336	0	0	0	0	0	AT1G68360	GIS3
Cluster_2	0	0	0	0	0	0	0	0	0	0	0	0	0	0	0	0	0	0	0	0	0	1.23222	1.18041	0	0	0	0	0	AT1G24625	ZFP7
Cluster_2	0	0	0	-1.93673	0	0	0	0	0	0	0	0	0	0	0	0	0	0	0	0	0	0	0	0	-1.01883	0	0	0	AT3G14210	ESM1
Cluster_2	0	0	0	0	0	0	0	0	0	0	0	0	0	0	0	0	0	-1.17204	0	0	0	0	0	0	0	0	0	0	AT5G23020	MAM3
Cluster_2	0	0	0	0	0	0	0	0	0	0	0	0	0	0	0	0	0	-1.23872	0	0	0	0	0	0	0	0	0	0	AT1G76880	-
Cluster_2	0	0	0	0	0	0	0	0	0	0	0	0	0	0	0	0	0	-1.40735	0	0	0	0	0	0	0	0	0	0	AT1G04350	-
Cluster_2	1.06	0	0	0	1.25464	0	0	0	0	0	0	0	0	0	0	0	0	-1.18851	0	0	0	0	0	0	0	0	0	0	AT4G37310	CYP81H1
Cluster_2	1.3	0	0	0	0	0	0	0	0	0	0	0	0	0	0	0	0	-1.62883	-1.01	0	0	0	0	0	0	0	0	0	AT5G48180	NSP5
Cluster_2	1.4	0	0	0	0	0	0	0	0	0	0	0	0	0	0	0	0	0	0	0	0	0	0	0	0	0	0	0	AT4G31940	CYP82C4
Cluster_2	1.05	0	0	0	0	0	0	0	0	0	0	0	0	0	0	0	0	0	0	0	0	0	0	0	0	0	0	0	AT1G04380	-
Cluster_2	1.05	0	-1.35388	0	0	0	0	0	0	0	0	0	0	0	0	0	0	0	0	0	0	0	0	0	0	0	0	0	AT5G43450	-
Cluster_2	0	0	0	0	0	0	0	0	0	0	0	0	0	0	0	0	0	0	0	0	1.25726	0	0	0	0	0	1.2215	1.49519	AT1G62570	FMOGS-OX4
Cluster_2	0	1.33887	0	0	0	0	0	1	0	0	0	0	0	0	0	0	0	0	0	0	0	0	0	0	0	0	1.65069	1.20352	AT4G37430	CYP81F1
Cluster_2	0	0	0	0	0	0	0	0	0	0	0	0	0	0	0	0	0	0	0	0	0	0	0	0	0	-1.65866	0	0	AT5G15210	ZHD8
Cluster_2	0	0	0	0	0	0	0	0	0	0	0	0	0	0	0	0	0	0	0	0	0	0	0	0	0	-2.06552	0	0	AT4G37320	CYP81D5
Cluster_2	0	0	0	0	0	0	0	0	0	0	0	0	0	0	0	0	0	-1.1944	0	0	0	0	0	0	0	-1.76482	0	0	AT4G37330	CYP81D4
Cluster_2	0	0	0	0	0	0	0	0	0	0	0	0	0	0	0	0	-1.1	-1.31432	0	0	0	0	0	0	-1.02522	-2.34441	0	0	AT5G61420	MYB28
Cluster_2	0	0	0	0	0	0	0	0	-1.62	0	-1.03	0	0	0	0	0	0	-1.12305	-1.4	0	0	1.38921	0	0	0	-1.73766	1.07394	1.05694	AT1G62560	FMOGS-OX3
Cluster_2	0	0	0	0	0	0	1.55	1.56	0	0	0	0	0	0	0	0	-1.12	-1.53912	-2.31	0	0	0	0	0	0	0	0	0	AT1G66540	-
Cluster_2	0	0	0	0	0	0	0	1.07	0	0	0	0	0	0	0	0	-1.05	-2.11175	-1.77	0	0	0	1.30244	0	0	0	0	0	AT1G04770	-
Cluster_2	0	0	1.02605	-1.5263	0	0	0	0	-1.69	-1.36249	-1.12	0	0	0	0	0	0	0	-1.01	0	0	0	0	0	0	0	1.60337	0	AT5G07690	MYB29
Cluster_2	0	1.34242	1.9162	-2.27967	0	0	0	0	0	0	0	0	0	0	0	0	0	0	0	0	0	0	0	0	0	0	0	2.53051	AT5G26000	TGG1
Cluster_2	1.82	1.38275	2.21376	-1.64023	0	0	0	0	0	0	0	0	0	0	0	0	1.47	0	0	0	0	0	0	0	0	0	1.58637	2.73056	AT5G25980	TGG2
Cluster_2	0	0	2.51111	0	0	0	0	0	1.06	0	0	0	0	0	2.01	1.03	0	0	-2.27	0	0	0	0	0	0	0	4.66783	0	AT5G51990	DREB1D
Cluster_2	0	0	0	0	0	0	0	0	-1.53	0	0	0	0	0	0	0	0	0	0	0	0	1.42963	0	0	0	0	1.62222	1.27224	AT4G12030	BASS5
Cluster_2	0	0	0	0	0	0	0	0	-1.67	0	0	0	0	0	0	0	0	0	0	1.08675	1.08781	1.50267	1.04115	0	0	0	1.32138	1.05757	AT3G58990	IPMI1
Cluster_2	0	0	0	0	0	0	0	0	0	0	0	0	0	0	0	0	1.05	0	0	0	0	1.31571	1.29783	0	0	0	1.18602	1.0191	AT1G54040	ESP
Cluster_2	0	0	1.12925	0	-1.03785	0	0	0	-1.23	-1.37354	0	0	0	0	0	0	0	0	0	0	0	1.47887	1.24123	0	0	0	1.50975	1.00992	AT5G14200	IMDH3
Cluster_2	0	0	1.40551	0	0	0	0	0	0	0	0	0	0	0	0	0	0	0	0	0	1.09706	1.70801	1.23011	1.03576	0	0	1.83467	1.63015	AT1G18590	SOT17
Cluster_2	0	0	1.26547	-1.07484	0	0	0	0	-1.64	0	0	0	0	0	0	0	0	0	0	0	1.06812	1.98274	1.56373	0	0	0	2.31777	1.31686	AT5G07700	MYB76
Cluster_2	1.75	0	0	0	0	0	0	0	-1.33	0	0	0	0	0	0	0	0	0	0	0	0	1.35476	1.34879	0	0	0	1.85605	0	AT3G19710	BCAT4
Cluster_2	1.12	0	0	0	0	0	0	0	-1.07	-1.03504	0	0	0	0	0	0	0	0	0	0	0	1.37162	1.18247	0	0	0	1.39205	0	AT5G23010	MAM1
Cluster_2	1.27	0	0	0	0	1.24	0	0	-1.77	-1.23994	-1.17	0	0	0	0	0	0	0	0	0	0	1.37921	1.28423	0	0	0	1.57278	0	AT1G16410	CYP79F1
Cluster_2	1.29	0	0	0	0	0	0	0	-1.65	0	-1.04	0	0	0	0	0	0	0	0	0	1.29026	1.65582	1.4312	0	0	0	1.97736	1.3254	AT1G65860	FMOGS-OX1
Cluster_2	1.43	0	1.99331	0	1.39932	0	0	0	0	0	-1.29	0	0	0	0	0	0	0	0	0	0	2.39709	1.57555	0	0	0	2.08293	1.82255	AT1G62540	FMO GS-OX2
Cluster_2	1.11	0	0	1.96315	0	0	0	0	0	0	0	0	0	0	0	0	0	-1.24398	-1.25	0	0	2.73674	3.77412	0	1.33394	0	2.238	0	AT5G48850	SDI1
Cluster_2	2.41	0	0	0	0	0	0	0	0	0	0	0	0	0	0	0	1.77	0	0	0	0	2.85624	2.63431	0	3.82165	0	0	2.73539	AT1G65880	AAE20
Cluster_2	0	0	0	0	0	0	0	0	0	0	0	0	0	0	0	0	3.23	0	1.21	2.85017	0	3.91423	5.50744	0	0	2.434	0	0	AT5G67310	CYP81G1
Cluster_2	1.35	0	0	0	-1.20881	1.41	-1.44	1.15	0	0	0	-1.64	0	0	-1.44	0	0	0	0	0	0	4.47006	5.39627	0	0	0	0	0	AT3G60140	BGLU30
Cluster_2	1.29	0	0	0	0	2.56	2.37	2.06	0	0	0	0	0	0	0	1.16	0	0	0	1.28357	1.81487	3.81188	4.79938	0	0	4.13685	2.13335	3.62155	AT3G28740	CYP81D11
Cluster_2	1.73	2.84677	2.8926	0	0	0	0	0	0	0	0	0	0	0	0	1.29	1.77	0	1.64	1.57974	2.39626	3.64441	4.45509	0	0	4.48167	3.97395	3.11241	AT5G13330	ERF113
Cluster_2	2.19	1.86433	2.8716	0	1.13236	0	0	0	-1.01	0	0	0	0	0	0	0	0	0	0	1.17295	1.29325	1.57838	1.12012	1.66891	0	2.91929	3.26812	1.69221	AT5G60890	MYB34
Cluster_2	2.54	0	2.34191	0	1.31866	0	0	0	0	0	0	0	0	0	0	0	1.34	1.28195	1.14	2.30304	1.82614	3.35125	3.22424	1.23226	0	2.7079	2.33071	2.31912	AT2G22330	CYP79B3
Cluster_2	2.15	1.10993	1.45014	0	0	0	0	0	0	0	0	0	0	0	0	0	0	0	0	1.66008	1.54178	2.54942	1.98226	1.19968	0	1.50675	2.05373	1.17391	AT4G30530	GGP1
Cluster_2	1.83	1.12671	1.97527	0	0	0	0	0	0	0	0	0	0	0	0	0	0	0	0	1.82924	1.64994	2.50483	1.7357	1.55887	0	1.78822	2.36888	1.64803	AT1G74100	SOT16
Cluster_2	2.07	0	1.10914	0	0	0	0	0	0	1.33058	0	0	0	0	0	0	0	1.26117	0	1.74056	1.48312	2.48038	2.22518	1.09345	0	1.67532	1.04469	0	AT4G31500	CYP83B1
Cluster_2	0	1.29927	0	0	0	0	0	0	0	0	0	0	0	0	0	0	0	0	0	1.05149	1.48897	2.39629	2.1751	0	0	1.86314	2.21184	2.01803	AT3G44320	NIT3
Cluster_2	2.97	0	0	0	2.17756	0	0	0	0	0	0	0	0	0	0	0	1.98	1.02632	1.04	1.59552	2.09537	0	3.33867	1.11951	0	2.01271	1.315	1.13087	AT5G36220	CYP81D1
Cluster_2	0	2.75393	0	0	0	0	0	0	0	-1.22791	0	0	0	0	0	0	3.79	1.14716	0	0	0	0	1.77213	0	3.01061	2.82732	4.57116	4.22445	AT3G09260	BGLU23
Cluster_2	0	2.04322	1.33368	0	1.12726	0	0	0	0	0	0	0	0	0	0	0	1.99	3.44339	1.03	3.06382	1.2715	1.87521	1.68588	0	1.66964	2.61071	2.50926	2.62328	AT4G37260	MYB73
Cluster_2	0	0	0	0	0	2.71	2.39	1.89	0	0	0	0	0	0	0	1.18	0	0	0	0	0	0	0	3.78503	5.0811	0	0	0	AT5G24540	BGLU31
Cluster_2	0	2.35925	0	0	0	2.11	1.87	1.88	0	0	0	0	0	0	1.2	1.14	0	0	0	0	0	0	0	6.95892	4.89741	0	2.31709	2.85915	AT3G60120	BGLU27
Cluster_1	0	0	0	0	0	0	0	0	0	0	0	0	0	0	0	0	0	0	-2.16	6.6032	3.52695	0	0	0	0	0	0	2.30243	AT5G52020	ERF025
Cluster_1	0	2.16816	2.66046	0	0	0	0	1.25	0	0	0	0	0	0	1.25	0	0	0	-2.94	6.89865	4.21096	0	0	0	0	0	4.02868	2.32934	AT1G12610	DREB1F
Cluster_1	1.4	0	0	0	0	0	0	0	0	0	0	0	0	0	0	0	0	0	0	6.57599	4.10905	5.3403	5.28196	0	0	0	0	0	AT4G31950	CYP82C3

## Sheet: PRs
Clust_#	Tur_30m	Tur_1h	Tur_3h	Pieris_24h	Pieris_6h	Pieris_12h	Lhui_4hai	Byo_6hai	Bemisia	Pieris_3h	Focc_24h	M.persicae_6h	M.cerasi_6h	R.padi_6h	M.cerasi_24h	M.persicae_3h	M.cerasi_3h	R.padi_3h	M.persicae_24h	R.padi_24h	Spodoptera	P.brassicae	Brevicoryne_72h	Focc_48h	Byo_2dai	Byo_6dai	Tur_24h	M.brassicae	Gene stable ID	PR family	Gene name
Cluster_7	0	0	0	0	0	0	1.68735	2.08062	0	0	0	0	0	0	0	0	0	0	0	0	0	0	0	0	5.41743	3.81769	0	2.84	AT2G43580	PR-3	-
Cluster_7	0	0	0	0	0	0	0	2.46055	0	0	0	0	0	0	0	0	0	0	0	1.57	0	1.18	2.2178	0	4.77302	2.94412	0	2.75	AT4G08780	PR-9	PER38
Cluster_7	0	0	0	0	0	0	0	0	0	0	0	-1.33	0	0	0	0	0	0	-1.29	-1.4	0	0	0	0	6.82874	3.03989	0	0	AT5G42180	PR-9	PER64
Cluster_7	0	0	0	0	0	2.24238	0	3.38986	0	0	0	0	0	0	0	0	0	0	0	0	0	0	0	0	3.05423	0	0	0	AT3G57270	PR-2	BG1
Cluster_7	0	0	0	0	0	0	0	0	0	0	0	0	0	0	0	0	0	0	0	0	0	0	0	0	0	6.15301	0	0	AT4G33720	PR-1	-
Cluster_7	0	0	0	0	0	0	0	-1.82289	0	0	0	0	0	-1.09	0	0	0	0	0	0	0	0	0	0	1.00259	3.48242	0	0	AT5G39120	PR-16	-
Cluster_7	0	0	0	-2.41046	0	0	0	0	2.4799	0	0	0	0	0	0	0	0	0	1.12	0	0	0	5.32524	0	2.71876	2.9866	0	0	AT2G14610	PR-1	PR1
Cluster_7	1.90634	2.18821	0	-1.84101	0	0	0	0	2.46013	0	1.12739	0	0	0	0	0	0	0	0	0	0	-1.03	3.39223	1.78073	2.62333	0	1.66007	0	AT1G75040	PR-5	PR5
Cluster_7	0	0	0	0	0	0	3.3519	0	0	0	1.72497	0	1.03	0	0	1.14	1.21	1.27	0	1.18	0	2.74	1.18143	2.98897	4.07672	3.41304	1.07805	5.68	AT3G12500	PR-3	CHI-B
Cluster_7	0	0	0	0	-1.88379	-1.28387	3.14135	1.48795	0	0	1.83257	0	0	0	0	1.04	0	1.16	0	0	2.15	2.72	2.58905	3.50867	3.6584	2.4774	3.05689	4.21	AT3G04720	PR-4	HEL
Cluster_7	0	0	0	0	0	0	3.54807	3.54258	0	0	0	0	0	0	0	1.02	1.63	1.6	0	0	0	1.17	0	2.94994	6.18163	2.74657	0	2.52	AT3G49110	PR-9	PER33
Cluster_7	1.56378	0	0	0	0	0	2.87194	3.27286	0	0	0	0	1.4	1.15	0	0	0	0	0	1.09	0	0	1.74904	0	6.01574	3.33437	4.35542	3.5	AT4G08770	PR-9	PER37
Cluster_7	0	1.06071	0	0	1.72818	2.1267	2.07368	0	0	2.16788	1.15134	0	0	1.08	0	0	1.11	1.06	1	0	2.24	0	1.50659	1.58466	5.317	2.59805	2.4971	3.55	AT2G43590	PR-3	-
Cluster_7	0	0	0	0	0	0	0	0	0	0	0	2.9	2.76	2.73	0	-2.08	0	0	-1.33	0	4	2.64	2.76404	0	0	2.01159	0	5.73	AT1G75830	PR-12	PDF1.1
Cluster_6	0	0	0	0	0	0	0	0	0	0	0	-1.05	0	0	0	0	0	0	0	0	0	0	0	0	0	0	0	0	AT2G35380	PR-9	PER20
Cluster_6	0	0	0	0	0	0	0	0	0	0	0	-1.17	0	0	0	0	0	0	0	0	0	0	0	0	0	0	0	0	AT2G14580	PR-1	PRB1
Cluster_6	0	0	0	0	0	0	0	0	0	0	0	-1.47	0	0	0	0	0	0	0	1.13	0	0	0	0	0	0	0	0	AT2G18150	PR-9	PER15
Cluster_6	0	0	0	0	0	0	0	0	0	0	0	-1.05	0	0	0	-1.48	0	0	0	0	0	0	0	0	0	0	0	0	AT5G39150	PR-16	-
Cluster_6	0	0	0	0	0	0	0	0	0	0	0	-1.38	0	0	0	0	0	0	-1.2	0	0	0	0	0	0	0	0	0	AT5G66390	PR-9	PER72
Cluster_6	0	0	0	0	0	0	0	0	0	0	0	-1.67	0	-1.16	0	0	0	0	-1.24	0	0	0	0	0	0	0	0	0	AT1G44970	PR-9	PER9
Cluster_6	0	0	0	0	0	0	0	0	0	0	0	0	0	0	0	0	0	0	-1.47	0	0	0	0	0	0	0	0	0	AT4G21323	PR-7	-
Cluster_6	0	0	0	0	0	0	0	0	0	0	0	0	0	0	0	0	0	0	-1.57	0	0	0	0	0	0	0	0	0	AT3G01190	PR-9	PER27
Cluster_6	0	0	0	0	0	0	0	0	0	0	0	0	0	0	0	0	0	0	-1.15	0	0	0	0	0	0	0	0	0	AT4G30170	PR-9	PER45
Cluster_6	0	-1.15444	0	0	0	0	0	0	0	0	0	0	0	0	0	0	0	0	-1.16	0	0	0	0	0	0	0	-1.08641	0	AT4G24180	PR-5	TLP1
Cluster_6	0	0	0	0	1.92717	0	0	0	0	0	1.0609	0	0	0	0	0	0	0	0	0	0	1.11	0	0	0	0	0	0	AT5G39190	PR-16	GLP5A
Cluster_6	0	0	0	0	1.66257	0	0	0	0	0	1.0609	0	0	0	0	0	0	0	0	0	0	1.14	1.34272	0	0	0	0	0	AT5G39160	PR-16	GLP2A
Cluster_6	0	0	0	0	1.08342	0	0	0	0	0	0	0	0	0	0	0	0	0	0	0	0	0	0	0	0	0	0	0	AT4G21326	PR-7	ATSBT3.12
Cluster_6	0	0	0	0	1.94947	0	0	0	0	0	0	0	0	0	0	0	0	0	0	0	0	0	0	0	0	0	0	0	AT1G73620	PR-5	-
Cluster_6	0	0	0	0	0	0	0	0	0	0	0	0	0	0	0	0	0	0	0	0	0	0	1.3891	0	0	0	0	0	AT5G26700	PR-16	-
Cluster_6	0	0	0	0	0	0	0	0	0	0	1.0609	0	0	0	0	0	0	0	0	0	0	0	1.47292	0	0	0	0	0	AT5G39130	PR-16	-
Cluster_6	0	0	0	0	0	0	0	0	0	0	0	-1	0	0	0	0	0	0	0	0	0	0	1.80219	0	0	0	0	0	AT5G39180	PR-16	-
Cluster_6	0	0	0	0	0	0	0	0	0	0	0	0	0	0	0	0	0	0	0	0	0	0	1.83017	0	1.42577	0	0	0	AT3G47540	PR-3	-
Cluster_6	0	0	0	0	0	0	0	0	0	0	0	0	0	0	0	0	0	0	0	1.76	0	0	2.00551	0	0	0	0	0	AT5G39100	PR-16	GLP6
Cluster_6	0	0	0	0	0	0	2.14045	0	0	1.15699	0	0	0	0	0	0	0	0	0	0	0	0	1.74147	0	0	0	0	0	AT4G37530	PR-9	PER51
Cluster_6	0	-1.06885	-1.23558	0	0	0	0	-1.91672	0	0	0	0	0	0	0	0	0	0	0	0	0	0	0	0	0	0	0	1.73	AT4G19820	PR-11	-
Cluster_6	0	0	0	0	0	0	0	0	0	0	0	0	0	0	0	0	0	0	0	0	2.49	2.39	0	0	0	0	0	0	AT5G59330	PR-14	-
Cluster_6	0	0	0	0	0	0	0	0	0	0	0	0	0	0	0	0	0	0	0	0	0	0	0	0	0	0	0	2.62	AT5G02140	PR-5	-
Cluster_6	0	0	0	0	0	0	0	0	0	0	0	0	0	0	0	0	0	0	0	0	0	1.37	0	0	0	0	0	1.61	AT2G18980	PR-9	PER16
Cluster_6	0	0	0	0	0	0	0	0	0	0	0	0	0	0	0	0	0	0	0	0	0	0	0	0	0	0	0	1.1	AT2G19990	PR-1	PR-1-LIKE
Cluster_6	0	0	0	0	0	0	0	0	0	0	0	0	0	0	0	0	0	0	0	0	0	0	0	0	0	0	0	1.05	AT1G77100	PR-9	PER13
Cluster_6	0	0	0	0	0	0	0	0	0	0	0	0	0	0	0	0	0	0	0	0	0	0	0	0	0	0	0	1.6	AT2G15010	PR-13	-
Cluster_6	0	0	0	0	0	0	0	0	0	0	0	0	0	0	0	0	0	0	-1.14	0	0	0	0	0	0	0	0	1.15	AT4G18340	PR-2	-
Cluster_6	0	0	0	0	0	0	0	0	0	0	0	-1.36	0	0	0	0	0	0	0	0	0	1.33	0	0	0	0	1.00569	1.16	AT2G38390	PR-9	PER23
Cluster_6	1.60487	1.69179	0	0	0	0	0	0	0	0	0	0	0	0	0	0	0	0	0	0	0	0	0	0	0	1.25743	1.33807	1.82	AT2G15220	PR-17	-
Cluster_6	1.31285	0	0	0	0	0	0	0	0	0	0	0	0	0	0	0	0	0	0	0	0	0	0	0	0	0	0	0	AT2G26600	PR-2	-
Cluster_6	1.68518	0	0	1.27835	0	0	0	0	0	0	0	0	0	0	0	0	0	0	0	0	0	0	0	0	0	0	0	0	AT3G28200	PR-9	PER31
Cluster_6	1.78912	0	1.77492	2.05659	0	0	0	0	0	0	0	0	0	0	0	0	0	0	0	0	0	0	0	0	0	0	0	0	AT4G36000	PR-5	-
Cluster_6	0	0	0	1.80716	0	0	0	0	0	0	0	0	0	0	0	0	0	0	0	0	0	0	0	0	0	0	0	0	AT3G15800	PR-2	-
Cluster_6	0	0	0	2.01783	0	0	0	0	0	0	0	0	0	0	0	0	0	0	0	0	0	0	0	0	0	0	0	0	AT2G04160	PR-7	AIR3
Cluster_6	0	0	0	2.43245	0	0	0	0	0	0	0	0	0	0	0	0	0	0	0	0	0	0	0	0	0	0	0	0	AT5G15180	PR-9	PER56
Cluster_6	0	0	0	1.66796	0	0	0	0	0	0	0	0	0	0	0	0	0	0	1.08	0	0	1.6	0	1.25439	0	0	0	0	AT5G40020	PR-5	-
Cluster_6	1.58807	1.12942	0	2.41331	1.45472	2.29821	0	0	0	0	0	0	0	0	0	0	0	0	0	0	0	0	0	0	0	0	0	0	AT5G67090	PR-7	SBT1.9
Cluster_6	1.76482	0	0	1.98652	1.44691	1.4807	0	0	0	0	0	0	0	0	0	0	0	0	0	0	0	0	0	1.05288	0	-1.56775	0	0	AT1G64760	PR-2	-
Cluster_6	1.09071	0	0	1.89557	0	1.82032	0	0	0	2.15634	0	0	0	0	0	0	0	0	0	0	0	0	0	0	0	0	0	0	AT4G33420	PR-9	-
Cluster_6	0	0	0	1.6911	0	1.86397	0	0	0	0	0	0	0	0	0	0	0	0	0	0	0	0	0	0	1.64398	0	0	0	AT2G38530	PR-14	LTP2
Cluster_6	1.02381	0	0	1.6736	0	1.76871	0	0	0	0	0	0	0	0	0	0	0	0	0	0	0	0	0	0	1.68132	1.34155	1.35906	0	AT5G38280	PR-5	PR5K
Cluster_6	0	0	0	0	0	3.35545	0	0	0	0	0	0	0	0	0	0	0	0	0	0	0	0	0	0	0	0	0	0	AT3G04170	PR-16	-
Cluster_6	0	0	1.40444	0	1.72571	1.94529	0	0	0	1.39982	0	0	0	0	0	0	0	0	0	0	0	0	0	0	0	0	1.12037	0	AT2G41480	PR-9	PER25
Cluster_6	0	0	1.02211	1.5542	2.26196	1.74254	0	0	0	1.11357	0	0	0	0	0	0	0	0	0	0	0	0	0	0	0	0	1.36554	0	AT1G20160	PR-7	CRSP
Cluster_6	0	0	0	3.74802	0	0	0	0	0	0	0	0	0	0	0	0	0	0	0	1.41	1.51	0	0	0	0	0	0	0	AT5G43570	PR-6	-
Cluster_6	0	0	0	3.22636	0	0	0	0	0	0	0	0	1.16	0	0	0	0	0	0	1.14	0	0	0	0	2.21115	0	2.13435	0	AT4G36430	PR-9	PER49
Cluster_6	0	0	0	1.61398	0	0	0	0	0	0	0	-1.05	0	0	0	0	0	0	0	0	0	1.32	0	0	1.60182	1.82478	1.3702	0	AT5G06720	PR-9	PER53
Cluster_6	0	0	0	1.48712	0	0	0	0	2.12119	0	0	0	0	0	0	0	0	0	0	0	1.85	0	0	0	1.78002	1.53524	1.92692	0	AT2G37130	PR-9	PER21
Cluster_6	0	0	0	0	0	0	0	0	0	0	0	0	0	0	2.2	0	0	0	0	3	0	0	0	0	0	0	0	0	AT5G64100	PR-9	PER69
Cluster_6	0	0	0	0	0	0	0	0	0	0	0	0	0	1.11	1.61	0	0	0	0	1.44	0	0	0	0	0	0	0	0	AT5G64790	PR-2	-
Cluster_6	0	0	0	0	0	0	0	0	0	0	0	0	0	0	1.86	0	0	0	1.79	1.71	0	0	0	0	0	0	0	0	AT1G32970	PR-7	SBT3.2
Cluster_6	0	0	0	0	0	0	0	0	0	0	0	0	0	0	0	0	0	0	0	3.04	0	0	0	0	0	0	0	0	AT1G14550	PR-9	PER5
Cluster_6	0	0	0	0	0	0	1.74276	0	0	0	0	0	0	0	0	0	0	0	1.2	1.06	0	0	0	0	0	1.24686	0	0	AT5G24090	PR-8	CHIB1
Cluster_6	0	0	0	0	0	0	0	0	0	0	0	-1.62	0	0	0	0	0	0	1.33	1.2	0	0	0	0	0	1.47766	0	0	AT4G14630	PR-16	GLP9
Cluster_6	0	0	0	0	0	-2.1021	0	0	0	0	0	0	0	0	1.25	0	0	0	1.24	1.41	0	0	0	0	2.66773	0	0	0	AT5G19880	PR-9	PER58
Cluster_6	0	0	0	0	0	0	0	0	0	0	0	1.86	0	0	0	0	0	0	3.32	1.34	1.09	0	0	0	0	0	0	0	AT5G61750	PR-16	-
Cluster_6	0	0	0	0	0	0	0	0	0	0	0	-1.1	0	0	0	-1.35	-1.05	-1.34	0	0	0	-1.62	0	-1.28978	0	0	0	0	AT5G44530	PR-7	-
Cluster_6	0	0	0	0	-1.14228	0	0	0	0	0	-1.71448	-1.11	0	0	0	0	0	0	1.37	1.04	0	-1.59	0	-1.20717	-1.29657	0	0	0	AT5G59130	PR-7	SBT4.11
Cluster_6	0	0	0	0	0	0	0	0	0	1.06998	-3.14125	0	0	0	0	0	0	0	0	0	0	0	0	0	0	0	0	0	AT5G66590	PR-1	-
Cluster_6	0	0	0	0	0	0	0	0	0	0	0	0	0	0	0	0	0	0	0	0	0	0	0	1.05288	0	0	0	0	AT2G19440	PR-2	-
Cluster_6	0	0	0	0	0	0	0	0	0	0	0	0	0	0	0	0	0	0	0	0	0	0	0	1.00743	0	0	0	0	AT1G75800	PR-5	-
Cluster_6	0	0	0	0	0	0	0	0	0	0	-1.04404	0	0	0	0	0	0	0	0	0	0	0	0	0	0	0	0	0	AT4G34480	PR-2	-
Cluster_6	0	0	0	0	0	0	0	0	0	0	0	0	0	0	0	0	0	0	0	0	-1.06	0	0	0	0	0	0	0	AT1G72610	PR-16	GLP1
Cluster_6	-1.08325	0	0	0	0	0	0	0	0	0	0	0	0	0	0	0	0	0	0	0	0	0	0	0	0	0	0	0	AT3G61810	PR-2	-
Cluster_6	0	0	0	0	0	0	0	0	0	0	0	0	0	0	0	0	0	0	1.13	0	0	0	0	0	0	0	0	0	AT5G59100	PR-7	SBT4.4
Cluster_6	0	0	0	0	0	0	0	0	0	0	0	0	0	0	0	0	0	0	1.01	0	0	0	0	0	0	0	0	0	AT3G05930	PR-16	GLP8
Cluster_6	0	0	0	0	0	0	0	0	0	0	0	0	0	1.18	0	0	0	0	0	0	0	0	0	0	0	0	0	0	AT1G32950	PR-7	SBT3.4
Cluster_6	0	0	0	0	0	0	0	0	0	0	0	0	0	0	0	0	0	0	0	0	0	-1.29	0	0	0	0	0	0	AT1G66250	PR-2	-
Cluster_6	0	0	0	0	0	0	0	0	0	0	0	0	0	0	0	0	0	0	0	0	0	0	-1.0186	0	0	0	0	0	AT5G38940	PR-16	-
Cluster_6	0	0	0	0	0	0	0	0	0	0	0	0	0	0	0	0	0	0	0	0	0	0	-1.4318	0	0	0	0	0	AT5G38930	PR-16	-
Cluster_6	0	0	0	0	0	0	0	0	0	0	0	0	0	0	0	0	-1.01	0	0	-1.99	0	0	0	0	0	0	0	0	AT3G04200	PR-16	-
Cluster_6	0	0	1.7088	0	0	0	0	0	0	0	0	0	0	0	0	0	0	0	0	0	0	0	0	0	0	0	1.12336	0	AT5G58400	PR-9	PER68
Cluster_6	0	0	0	0	0	0	0	0	0	0	1.1495	0	1.05	0	0	0	0	0	0	0	0	0	0	0	0	0	1.42497	0	AT4G11290	PR-9	PER39
Cluster_6	0	0	0	0	0	-1.0028	0	0	0	0	0	0	0	0	0	0	0	0	0	0	0	0	0	-1.42763	0	0	0	0	AT2G15050	PR-14	LTP7
Cluster_6	0	0	0	0	-1.2731	0	0	0	0	0	0	0	0	0	0	0	0	0	0	0	0	-1.59	0	-1.26055	0	0	0	0	AT1G70250	PR-5	-
Cluster_6	0	0	0	0	-2.46947	0	0	0	0	0	0	0	0	0	0	0	0	0	0	0	0	0	0	0	0	0	0	0	AT2G18370	PR-14	LTP8
Cluster_6	0	0	0	0	0	0	0	0	0	1.4443	0	0	0	0	0	0	0	0	0	0	0	0	-1.10331	-1.20366	-1.51469	0	0	0	AT4G25780	PR-1	-
Cluster_6	0	0	0	0	0	0	0	-1.03021	0	0	0	0	0	0	0	0	1.05	1.49	0	0	0	-1.15	0	0	0	0	0	-1.82	AT5G58390	PR-9	PER67
Cluster_6	0	0	0	3.18793	0	0	0	0	0	0	0	0	0	0	0	0	0	0	0	0	0	1.32	0	0	0	0	0	1.74	AT1G68850	PR-9	PER11
Cluster_6	0	0	0	3.51224	0	0	0	0	0	0	0	-1.05	0	0	0	0	0	0	0	0	0	2.28	0	0	0	0	0	2.56	AT2G38380	PR-9	PER22
Cluster_6	0	0	0	1.79536	0	0	2.00226	0	0	0	0	0	0	0	0	0	0	0	0	0	0	1.44	1.23317	0	0	0	0	2.45	AT4G19810	PR-11	-
Cluster_6	0	0	0	0	0	0	0	0	0	0	0	0	0	0	0	0	0	0	0	0	0	2.46	0	0	0	0	0	3.85	AT1G55010	PR-12	PDF1.5
Cluster_6	0	0	0	0	1.11182	0	0	0	0	0	0	0	0	0	0	0	0	0	0	0	0	0	0	0	0	-1.49949	0	0	AT4G20430	PR-7	SBT2.2
Cluster_6	0	0	0	0	1.24995	0	0	0	0	0	0	0	0	0	0	0	0	0	0	0	0	0	0	0	-1.0584	-1.35945	0	0	AT4G29360	PR-2	-
Cluster_6	0	0	0	1.42002	1.63824	0	0	0	0	0	0	0	0	0	0	0	0	0	0	0	0	0	0	0	0	-1.71673	0	0	AT2G19170	PR-7	SBT2.5
Cluster_6	0	0	0	0	0	0	0	0	0	0	0	0	0	0	0	0	0	0	0	0	0	0	0	0	0	-2.57957	0	0	AT4G26830	PR-2	-
Cluster_6	0	0	0	0	0	0	0	0	0	0	0	0	0	0	0	0	0	0	0	0	0	0	0	0	0	-1.53321	0	0	AT1G30600	PR-7	SBT2.1
Cluster_6	0	0	0	0	0	0	0	0	0	0	0	0	0	0	0	0	0	0	0	0	0	0	0	0	0	-2.43087	0	1.31	AT3G32980	PR-9	PER32
Cluster_6	0	0	0	0	0	0	0	0	0	0	0	0	0	0	0	0	0	0	0	0	0	0	0	0	-1.09636	-1.17198	0	0	AT2G38540	PR-14	LTP1
Cluster_6	0	0	0	0	0	0	0	0	0	0	-1.07445	0	0	0	0	0	0	0	0	0	0	0	0	0	-1.54577	-1.2517	0	-1.05	AT1G71695	PR-9	PER12
Cluster_6	0	0	0	0	0	0	0	0	0	0	0	0	0	0	0	0	0	0	0	0	0	0	0	0	-1.8343	-2.05536	-1.08061	-1.17	AT2G34060	PR-9	PER19
Cluster_6	1.0649	1.10279	0	0	0	1.74589	0	0	0	1.82205	0	0	0	0	0	0	0	0	0	0	0	0	0	0	0	-3.43769	0	0	AT1G75030	PR-5	ATLP-3
Cluster_6	0	0	0	0	0	0	-1.75027	0	0	0	0	0	0	0	0	0	0	0	0	0	0	0	0	0	0	0	0	0	AT5G40150	PR-9	PER63
Cluster_6	0	0	0	0	0	0	-1.75936	0	0	0	0	0	0	0	0	0	0	0	0	0	0	0	0	0	0	0	0	0	AT3G14240	PR-7	SBT1.5
Cluster_6	0	0	0	0	0	0	-1.92197	0	0	0	0	0	0	0	0	0	0	0	0	0	0	0	0	0	0	0	0	0	AT5G42100	PR-2	ATBG_PPAP
Cluster_6	0	0	0	0	0	0	-2.19281	0	0	0	0	0	0	0	0	0	0	0	0	0	0	0	0	0	0	0	0	0	AT5G45650	PR-7	SBT5.6
Cluster_6	0	0	0	1.07046	0	0	-2.12074	0	0	0	0	0	0	0	0	0	0	0	0	0	0	-1.01	0	0	0	0	0	0	AT2G05920	PR-7	SBT1.8
Cluster_6	0	0	0	1.61649	1.3347	1.42436	-1.75911	0	0	0	0	0	0	0	0	0	0	0	0	0	0	0	0	0	0	0	0	0	AT5G42720	PR-2	-
Cluster_6	0	0	0	0	1.02679	0	-1.69708	0	0	0	0	0	0	0	0	0	0	0	0	0	0	0	-1.47457	0	-1.04993	-1.48357	0	0	AT4G30020	PR-7	SBT2.6
Cluster_6	0	0	0	0	1.32244	0	-1.9578	0	0	0	-1.07683	0	0	0	0	0	0	0	0	0	0	0	0	0	-1.21501	-1.43939	0	0	AT2G05790	PR-2	-
Cluster_6	0	0	0	1.45715	1.57345	0	-2.1898	0	0	0	0	-1.26	0	0	0	0	0	0	0	0	0	0	0	0	-1.23384	-1.5965	0	0	AT4G38660	PR-5	-
Cluster_6	0	0	0	1.9452	2.03997	0	0	0	0	0	0	0	0	0	0	0	0	0	0	0	0	0	0	0	-1.70356	-2.76334	0	-1.26	AT5G51750	PR-7	SBT1.3
Cluster_6	0	0	0	2.08853	3.17052	0	0	0	0	0	0	0	0	0	0	0	0	0	0	0	0	-1.28	0	0	-1.21993	-1.8253	0	0	AT1G24020	PR-10	MLP423
Cluster_6	0	0	0	2.6274	3.02661	0	0	0	0	1.5258	0	-1.28	0	0	0	0	0	0	0	0	0	0	-1.0742	0	0	-2.16827	0	0	AT4G21650	PR-7	SBT3.13
Cluster_6	0	0	0	1.74328	1.76564	1.43988	0	0	0	0	0	0	0	0	0	0	0	0	0	0	0	0	0	0	-1.12973	-1.06172	0	0	AT3G10080	PR-16	-
Cluster_6	0	0	0	1.89178	2.34178	2.19633	0	0	0	0	0	0	0	0	0	0	0	0	0	0	0	0	0	0	-1.22391	-2.45005	0	0	AT1G18250	PR-5	ATLP-1
Cluster_6	0	0	0	3.34199	2.9645	1.83568	0	0	0	0	0	0	0	0	0	0	0	0	0	0	0	0	0	0	0	-1.72437	0	0	AT1G01900	PR-7	SBTI1.1
Cluster_6	3.6611	1.48063	1.05449	1.62812	0	0	4.6197	0	0	0	0	0	0	0	0	0	0	0	0	0	0	0	0	0	0	0	0	0	AT3G04010	PR-2	-
Cluster_6	3.3227	2.21127	0	-1.15	-1.03709	0	2.29092	0	0	0	0	0	0	0	0	0	0	0	0	0	0	0	0	1.19037	0	0	0	0	AT1G02360	PR-3	-
Cluster_6	0	1.36687	0	0	0	0	2.39113	0	0	0	0	0	0	0	0	0	0	0	0	0	2.18	0	1.21543	0	0	0	0	0	AT3G54420	PR-3	EP3
Cluster_6	0	0	0	0	0	0	1.60742	0	0	0	0	0	0	0	0	0	0	0	0	0	1.42	0	1.00667	1.08277	0	0	0	0	AT1G09560	PR-16	GLP4
Cluster_6	0	0	0	0	0	0	2.18381	0	1.74341	0	0	0	0	0	0	0	0	0	0	0	2.12	0	0	0	0	0	0	0	AT1G32940	PR-7	SBT3.5
Cluster_6	0	0	0	0	0	0	2.14045	0	0	1.22454	0	0	0	0	0	0	0	0	0	0	2.04	1.27	1.37164	0	0	1.19054	0	1.34	AT4G37520	PR-9	PER50
Cluster_6	0	0	0	0	0	0	3.86466	0	0	0	0	0	0	0	0	0	0	0	0	1.29	3.44	0	0	0	0	0	0	0	AT5G43580	PR-6	-
Cluster_6	0	0	0	2.54956	1.61581	2.03928	3.05856	0	0	0	0	0	0	0	0	0	0	0	0	0	3.55	1.72	0	0	0	1.3407	0	1.71	AT2G38870	PR-6	-
Cluster_6	0	0	0	0	0	0	0	0	2.54302	0	0	0	0	0	1.08	0	0	0	1.29	0	2.35	0	1.67741	0	0	1.99327	2.13054	2.21	AT4G11650	PR-5	OSM34
Cluster_6	0	0	0	0	0	0	0	0	0	0	0	0	0	1.11	0	0	0	0	0	1.22	3.28	1.78	1.0278	0	2.08167	2.36268	3.42311	0	AT1G19610	PR-12	PDF1.4
Cluster_6	0	0	0	2.06736	0	3.281	0	0	0	0	-2.83359	0	0	0	0	0	0	0	0	0	3.09	2.54	0	0	0	0	0	0	AT5G59310	PR-14	LTP4
Cluster_6	0	1.52457	1.9682	0	0	1.49671	0	0	0	0	-4.10096	-1.12	0	0	0	0	0	0	0	-1.52	2.81	1.99	0	-1.00978	-1.37726	0	0	0	AT5G59320	PR-14	LTP3
Cluster_6	1.91654	0	0	2.29192	1.77277	2.22712	2.45768	0	0	2.11238	0	0	0	0	0	0	0	0	0	0	0	0	0	0	0	0	0	0	AT3G55430	PR-2	-
Cluster_6	0	0	0	2.3833	1.62174	1.49773	2.6118	0	0	2.1826	-1.01707	0	0	0	0	0	0	0	0	0	0	1.52	0	0	0	0	0	0	AT5G55180	PR-2	-
Cluster_6	0	0	1.18454	2.3835	3.51288	1.64063	1.73637	0	0	1.14498	0	0	0	0	0	0	0	0	0	0	0	0	0	0	0	0	1.37155	0	AT2G28790	PR-5	-
Cluster_6	2.16295	1.13932	1.11021	1.87367	2.22118	2.44856	2.41349	0	0	1.70741	0	0	0	0	0	0	0	0	0	0	0	0	1.12575	1.04295	0	0	0	1.44	AT2G27500	PR-2	-
Cluster_6	1.71173	0	1.11446	1.33881	2.43649	4.1356	2.81877	0	0	0	-2.58166	0	0	0	0	0	0	0	0	0	0	0	0	1.70638	0	0	0	0	AT1G20030	PR-5	-
Cluster_6	2.43187	2.17363	1.54983	1.98657	2.42015	3.04993	0	0	0	2.25406	-1.56403	-1.16	0	-1.17	0	0	0	0	-1.35	0	0	0	0	1.13419	0	0	0	0	AT1G19320	PR-5	-
Cluster_6	0	0	0	3.40406	4.37401	2.64271	0	0	0	1.93948	0	0	0	0	0	0	0	0	0	0	0	0	0	0	0	0	0	0	AT1G04110	PR-7	SBT1.2
Cluster_6	0	0	0	1.93343	2.75959	2.86867	0	0	0	1.71007	0	0	0	0	0	0	0	0	0	0	0	0	0	1.12857	0	-1.49145	0	0	AT3G07320	PR-2	-
Cluster_6	0	0	0	3.15365	2.20296	1.41092	0	0	0	0	0	0	0	0	0	0	0	0	0	0	0	-1.46	0	0	0	0	0	1.13	AT3G08770	PR-14	LTP6
Cluster_6	0	0	0	2.61433	2.09015	1.80213	0	0	0	0	0	0	0	0	0	0	0	0	0	0	0	1.82	0	0	0	0	0	0	AT3G62020	PR-16	GLP10
Cluster_6	0	0	0	1.87201	2.58875	2.03306	0	0	0	0	0	0	0	0	0	0	0	0	0	0	0	1.83	0	0	0	0	0	0	AT3G16920	PR-3	CTL2
Cluster_6	0	0	0	2.76149	2.13801	1.77927	0	0	0	0	0	0	0	0	0	0	0	1.13	0	0	0	1.84	0	0	0	0	0	0	AT1G02335	PR-16	GL22
Cluster_6	1.43217	0	0	1.06586	1.68182	1.75516	0	0	0	0	0	0	0	0	0	0	0	0	0	0	0	2.19	0	0	0	0	0	0	AT1G32860	PR-2	-
Cluster_6	0	0	0	2.7712	2.27916	1.66795	0	0	0	1.11552	0	0	0	0	0	0	0	0	0	0	0	2.74	0	1.02588	0	0	0	1.51	AT5G51890	PR-9	PER66
Cluster_6	0	0	1.5214	3.79639	2.4595	3.74751	0	2.30464	0	2.2875	0	0	0	0	0	0	0	0	0	0	1.94	0	0	1.01405	0	1.24725	1.83567	3.03	AT1G66100	PR-13	-
Cluster_6	0	0	1.89401	-1.23846	0	0	3.38646	0	3.6493	0	1.07298	0	0	0	0	0	0	0	1.19	0	1.37	0	2.94115	0	0	0	2.93901	0	AT2G43570	PR-3	CHI
Cluster_6	1.21622	0	1.47117	1.34022	0	1.76467	3.54807	1.41752	1.41759	0	0	0	0	0	0	0	0	0	0	0	0	1.16	1.69313	2.94994	0	1.03434	2.05193	2.09	AT3G49120	PR-9	PER34
Cluster_6	0	0	2.49928	0	0	0	1.97244	2.60013	0	0	2.28979	0	0	0	0	0	0	0	0	0	0	0	4.17757	2.75805	3.06189	0	4.48535	0	AT3G57260	PR-2	BGL2
Cluster_6	2.08038	0	2.39786	0	0	0	0	0	0	0	0	0	0	0	0	0	0	0	1	0	0	0	1.22557	0	0	2.03063	3.32331	0	AT5G06730	PR-9	PER54
Cluster_6	2.51928	0	0	0	0	0	0	0	0	0	0	1.07	0	0	0	0	0	0	1.06	0	0	0	0	1.36815	2.04676	0	2.05296	0	AT4G18250	PR-5	-
Cluster_6	2.19968	1.6994	1.55579	0	0	0	2.08798	1.37448	0	0	0	0	0	0	0	0	0	0	0	0	0	0	1.40153	1.497	1.20997	0	2.29653	0	AT4G01700	PR-3	-
Cluster_6	1.61028	2.19793	1.43281	-1.34146	-1.48569	0	0	1.8367	0	0	0	0	0	0	0	0	0	0	1.43	1.31	0	0	1.9179	2.28581	0	0	2.83125	0	AT3G57240	PR-2	BG3
Cluster_6	3.49206	2.8001	3.2913	0	0	0	2.6279	1.2199	0	0	0	0	0	0	2.57	0	0	0	2.95	2.71	0	0	0	0	1.25673	0	4.09833	0	AT1G32960	PR-7	SBT3.3
Cluster_6	2.86069	2.7587	3.06735	1.08869	0	1.58215	2.93487	0	0	1.01944	0	0	0	0	1.39	0	0	1	0	1.71	3.11	0	1.36053	1.66062	1.13166	-1.5102	3.49884	0	AT5G64120	PR-9	PER71
Cluster_6	0	2.04003	4.7089	0	0	0	0	0	0	0	0	-1.53	0	0	0	0	0	0	0	0	0	0	0	0	0	0	5.37977	0	AT5G59090	PR-7	SBT4.12
Cluster_6	2.64196	3.65878	3.42744	0	0	0	0	1.23588	0	0	0	0	0	1.05	0	0	0	0	0	0	0	0	0	1.3148	1.39426	-1.88848	3.8063	0	AT2G43620	PR-3	-
Cluster_5	4.12311	2.74359	2.68509	2.15362	3.07814	3.98781	6.01645	1.46426	0	0	0	0	0	0	0	0	0	0	1.05	0	1.31	0	0	0	1.14242	0	1.9732	0	AT4G36010	PR-5	-
Cluster_5	1.53076	0	4.18868	4.64848	2.94916	5.70448	4.37134	1.34195	0	2.60518	0	0	0	1.27	0	0	0	0	0	1.08	3.53	1.81	2.85024	0	2.95479	0	5.69818	1.82	AT5G05340	PR-9	PER52
Cluster_4	0	0	0	0	0	0	0	0	0	0	0	-1.16	0	-1.15	0	0	0	0	0	0	0	0	-1.0006	0	-1.93529	-5.94002	-1.88442	0	AT5G36910	PR-13	THI2.2
Cluster_4	0	0	0	0	2.92934	1.92566	0	0	0	0	0	0	0	0	0	0	1.21	1.17	0	0	0	2.74	0	1.26216	-3.81827	-7.31815	0	0	AT5G20630	PR-16	GER3
Cluster_3	8.47102	4.62984	4.03206	2.50918	0	0	0	0	0	0	0	1.02	1.21	1.24	1.43	0	0	0	0	2.03	0	0	0	0	0	-3.75751	0	0	AT5G39580	PR-9	PER62
Cluster_3	6.15617	3.44213	4.24682	2.42901	0	1.77244	0	1.88356	0	0	0	0	0	0	1.04	0	0	0	0	1.99	0	-1.52	0	0	0	-2.45463	3.52851	0	AT1G14540	PR-9	PER4
Cluster_2	0	0	4.30335	0	0	0	4.49189	5.98725	0	0	2.14218	0	0	1.58	0	0	0	0	0	0	3.1	0	0	2.68102	7.29899	5.98967	7.85626	2.19	AT1G72260	PR-13	THI2.1
Cluster_2	0	0	0	0	0	-2.04525	5.11645	2.81656	1.62492	-1.32023	2.36965	1.67	1.88	1.89	1.21	0	0	0	1.31	1.48	2.79	3.8	3.11317	4.35736	4.52032	3.61348	4.36245	6.97	AT4G16260	PR-2	-
Cluster_1	0	3.46964	0	0	0	0	0	0	0	0	0	3.1	2.49	3.26	1.82	3.14	3.23	2.95	2.32	2.76	4	5.51	2.36345	0	5.48127	5.74632	8.96489	9.11	AT2G26010	PR-12	PDF1.3
Cluster_1	0	3.89456	0	1.95517	0	0	0	0	0	0	0	3.18	2.58	3.34	1.87	3.24	3.29	2.97	2.32	2.7	4	5.53	2.54089	0	6.96458	6.06327	10.5144	9.15	AT5G44430	PR-12	PDF1.2C
Cluster_1	0	0	0	0	0	0	0	0	0	0	2.01038	3.04	2.47	3.19	1.81	3.41	3.42	3.28	2.25	2.76	4	5.26	2.75497	6.16033	6.67566	5.32705	9.03241	8.05	AT2G26020	PR-12	PDF1.2B
Cluster_1	0	3.7009	4.08452	2.35468	1.35012	0	5.0773	0	0	0	2.68717	3.21	2.58	3.39	1.93	3.1	3.21	2.89	2.3	2.85	4.33	5.38	2.89306	6.81831	6.5592	6.15796	10.1074	7.38	AT5G44420	PR-12	PDF1.2A

## Sheet: Receptors
Clust_#	Lhui_4hai	Tur_30m	Tur_1h	Tur_3h	Tur_24h	Pieris_24h	Pieris_6h	Pieris_12h	Brevicoryne_72h	Byo_6hai	Byo_2dai	Byo_6dai	M.persicae_24h	M.cerasi_24h	R.padi_24h	Focc_24h	Bemisia	Spodoptera	R.padi_3h	M.cerasi_3h	M.persicae_3h	M.cerasi_6h	M.persicae_6h	R.padi_6h	Focc_48h	P.brassicae	Pieris_3h	M.brassicae	Gene stable ID	Receptor category	Gene name
Cluster_5	0	4.45029	0	1.74571	1.50374	1.17525	0	0	1.57873	0	0	0	0	0	0	0	0	0	0	0	0	0	0	0	0	0	0	1.34	AT1G16130	RLK	WAKL2
Cluster_5	0	4.62049	1.75909	2.60266	2.22848	1.94267	0	0	0	1.6588	0	-1.19261	0	0	0	0	0	0	0	0	0	0	0	0	0	-1.08	0	0	AT4G14370	TNL	-
Cluster_5	0	5.04726	0	2.06836	1.81083	0	0	0	0	0	0	-2.10358	0	0	0	0	0	0	0	-1.25	-1.15	0	0	0	0	0	2.26157	0	AT4G11470	RLK	CRK31
Cluster_5	2.16671	3.60213	2.37814	1.52325	1.11946	1.34036	2.43889	0	0	1.58683	0	-2.05225	0	0	0	0	0	0	0	0	0	0	0	0	0	0	0	0	AT1G51820	RLK	-
Cluster_5	3.40919	5.80497	3.29783	2.01271	1.60554	1.72307	1.44055	0	0	0	0	-2.87024	0	0	0	0	0	0	0	0	0	0	-1.04	0	2.10322	0	0	0	AT1G65390	TX	PP2A5
Cluster_5	2.62468	2.77836	1.32967	1.85381	1.90343	0	0	0	1.52691	0	0	0	0	0	0	0	0	0	0	0	0	0	0	0	1.34991	0	0	0	AT1G74360	RLK	-
Cluster_5	1.79308	2.20864	1.42023	1.11946	1.26432	0	0	0	1.05898	0	0	0	0	0	0	0	1.405	0	0	0	0	0	0	0	2.04649	0	0	0	AT5G48380	RLK	BIR1
Cluster_5	2.68926	3.36677	1.02475	1.33584	0	0	0	0	2.00796	1.00009	0	0	0	0	0	0	0	0	0	0	0	0	0	0	1.56129	0	0	0	AT4G23190	RLK	CRK11
Cluster_5	2.86184	3.26948	1.77089	0	1.74718	0	0	0	1.44365	1.61458	0	0	0	0	0	0	0	0	0	0	0	0	0	0	2.44331	0	0	1.52	AT5G25930	RLK	-
Cluster_5	2.44623	1.60614	0	0	1.4935	0	0	0	1.21894	0	0	0	0	0	0	0	0	0	0	0	0	0	0	0	1.15432	0	0	0	AT3G59700	RLK	LECRK55
Cluster_5	1.52571	2.65108	0	0	1.44761	0	0	0	2.28876	0	0	0	0	0	0	0	0	0	0	0	0	0	0	0	1.41028	0	0	0	AT2G31880	RLK	SOBIR1
Cluster_5	1.81096	1.91312	0	0	1.04641	0	0	0	1.57199	0	0	0	0	0	0	0	0	0	0	-1.42	0	0	0	0	1.67442	0	0	1.26	AT1G61360	RLK	-
Cluster_5	1.54807	2.21099	1.42195	0	1.61514	0	0	-1.00514	1.26389	1.26434	0	0	0	0	0	0	0	0	0	0	0	0	0	0	1.04606	0	0	0	AT1G51790	RLK	-
Cluster_5	2.46711	3.57978	2.89801	2.92262	2.64022	0	0	0	2.27349	0	0	0	0	0	0	1.33692	0	0	0	0	0	0	0	0	0	-2.12	0	0	AT5G01540	RLK	LECRK62
Cluster_5	0	3.76908	2.39883	3.05227	2.70679	0	0	0	2.65273	1.31743	1.57586	0	0	0	0	0	0	0	0	0	0	0	0	0	1.29396	0	0	0	AT2G20142	TX	-
Cluster_5	3.39438	4.18459	3.50677	1.86597	1.73923	0	0	0	2.08589	1.00675	0	0	0	0	0	0	0	0	0	0	0	0	0	0	2.73714	0	0	0	AT4G23220	RLK	CRK14
Cluster_5	3.01283	4.25003	2.95215	1.95111	2.41103	-1.09108	0	0	1.02705	2.0695	1.60544	-1.14542	0	0	0	0	0	0	0	0	0	0	0	0	1.40819	0	0	0	AT1G51800	RLK	IOS1
Cluster_5	3.5831	3.82398	4.37494	4.64293	4.98642	0	0	0	4.14022	2.31091	1.80984	0	0	0	0	1.52191	0	0	0	0	0	0	1.01	1.06	1.79741	0	0	0	AT1G57630	TX	-
Cluster_5	3.39178	5.56755	2.35744	3.08929	3.30364	2.1446	0	1.43519	1.3206	1.79276	1.7326	0	0	0	0	1.54851	0	0	0	0	0	0	0	0	2.27254	0	0	2.53	AT4G21390	RLK	B120
Cluster_5	2.31393	2.86546	2.15523	2.37672	2.07011	1.22616	0	0	1.92757	1.12443	1.1725	0	0	0	0	0	0	2.35	0	0	0	0	0	0	2.1622	1.49	1.23634	1.69	AT1G09970	RLK	LRR XI-23
Cluster_5	2.58904	2.77517	0	1.84833	1.81176	1.75419	1.28624	1.2276	2.2583	0	1.72277	0	0	0	0	1.92159	0	0	0	0	0	1.19	0	0	2.57887	0	0	0	AT1G72900	TN	-
Cluster_5	4.34847	3.94311	0	2.49835	3.91814	0	0	1.23058	1.91391	3.85715	0	0	1.36	0	1.22	0	0	0	0	0	0	0	0	0	2.42303	0	0	2.52	AT1G79680	RLK	WAKL10
Cluster_5	0	0	1.70486	4.10989	5.75841	0	1.68051	2.36367	0	5.24595	3.46115	0	0	0	0	0	0	0	0	0	0	0	0	0	1.78805	0	2.29966	0	AT5G27060	RLP	AtRLP53
Cluster_5	3.95248	0	0	3.59318	5.87741	1.52243	1.74029	2.44212	0	2.79887	2.59024	0	0	0	0	1.67527	0	0	0	0	-1.24	0	0	1.17	2.48822	0	1.4824	0	AT3G24982	RLP	ATRLP40
Cluster_5	0	1.42268	0	2.93395	5.10638	0	0	0	0	1.74799	1.68952	0	0	0	0	0	0	0	0	0	0	0	0	0	0	0	0	0	AT2G33020	RLP	AtRLP24
Cluster_5	2.73665	1.55216	2.75668	4.82174	4.92657	0	0	0	0	1.85604	2.20883	0	0	0	0	0	0	0	0	0	0	0	0	0	1.67175	0	0	0	AT4G23210	RLK	CRK13
Cluster_5	0	3.94897	3.27205	4.51162	4.47925	-1.58762	0	0	0	2.49719	3.05045	0	0	0	0	0	0	0	0	0	0	0	0	0	0	0	0	0	AT4G04540	RLK	CRK39
Cluster_5	0	3.36822	2.83353	4.19133	4.16252	0	0	0	0	1.93054	2.75191	0	0	0	0	0	0	0	0	0	0	0	0	0	0	0	0	1.43	AT3G04220	TNL	-
Cluster_5	0	2.07595	0	1.45177	0	2.75533	2.35529	2.31756	1.5302	1.09618	1.57925	0	0	0	0	2.35297	0	0	0	0	0	1.09	0	0	0	0	0	0	AT1G72940	TN	-
Cluster_5	0	2.63576	1.5019	2.8118	1.91515	3.17568	2.90184	3.02181	2.54045	1.38544	2.15432	0	1.31	1.37	1.03	1.43027	0	1.57	0	0	0	1.71	0	1.24	0	0	0	0	AT1G72920	TX	-
Cluster_5	0	4.50988	3.13026	3.28303	2.50585	2.76467	1.533	1.81986	2.11205	1.32235	1.49	-1.81465	1.03	0	0	1.69356	0	0	0	0	0	1.34	0	0	0	-1.79	0	0	AT1G66090	TN	-
Cluster_5	0	4.156	1.81871	2.25296	2.6835	2.5637	0	1.43336	1.22194	1.30663	1.18414	0	1.15	1.11	0	1.43986	0	0	0	0	0	1.64	1.09	0	1.41166	-1.76	0	0	AT5G41750	TNL	-
Cluster_5	0	1.82357	0	0	0	2.07778	1.02242	1.87847	1.44907	0	0	0	1.35	0	0	0	0	0	0	0	0	1.45	0	0	0	-1.5	0	0	AT1G72910	TN	-
Cluster_5	0	2.58091	1.06643	1.57426	1.22873	1.27197	0	1.17619	1.54275	0	1.03481	0	1.01	0	0	0	0	0	0	0	0	0	0	0	0	-1.8	0	0	AT2G33580	RLK	LYK5
Cluster_5	0	2.78403	1.13198	0	0	2.11234	0	1.6589	0	0	1.22787	0	0	0	0	0	0	0	0	0	0	0	0	0	0	0	0	0	AT5G41550	TNL	-
Cluster_5	0	3.41204	1.51776	0	1.17835	2.37292	0	1.10766	1.34205	0	0	0	1.04	0	0	1.43986	1.30268	0	0	0	0	1.82	0	1.23	1.41166	-1.2	0	0	AT5G41740	TNL	-
Cluster_5	0	1.60573	1.25468	1.64158	2.98022	3.40098	1.95627	3.05009	0	0	0	0	0	0	0	0	0	0	0	0	0	0	0	0	0	0	0	0	AT4G31110	RLK	WAKL18
Cluster_5	2.22959	2.26811	1.41967	2.3795	1.62162	3.23568	2.5773	3.53384	0	2.39937	1.57391	0	0	0	0	0	0	1.04	0	0	0	0	0	0	0	0	1.65993	1.25	AT1G17750	RLK	PEPR2
Cluster_5	2.30766	1.07865	0	0	0	2.53404	2.28309	2.22484	0	0	2.42302	0	0	0	0	0	0	0	0	0	0	0	0	0	0	0	0	0	AT5G60310	RLK	LECRK110
Cluster_5	1.8369	2.15679	0	1.18265	0	2.36408	2.01888	2.19277	0	0	0	0	0	0	0	0	0	1.08	0	0	0	0	0	0	0	0	1.40223	0	AT1G73080	RLK	PEPR1
Cluster_5	2.30766	0	0	1.38258	1.45586	1.94071	1.64208	2.35	0	1.54383	1.59331	0	0	0	0	0	0	2.35	0	0	0	0	0	0	0	0	1.33186	0	AT5G60300	RLK	LECRK19
Cluster_4	2.10821	0	0	1.81553	3.0707	0	0	0	0	0	0	1.7085	0	0	1.43	0	0	0	0	0	0	0	0	0	0	0	0	0	AT2G32660	RLP	AtRLP22
Cluster_4	1.72631	1.28035	0	1.17145	1.76633	0	0	0	0	0	1.66908	1.04002	1.22	0	1.28	0	0	0	0	0	0	0	0	0	0	0	0	0	AT2G25470	RLP	AtRLP21
Cluster_4	1.8557	0	0	1.15167	2.18178	0	0	1.06743	1.04008	2.12635	2.19191	1.76324	1.17	0	1.25	0	0	0	0	0	0	0	0	0	0	0	0	0	AT1G67000	RLCK	LRK10L-2.8
Cluster_4	2.28478	2.73192	0	1.42965	2.79648	0	0	-1.10566	0	2.41898	2.31101	1.50759	1.29	0	1.31	0	0	0	0	0	0	0	0	0	0	1.99	0	2.6	AT5G65600	RLK	LECRK92
Cluster_4	0	2.51928	0	0	2.05296	0	0	0	0	0	2.04676	0	1.06	0	0	0	0	0	0	0	0	0	1.07	0	1.36815	0	0	0	AT4G18250	RLCK	-
Cluster_4	0	1.95445	0	0	1.83993	-1.17928	0	0	0	0	1.54701	1.28476	2.1	0	0	0	0	0	0	0	0	0	0	0	0	0	0	0	AT2G25440	RLP	AtRLP20
Cluster_4	0	3.17121	0	0	2.5656	1.09346	0	0	0	0	2.39106	0	1.69	1.08	0	0	0	0	0	0	0	0	0	0	0	-2.39	0	0	AT5G47850	RLK	CCR4
Cluster_4	0	2.70067	0	0	2.5912	-3.19564	0	0	0	0	1.14559	2.03262	1.92	1.84	1.51	0	0	0	0	0	0	0	0	0	0	0	0	0	AT1G47890	RLP	AtRLP7
Cluster_4	0	0	0	3.12078	4.5659	-3.16466	0	0	0	2.16525	3.41126	1.52445	2.27	2.17	2.36	0	0	0	0	0	0	0	0	1.69	0	0	0	0	AT4G04510	RLK	CRK38
Cluster_4	0	0	0	0	1.90665	2.26945	0	0	0	0	1.38412	1.51971	0	0	0	0	0	0	0	0	0	0	0	0	0	0	0	0	AT5G53320	RLK	-
Cluster_4	0	1.02381	0	0	1.35906	1.6736	0	1.76871	0	0	1.68132	1.34155	0	0	0	0	0	0	0	0	0	0	0	0	0	0	0	0	AT5G38280	RLCK	PR5K
Cluster_4	0	0	0	0	0	0	0	0	0	1.14364	1.88965	4.65989	0	0	0	0	0	0	0	0	0	0	0	0	0	0	0	0	AT1G74190	RLP	AtRLP15
Cluster_4	0	0	0	0	0	0	0	0	0	2.96893	3.09131	1.07886	0	0	0	0	0	0	0	0	0	0	0	0	0	0	0	0	AT4G11480	RLK	CRK32
Cluster_4	0	0	0	0	0	0	0	1.29878	0	2.25474	2.58548	0	0	0	0	0	0	0	0	0	0	0	0	0	0	0	1.9424	1.11	AT1G57650	NL	-
Cluster_4	0	0	0	0	0	0	0	0	0	2.47389	2.75847	0	0	1.37	1.53	0	0	0	0	0	0	0	1.77	1.4	0	0	0	0	AT5G45090	TX	PP2A7
Cluster_4	0	1.28852	0	1.28016	1.93111	-1.22212	0	0	2.40693	1.54981	1.31776	0	1.11	0	0	0	0	0	0	0	0	0	0	0	0	-1.22	0	0	AT4G04490	RLK	CRK36
Cluster_4	0	1.20361	0	1.44479	3.14129	-1.15927	0	0	1.96227	1.40179	1.07878	0	1.03	0	0	0	0	0	0	0	0	0	0	0	0	-1.22	0	0	AT3G28890	RLP	AtRLP43
Cluster_4	0	0	0	2.19719	3.02172	-2.78916	0	0	3.22178	1.28	2.49743	0	0	0	0	0	0	0	0	0	0	1	0	0	0	-1.58	0	-1.79	AT4G04500	RLK	CRK37
Cluster_4	2.97927	0	0	0	1.61291	-2.90437	0	0	3.01757	1.68291	0	0	0	0	0	0	0	0	0	0	0	0	0	0	0	-1.7	0	-1.48	AT2G19190	RLK	SIRK
Cluster_4	2.71035	0	0	0	1.86998	-2.33883	0	0	2.57112	1.51377	1.78804	0	0	0	0	0	0	1.1	0	0	0	0	0	0	0	0	0	0	AT1G51890	RLK	-
Cluster_4	0	0	0	0	1.69818	-2.57676	0	0	3.11098	1.22681	1.26658	0	1.43	1.07	0	0	2.57387	0	0	0	0	0	0	0	0	-1.14	0	-1.22	AT3G25010	RLP	AtRLP41
Cluster_4	0	2.4519	0	2.20648	2.9093	-2.04337	0	0	3.98507	1.38975	1.74602	0	1.55	1.37	1.31	0	3.37725	0	0	0	0	0	0	0	0	-1.16	0	0	AT4G23150	RLK	CRK7
Cluster_4	0	2.1649	2.19608	1.64695	2.18565	-2.13738	0	0	1.92677	1.16094	1.14051	0	0	0	0	0	2.23705	0	0	0	0	0	0	0	1.3863	0	0	0	AT4G23140	RLK	CRK6
Cluster_4	2.11214	2.57731	1.47823	1.5637	1.51972	-1.43577	0	0	2.3865	0	1.19639	0	1.4	0	0	0	2.40431	0	0	0	0	0	0	0	1.2013	-1.13	0	-1	AT2G32680	L	AtRLP23
Cluster_3	4.35331	2.8267	3.39554	4.18754	4.72224	2.71804	3.37873	4.44202	0	3.21274	2.72251	1.30463	0	0	1.44	1.22121	0	0	0	0	0	0	0	0	1.59872	0	2.74741	2.07	AT1G61610	RLK	-
Cluster_3	3.57435	4.11795	3.66379	4.08872	3.00879	1.35207	1.68333	1.86081	0	3.21573	2.4152	-1.05224	1.35	0	1.15	1.11373	0	0	0	0	0	1.46	0	0	1.0629	0	1.26152	0	AT2G32140	TX	-
Cluster_3	3.69275	5.91079	5.13424	5.35264	4.21096	2.75538	3.02337	3.60975	0	1.28851	0	0	0	0	0	0	-1.01223	1.72	0	0	0	0	0	0	2.4406	0	2.30676	1.19	AT2G34930	L	-
Cluster_3	3.47994	3.39654	4.11716	3.21875	2.50565	6.2717	4.1287	5.78774	0	0	0	0	-1.04	0	0	0	0	0	0	0	0	0	0	0	0	1.08	4.80507	0	AT5G24080	RLK	-
Cluster_3	0	6.52471	7.69203	8.91621	7.91371	3.3115	3.33406	4.56874	0	0	0	0	2	0	1.47	0	0	0	0	0	0	2.01	1.02	1.7	0	0	3.03626	0	AT1G70130	RLK	LECRK52
Cluster_2	0	0	0	0	0	2.82066	0	1.98274	0	0	0	0	0	0	0	0	0	0	0	0	0	0	0	0	0	0	0	0	AT3G01840	RLK	LYK2
Cluster_2	0	0	0	0	0	1.97511	0	2.37932	0	0	0	0	0	0	0	0	0	0	0	0	0	0	0	0	0	0	0	0	AT1G64210	RLK	-
Cluster_2	0	0	0	0	0	1.98576	0	1.81607	0	0	0	-1.29557	1.16	0	0	0	0	0	0	0	0	0	0	0	0	0	0	0	AT1G57850	TX	-
Cluster_2	0	0	0	0	0	1.74621	0	1.90353	1.38123	0	0	0	0	0	0	0	0	0	0	0	0	0	0	0	0	-1.55	-1.51212	-1.46	AT1G72950	TN	-
Cluster_2	0	0	0	0	0	1.0379	1.3817	1.04514	0	0	0	0	0	0	0	0	0	0	0	0	0	0	0	0	0	0	0	0	AT5G67200	RLK	-
Cluster_2	0	0	0	0	0	1.57004	1.19681	1.25594	0	0	0	0	0	0	0	0	0	0	0	0	0	0	0	0	0	0	0	0	AT5G05160	RLK	-
Cluster_2	0	0	0	0	0	2.123	1.70735	1.21765	0	0	0	0	0	0	0	0	0	0	0	0	0	0	0	0	0	0	0	0	AT1G78530	RLK	-
Cluster_2	0	0	0	0	0	1.73922	1.8324	2.47918	0	0	0	0	0	0	0	0	0	0	0	0	0	0	0	0	0	0	0	0	AT5G48740	RLK	-
Cluster_2	0	0	0	0	0	1.69806	2.36647	1.40754	0	0	0	-1.4173	0	0	0	0	0	0	0	0	0	0	0	0	0	0	0	0	AT4G19050	NL	-
Cluster_2	0	0	0	0	0	2.17032	2.53137	1.8539	0	0	0	-1.73389	0	0	0	0	0	0	0	0	0	0	0	0	0	0	0	0	AT4G18640	RLK	MDIS2
Cluster_2	0	0	0	0	0	1.36545	1.61539	0	0	0	0	0	0	0	0	0	0	0	0	0	0	0	0	0	0	0	0	0	AT2G42960	RLK	-
Cluster_2	0	0	0	0	0	1.41521	1.55783	0	0	0	0	0	0	0	0	0	0	0	0	0	0	0	0	0	0	0	0	0	AT1G71830	RLK	SERK1
Cluster_2	0	0	0	0	0	1.37825	1.83767	0	0	0	0	0	0	0	0	0	0	0	0	0	0	0	0	0	0	0	0	0	AT5G43020	RLK	-
Cluster_2	0	0	0	0	0	3.41469	2.47361	0	0	0	0	0	0	0	0	0	0	0	0	0	0	0	0	0	0	0	0	0	AT5G62230	RLK	ERL1
Cluster_2	0	0	0	0	0	0	1.67713	1.12283	0	0	0	0	0	0	0	0	0	0	0	0	0	0	0	0	0	0	0	0	AT4G22130	RLK	SRF8
Cluster_2	0	0	0	0	0	0	2.04405	2.01234	0	0	0	0	0	0	0	0	0	0	0	0	0	0	0	0	0	0	0	0	AT3G56100	RLK	MRLK
Cluster_2	0	0	0	0	0	0	1.67172	1.38759	0	0	0	-1.0105	0	0	0	0	0	0	0	0	0	0	0	0	0	0	0	0	AT4G32000	RLCK	-
Cluster_2	0	0	0	0	0	0	1.56991	1.40788	0	0	0	-1.46168	0	0	0	0	0	0	0	0	0	0	0	0	0	0	0	0	AT3G53380	RLK	LECRK81
Cluster_2	0	0	0	0	0	0	1.01055	1.3492	0	0	1.35658	0	0	0	0	0	0	0	0	0	0	0	0	0	0	0	0	1.01	AT2G48010	RLCK	RKF3
Cluster_2	0	0	0	0	0	0	3.17205	1.73989	0	1.5831	0	0	0	0	0	0	0	0	0	0	0	0	0	0	0	0	0	0	AT2G42800	RLP	AtRLP29
Cluster_2	0	0	0	0	0	0	2.0818	2.5785	0	0	0	0	0	0	0	0	0	0	0	0	0	0	0	1.45	0	0	2.07676	0	AT1G52900	TX	-
Cluster_2	0	0	0	0	0	0	1.57727	0	0	0	-2.15633	-3.71253	0	0	0	0	0	0	0	0	0	0	0	0	0	0	0	0	AT4G20940	RLK	-
Cluster_2	0	0	0	0	0	0	1.6634	0	0	0	-2.87615	-4.24782	0	0	0	0	0	0	0	0	0	0	0	0	0	0	0	0	AT3G45430	RLK	LECRK15
Cluster_2	0	0	0	0	0	0	2.01672	0	0	0	-4.66038	-2.9825	0	0	0	0	0	0	0	0	0	0	0	0	0	0	0	0	AT1G75640	RLK	-
Cluster_2	0	0	0	0	0	0	0	0	0	0	0	-3.93569	0	0	0	0	0	0	0	0	0	0	0	0	0	0	0	0	AT1G14390	RLK	-
Cluster_2	0	0	0	0	0	0	0	0	0	1.86845	0	-3.76071	0	0	0	0	0	0	0	0	0	0	0	0	0	0	0	0	AT3G25490	RLK	WAKL16
Cluster_2	-3.20334	0	0	0	0	0	0	0	0	0	0	0	0	0	0	0	0	0	0	0	0	0	0	0	0	1.06	0	0	AT5G56040	RLK	-
Cluster_2	-2.48547	0	0	0	0	0	0	0	0	0	0	0	0	0	0	0	0	0	0	0	0	0	0	0	0	1.19	0	0	AT1G68400	RLK	-
Cluster_2	-1.90827	0	0	0	0	1.17231	0	0	0	0	0	0	0	0	0	0	0	0	0	0	0	0	0	0	0	1.38	0	0	AT4G20270	RLK	BAM3
Cluster_2	-3.60986	0	0	0	0	0	0	0	0	0	0	0	0	0	0	0	0	0	0	0	0	0	0	0	0	0	0	0	AT1G48480	RLK	RKL1
Cluster_2	-3.01203	0	0	0	0	0	0	0	0	0	0	0	0	0	0	0	0	-1.11	0	0	0	0	0	0	0	0	0	0	AT4G19530	TNL	-
Cluster_2	-2.82865	0	0	0	0	0	0	0	0	0	0	0	0	0	0	0	0	0	0	-1.32	0	0	0	0	0	0	0	0	AT3G28040	RLK	-
Cluster_2	-1.69178	0	0	0	0	0	0	0	0	0	0	0	0	0	0	0	0	0	0	0	0	0	0	0	0	0	0	0	AT5G16590	RLK	LRR1
Cluster_2	-1.71621	0	0	0	0	0	0	0	0	0	0	0	0	0	0	0	0	0	0	0	0	0	0	0	0	0	0	0	AT3G59420	RLK	ACR4
Cluster_2	-1.80984	0	0	0	0	0	0	0	0	0	0	0	0	0	0	0	0	0	0	0	0	0	0	0	0	0	0	0	AT4G23740	RLK	-
Cluster_2	-1.8308	0	0	0	0	0	0	0	0	0	0	0	0	0	0	0	0	0	0	0	0	0	0	0	0	0	0	0	AT1G53730	RLK	SRF6
Cluster_2	-1.5211	0	0	0	0	0	0	0	0	0	0	0	0	0	0	0	0	0	0	0	0	0	0	0	0	0	0	0	AT1G28440	RLK	HSL1
Cluster_2	-1.51921	0	0	0	0	0	0	0	0	0	0	0	0	0	0	0	0	0	0	0	0	0	0	0	0	0	0	0	AT1G09440	RLCK	-
Cluster_2	-1.53247	0	0	0	0	0	0	0	0	0	0	0	0	0	0	0	0	0	0	0	0	0	0	0	0	0	0	0	AT5G13290	RLK	CRN
Cluster_2	-1.57583	0	0	0	0	0	0	0	0	0	0	0	0	0	0	0	0	0	0	0	0	0	0	0	0	0	0	0	AT3G08680	RLK	-
Cluster_2	-1.58367	0	0	0	0	0	0	0	0	0	0	0	0	0	0	0	0	0	0	0	0	0	0	0	0	0	0	1.05	AT5G03140	RLK	LECRK82
Cluster_2	-1.95267	0	0	0	0	0	0	0	0	0	0	0	0	0	0	0	0	0	0	0	0	0	0	0	0	0	0	0	AT1G80640	RLK	-
Cluster_2	-1.9625	0	0	0	0	0	0	0	0	0	0	0	0	0	0	0	0	0	0	0	0	0	0	0	0	0	0	0	AT1G31420	RLK	FEI1
Cluster_2	-1.99997	0	0	0	0	0	0	0	0	0	0	0	0	0	0	0	0	0	0	0	0	0	0	0	0	0	0	0	AT4G22730	RLK	-
Cluster_2	-2.12088	0	0	0	0	0	0	0	0	0	0	0	0	0	0	0	0	0	0	0	0	0	0	0	0	0	0	0	AT5G65700	RLK	BAM1
Cluster_2	-2.083	0	0	0	0	0	0	0	0	0	0	0	0	0	0	0	0	0	0	0	0	0	0	0	0	0	0	0	AT2G37050	RLK	-
Cluster_2	-2.4754	0	0	0	0	0	0	0	0	0	0	0	0	0	0	0	0	0	0	0	0	0	0	0	0	0	0	0	AT2G02780	RLK	-
Cluster_2	-2.5865	0	0	0	0	0	0	0	0	0	0	0	0	0	0	0	0	0	0	0	0	0	0	0	0	0	0	0	AT1G60800	RLK	NIK3
Cluster_2	-2.77333	0	0	0	0	1.0722	0	0	0	0	0	0	0	0	0	0	0	0	0	0	0	0	0	0	0	-1.77	0	0	AT3G17840	RLK	RLK902
Cluster_2	-2.99666	0	0	0	0	0	0	0	0	0	0	0	0	0	0	1.70239	0	0	0	0	0	0	0	0	-1.74521	-1.51	0	0	AT3G03770	RLK	-
Cluster_2	-2.14802	0	0	0	0	0	0	0	0	0	0	0	0	0	0	0	0	0	0	0	0	0	0	0	-1.34414	0	0	0	AT4G02630	RLCK	-
Cluster_2	-1.88955	0	0	0	0	0	0	0	0	0	0	0	0	0	0	0	0	0	0	0	0	0	0	0	-1.00235	0	0	0	AT2G45340	RLK	-
Cluster_2	-1.83802	0	0	0	0	0	0	0	0	0	0	0	0	0	0	0	0	0	0	0	0	0	0	0	-1.70817	-1.29	0	0	AT1G11410	RLK	-
Cluster_2	-1.625	0	0	0	0	0	1.29419	0	0	0	0	0	0	0	0	0	0	0	0	0	0	0	0	0	-1.62598	-1.34	-1.15666	0	AT5G67280	RLK	RLK
Cluster_2	-2.20011	0	0	0	0	0	0	0	0	0	-1.61351	-1.66964	0	0	0	0	0	0	0	0	0	0	0	0	0	0	0	0	AT5G51560	RLK	-
Cluster_2	-1.87501	0	0	0	0	0	0	0	0	0	-1.27332	-1.6877	0	0	0	0	0	0	0	0	0	0	0	0	0	0	0	0	AT4G34220	RLK	-
Cluster_2	-2.1021	0	0	0	0	0	0	0	0	0	-1.13954	-1.1857	0	0	0	0	0	0	0	0	0	0	0	0	0	0	0	0	AT5G16000	RLK	NIK1
Cluster_2	-2.00676	0	0	0	0	0	0	0	0	0	-1.22425	-1.08088	0	0	0	0	0	0	0	0	0	0	0	0	0	0	0	0	AT1G12460	RLK	-
Cluster_2	-1.62194	0	0	0	0	1.45881	0	1.00498	0	0	-1.08351	-1.11597	0	0	0	0	0	0	0	0	0	0	0	0	0	0	0	0	AT5G01890	RLK	PXC2
Cluster_2	-2.28392	0	0	0	0	0	0	0	0	0	-1.39224	-1.01985	0	0	0	0	0	0	0	0	0	0	0	0	-1.10079	0	0	0	AT3G49670	RLK	BAM2
Cluster_2	-2.45458	0	0	0	0	0	0	0	0	0	-1.60343	-1.7304	0	0	0	0	0	0	0	0	0	0	0	0	-1.06425	0	0	0	AT1G68780	L	-
Cluster_2	-3.26643	0	0	0	0	0	0	0	0	0	-1.21171	-1.13203	0	0	0	0	0	0	0	0	0	0	0	0	-1.48776	-1.05	0	0	AT3G56370	RLK	IRK
Cluster_2	-2.10011	0	0	0	0	0	1.31524	0	0	0	0	-1.03523	0	0	0	0	0	0	0	0	0	0	0	0	0	0	0	-1.17	AT2G41820	RLK	PXC3
Cluster_2	-1.57873	0	0	0	0	0	1.00476	0	-1.08104	0	0	-1.79425	0	0	0	0	0	0	0	0	0	0	0	0	0	0	0	-1.03	AT3G20820	L	-
Cluster_2	-1.74162	0	0	0	0	1.53061	2.21554	0	0	0	0	-1.81082	0	0	0	0	0	0	0	0	0	0	0	0	0	0	0	0	AT2G36570	RLK	PXC1
Cluster_1	0	0	0	0	0	-2.02815	0	0	0	0	0	0	0	0	0	0	0	0	0	0	0	0	0	0	0	0	0	0	AT5G38350	NL	-
Cluster_1	0	0	0	0	0	-2.27593	0	0	0	0	0	0	0	0	0	0	0	0	0	0	0	0	0	0	0	0	0	0	AT5G18350	TNL	-
Cluster_1	0	0	0	0	0	-1.39983	0	0	0	0	0	0	0	0	0	0	0	0	0	0	0	0	0	0	0	0	0	0	AT1G61420	RLK	-
Cluster_1	0	0	0	0	0	-3.0046	0	0	0	0	0	1.01002	0	0	0	0	0	0	0	0	0	0	0	0	0	0	0	0	AT1G51860	RLK	-
Cluster_1	0	0	0	0	0	-1.51332	0	0	0	0	0	-1.10926	0	0	0	-1.02542	0	0	0	0	0	0	0	0	0	0	0	0	AT5G45840	RLK	-
Cluster_1	0	0	0	0	0	-1.47852	0	-1.13506	0	0	0	0	0	0	0	0	0	0	0	0	0	0	0	0	0	0	0	0	AT1G12210	CNL	RFL1
Cluster_1	0	0	0	0	0	-1.78269	0	-1.07268	0	0	0	0	0	0	0	0	0	0	0	0	0	0	0	0	0	-1.08	0	0	AT5G59660	RLK	-
Cluster_1	0	0	0	0	0	-2.52616	0	-1.609	0	0	0	0	0	0	0	0	0	0	0	0	0	0	0	0	0	0	-1.28533	0	AT1G51850	RLK	-
Cluster_1	0	0	0	0	0	-4.62029	0	0	0	0	0	0	0	0	0	0	0	0	0	0	0	0	0	0	0	0	0	0	AT3G45330	RLK	LECRK11
Cluster_1	0	0	-2.66604	0	-1.5707	-2.12624	0	-1.81927	0	0	0	0	0	0	0	0	0	0	0	0	0	0	0	0	0	0	0	0	AT4G11460	RLK	CRK30
Cluster_1	0	0	0	0	0	-2.55612	0	0	1.89069	0	0	0	1.55	0	0	0	0	0	0	0	0	0	0	0	0	0	-1.64359	0	AT4G23310	RLK	CRK23
Cluster_1	0	0	0	0	0	-1.50283	-1.66601	-1.56175	2.27423	0	0	0	1.59	1.13	0	0	1.33914	0	0	0	0	0	0	0	0	-1.71	-1.76148	0	AT1G56120	RLK	-
Cluster_1	0	0	0	0	0	-1.32577	-1.02076	0	1.38653	0	0	0	0	0	0	0	1.67714	-1.12	0	0	0	0	0	0	0	0	0	0	AT3G45860	RLK	CRK4
Cluster_1	1.72829	0	0	0	0	-1.72569	-1.29859	0	1.78249	0	0	0	0	0	0	0	1.37551	0	0	0	0	0	0	0	1.1739	0	-1.05021	-1.17	AT3G25020	RLP	AtRLP42
Cluster_1	0	0	0	0	0	-1.69643	-1.53891	0	0	0	0	0	0	0	0	0	0	0	0	0	0	0	0	0	0	0	0	0	AT4G21230	RLK	CRK27
Cluster_1	0	0	0	0	0	-1.40878	-2.53935	-1.72029	0	0	0	0	0	0	0	0	0	0	0	0	0	0	0	0	0	0	0	0	AT1G58190	RLP	AtRLP9
Cluster_1	0	0	0	0	0	-1.06911	-1.67458	-2.44887	0	0	0	0	0	0	0	0	0	0	0	0	0	0	0	0	0	0	-1.66544	0	AT5G59680	RLK	-
Cluster_1	0	-1.02364	-1.03281	0	0	0	0	-1.47933	0	0	0	0	0	0	0	0	0	0	0	0	0	0	0	0	0	0	0	0	AT2G33050	RLP	AtRLP26
Cluster_1	0	0	-1.18829	0	0	0	-1.01808	-1.02287	0	0	0	0	0	0	0	0	0	0	0	0	0	0	0	0	0	1	0	0	AT5G66790	RLK	WAKL21
Cluster_1	0	0	0	0	0	0	0	-1.20098	0	0	0	0	0	0	0	0	0	0	0	0	0	0	0	0	0	0	0	0	AT3G45390	RLK	LECRK12
Cluster_1	0	0	0	0	0	0	-1.07872	-1.16733	0	0	0	0	0	0	0	0	0	0	0	0	0	0	0	0	0	0	0	0	AT3G47580	RLK	-
Cluster_1	0	1.01716	0	0	0	0	-1.5882	-1.25876	0	0	0	0	0	0	0	0	0	0	0	0	0	0	0	0	0	0	0	0	AT1G71400	RLP	RLP12
Cluster_1	0	0	0	0	0	0	-2.3357	-1.72682	1.17726	0	1.41536	1.72077	0	0	0	0	0	0	0	0	0	0	0	0	0	0	-1.02491	1.25	AT4G27300	RLK	SD11
Cluster_1	0	0	0	0	0	0	0	0	0	0	0	0	0	1.41	1.69	0	0	0	0	0	0	0	0	0	0	0	0	0	AT5G44920	TX	TIK
Cluster_1	0	0	0	0	0	-1.83237	0	0	0	0	0	0	1.84	2.03	1.93	0	0	0	0	0	0	0	0	0	0	0	0	0	AT4G11170	TNL	-
Cluster_1	0	0	0	0	1.75459	-1.23462	0	0	0	0	1.50619	1.11652	2.52	2.16	2.13	0	0	0	0	0	0	0	0	0	1.08954	0	0	0	AT1G21240	RLK	WAK3
Cluster_1	0	0	0	0	0	-2.20661	0	0	0	0	2.83389	0	1.51	1.08	0	0	0	0	0	0	0	0	0	0	0	0	0	0	AT1G71390	RLP	AtRLP11
Cluster_1	0	0	0	0	0	-3.55883	0	0	0	0	1.41989	0	1.5	1.55	0	0	0	0	0	0	0	0	0	0	0	-1.02	0	-1.27	AT3G24900	RLP	AtRLP39
Cluster_1	0	0	0	0	0	-1.67746	0	0	0	0	1.7911	2.10388	1.31	0	0	0	0	0	0	0	0	0	0	0	0	0	0	0	AT2G33080	RLP	AtRLP28
Cluster_1	0	0	0	0	0	0	0	0	0	0	0	0	0	0	0	-1.09153	0	0	0	0	0	0	0	0	0	0	0	0	AT3G59110	RLCK	-
Cluster_1	0	0	0	0	0	0	0	0	1.01864	0	0	0	0	0	0	-1.26647	0	0	0	0	0	0	0	0	0	0	0	0	AT1G21270	RLK	WAK2
Cluster_1	0	0	0	0	0	1.18477	0	0	0	0	0	0	0	0	0	-1.38714	0	0	0	0	0	0	0	0	0	0	0	0	AT3G23750	RLK	TMK4
Cluster_1	0	0	0	-1.16596	0	0	0	0	0	0	0	0	0	0	0	-1.70724	0	0	0	0	0	0	0	-1.12	0	0	0	0	AT3G46370	RLK	-
Cluster_1	0	0	0	0	0	0	0	-1.03018	-1.09055	0	-1.36863	0	0	0	0	-1.42166	0	0	0	0	0	0	0	0	-1.39776	0	0	0	AT4G23290	RLK	CRK21
Cluster_1	0	0	0	0	0	0	0	0	0	0	-1.03328	-1.08965	0	0	0	0	0	0	0	0	0	0	0	0	0	0	0	0	AT5G59650	RLK	-
Cluster_1	0	0	0	0	0	0	0	0	0	0	-1.44095	-1.22493	0	0	0	0	0	0	0	0	0	0	0	0	0	0	0	0	AT3G09780	RLK	CCR1
Cluster_1	0	0	0	0	0	0	0	0	0	0	-1.16522	0	0	0	0	0	0	0	0	0	0	0	0	0	0	0	0	0	AT3G57830	RLK	-
Cluster_1	0	0	0	0	0	0	0	0	0	0	-1.13803	0	0	0	0	0	0	0	0	0	0	0	0	0	0	0	0	0	AT2G01210	RLK	ZAR1
Cluster_1	0	0	0	0	0	0	0	0	0	1.52486	-1.70082	0	0	0	0	0	0	0	0	0	0	0	0	0	0	0	0	0	AT5G45080	TX	PP2A6
Cluster_1	0	1.34789	0	0	0	0	0	0	0	0	-1.31453	0	0	0	0	0	0	0	0	0	0	0	0	0	0	0	1.30636	1.12	AT5G40380	RLK	CRK42
Cluster_1	0	0	0	0	0	0	1.11888	0	0	0	0	0	0	0	0	0	0	0	0	0	0	0	0	0	0	0	0	0	AT1G62950	RLK	-
Cluster_1	0	0	0	0	0	0	1.12381	0	0	0	0	0	0	0	0	0	0	0	0	0	0	0	0	0	0	0	0	0	AT1G60630	RLK	-
Cluster_1	0	0	0	0	0	0	1.01016	0	0	0	0	0	0	0	0	0	0	0	0	0	0	0	0	0	0	0	0	0	AT4G03390	RLK	SRF3
Cluster_1	0	0	0	0	0	0	2.13344	0	0	0	0	0	0	0	0	0	0	0	0	0	0	0	0	0	0	0	0	0	AT1G80080	RLP	TMM
Cluster_1	0	0	0	0	0	0	1.19922	0	0	0	1.05357	0	0	0	0	0	0	0	0	0	0	0	0	0	0	0	0	0	AT3G17420	RLCK	GPK1
Cluster_1	0	0	0	0	0	0	1.31075	0	0	0	0	0	0	0	0	0	0	0	0	0	0	0	0	0	0	-1.1	0	0	AT5G07180	RLK	ERL2
Cluster_1	0	0	0	0	0	0	0	0	0	0	0	-1.26918	0	0	0	0	0	0	0	0	0	0	0	0	0	0	0	0	AT3G19300	RLK	-
Cluster_1	0	0	0	0	0	0	1.04374	0	0	0	0	-1.20311	0	0	0	0	0	0	0	0	0	0	0	0	0	0	0	0	AT3G51740	RLK	IMK2
Cluster_1	0	0	0	0	0	0	1.15154	0	0	0	0	-1.18695	0	0	0	0	0	0	0	0	0	0	0	0	0	0	0	-1.07	AT2G26330	RLK	ERECTA
Cluster_1	0	0	0	0	0	0	0	0	0	0	0	0	0	0	0	0	0	0	0	0	0	0	0	0	0	0	0	1.17	AT5G07620	RLK	-
Cluster_1	0	0	0	0	0	0	0	0	0	0	0	0	0	0	0	0	0	0	0	0	0	0	0	0	0	0	0	1.02	AT4G04960	RLK	LECRK71
Cluster_1	0	0	0	0	-1.34559	0	0	0	0	0	0	0	0	0	0	0	0	0	0	0	0	0	0	0	0	0	0	0	AT1G72850	TN	-
Cluster_1	0	0	0	0	0	0	0	0	0	0	0	0	0	0	0	0	0	0	-1.13	-1.09	0	0	0	0	0	0	0	0	AT5G45510	NL	-
Cluster_1	0	0	0	-1.29043	0	0	0	0	0	0	0	0	0	0	0	0	0	0	0	0	0	0	0	0	0	0	0	0	AT5G48780	TN	-
Cluster_1	0	0	0	-1.0225	0	0	0	0	0	0	0	0	0	0	0	0	0	0	0	0	0	0	0	0	0	0	0	0	AT4G16920	TNL	-
Cluster_1	0	-1.2566	0	0	0	0	0	0	0	0	0	0	0	0	0	0	0	0	0	0	0	0	0	0	0	0	0	0	AT2G27060	RLK	-
Cluster_1	0	-1.22509	0	0	0	0	0	0	0	0	0	0	0	0	0	0	0	0	0	0	0	0	0	0	0	0	0	0	AT1G72890	TN	-
Cluster_1	0	-1.1706	0	0	0	-1.09015	0	0	0	0	0	0	0	0	0	0	0	0	0	0	0	0	0	0	0	0	0	0	AT2G33060	RLP	AtRLP27
Cluster_1	0	0	0	0	0	0	0	0	0	0	0	0	0	0	0	0	0	0	0	0	0	0	0	0	0	1.1	0	0	AT4G37250	RLK	-
Cluster_1	0	0	0	0	0	0	0	0	0	0	0	0	0	0	0	0	0	0	0	0	0	0	0	0	0	1.23	0	0	AT1G49730	RLCK	-
Cluster_1	0	0	0	0	0	0	0	0	0	0	0	0	0	0	0	0	0	0	0	0	0	0	0	0	0	1.53	0	0	AT1G11350	RLK	SD113
Cluster_1	0	0	0	0	0	0	0	0	0	0	0	0	0	0	0	0	0	0	0	0	0	0	0	0	0	0	-1.04504	0	AT5G46260	TNL	-
Cluster_1	0	0	0	0	0	0	0	0	0	0	0	0	0	0	0	0	0	0	0	0	0	0	0	0	0	0	-1.02959	0	AT2G43700	RLK	LECRK54
Cluster_1	0	0	0	0	0	0	0	0	0	0	0	0	0	0	0	0	0	0	0	0	0	0	0	0	0	0	-1.12166	0	AT2G28250	RLCK	NCRK
Cluster_1	0	0	0	0	0	0	0	-1.26494	0	0	0	0	0	0	0	0	0	0	0	0	0	0	0	0	0	0	-1.31446	0	AT1G47370	TX	-
Cluster_1	0	0	0	0	0	0	0	0	0	0	0	0	-1.49	0	0	0	0	0	0	0	0	0	0	0	0	0	0	0	AT5G40100	TNL	-
Cluster_1	0	0	0	0	0	0	0	0	0	0	0	0	-1.35	0	0	0	0	0	0	0	0	0	0	0	0	0	0	0	AT1G08590	RLK	PXL1
Cluster_1	0	0	0	0	0	0	0	0	0	0	0	0	-1.23	0	0	0	0	0	0	0	0	0	0	0	0	0	0	0	AT5G59260	RLK	LECRK21
Cluster_1	0	0	0	0	0	0	0	0	0	0	0	0	-1.2	0	0	0	0	0	0	0	0	0	0	0	0	0	0	0	AT5G40090	TN	CHL1
Cluster_1	0	0	0	0	0	0	0	0	0	0	1.87148	0	0	0	0	0	0	0	0	0	0	0	0	0	0	0	0	-1.21	AT5G66890	NL	-
Cluster_1	0	0	0	0	0	0	0	0	0	0	1.10844	0	0	0	0	0	1.16894	0	0	0	0	0	0	0	0	0	0	0	AT1G33560	NL	ADR1
Cluster_1	0	0	0	0	0	0	0	0	0	0	0	1.32652	0	0	0	0	0	0	0	0	0	0	0	0	0	0	0	0	AT4G27220	CNL	-
Cluster_1	0	0	0	0	0	0	0	0	0	0	0	1.39456	0	0	0	0	0	0	0	0	0	0	0	0	0	0	0	0	AT1G61440	RLK	-
Cluster_1	0	0	0	0	0	0	0	0	0	0	1.43544	1.27397	0	0	0	0	0	0	0	0	0	0	0	0	0	0	0	0	AT5G38340	TNL	-
Cluster_1	0	0	0	0	0	0	0	0	0	0	0	0	0	0	0	0	0	2.19	0	0	0	0	0	0	0	0	0	0	AT1G74170	RLP	AtRLP13
Cluster_1	1.57289	0	0	0	0	1.15665	0	0	1.32235	0	0	0	0	0	0	0	0	1.02	0	0	0	0	0	0	0	0	0	0	AT3G53810	RLK	LECRK42
Cluster_1	0	0	0	0	0	0	0	0	1.06369	0	0	0	0	0	0	0	0	0	0	0	0	0	0	0	0	0	0	0	AT4G16960	TNL	-
Cluster_1	0	0	0	0	0	0	0	0	1.07369	0	0	0	0	0	0	0	0	0	0	0	0	0	0	0	0	0	0	0	AT2G40270	RLK	-
Cluster_1	0	0	0	0	0	0	0	0	1.03591	0	0	0	0	0	0	0	0	0	0	0	0	0	0	0	0	0	0	0	AT1G69270	RLK	RPK1
Cluster_1	0	0	0	0	0	0	0	0	1.13597	0	0	0	0	0	0	0	0	0	0	0	0	0	0	0	0	0	0	0	AT4G21400	RLK	CRK28
Cluster_1	0	0	0	0	0	0	0	0	1.12103	0	0	0	0	0	0	0	0	0	0	0	0	0	0	0	0	0	0	0	AT3G14470	CNL	RPPL1
Cluster_1	0	0	0	0	0	0	0	0	1.77198	0	0	0	0	0	0	0	0	0	0	0	0	0	0	0	0	0	0	0	AT2G20145	TX	-
Cluster_1	0	0	0	0	0	0	-1.32811	0	0	0	0	0	0	0	0	0	0	0	0	0	0	0	0	0	0	0	0	0	AT3G11080	RLP	AtRLP35
Cluster_1	0	0	0	0	0	0	-1.1206	0	0	0	0	0	0	0	0	0	0	0	0	0	0	0	0	0	-1.02161	0	0	0	AT4G23300	RLK	CRK22
Cluster_1	0	0	-1.09244	0	0	0	-1.26717	0	0	0	0	0	0	0	0	0	0	0	0	0	0	0	0	0	0	0	0	0	AT1G15890	CNL	-
Cluster_1	0	0	0	0	0	0	-1.2731	0	0	0	0	0	0	0	0	0	0	0	0	0	0	0	0	0	-1.26055	-1.59	0	0	AT1G70250	RLCK	-
Cluster_1	0	0	0	0	0	0	0	0	0	0	0	0	0	0	0	0	0	0	0	0	0	0	0	0	-1.05176	0	0	0	AT1G29720	RLK	RFK1
Cluster_1	0	0	0	0	0	0	0	0	0	0	0	0	0	0	0	0	0	0	0	0	0	0	0	0	-1.1138	0	0	0	AT1G12280	CNL	-
Cluster_1	0	0	0	0	0	0	0	0	0	0	0	0	0	0	0	0	0	0	0	0	0	0	0	0	-1.2673	0	0	0	AT3G25560	RLK	NIK2
Cluster_1	0	0	0	0	0	0	0	0	0	0	0	0	0	0	0	0	0	0	0	0	0	0	0	0	-1.24382	0	0	0	AT1G26150	RLCK	PERK10
Cluster_1	0	0	0	0	0	-1.22816	0	0	0	0	0	0	0	0	0	0	0	0	0	0	0	0	0	0	-1.42393	0	0	-1.04	AT5G45800	RLK	MEE62
Cluster_1	-1.81967	-1.03039	-1.25034	0	0	0	0	0	0	0	0	-1.2126	0	0	0	0	0	0	0	0	0	0	0	0	0	0	0	0	AT1G54820	RLCK	-
Cluster_1	-1.51934	0	-1.34314	0	0	0	0	0	0	0	-1.35723	-1.15811	0	0	0	-1.2373	0	0	0	0	0	0	0	0	0	0	0	0	AT1G56720	RLCK	-
Cluster_1	-1.85977	0	-1.4339	-1.03436	0	0	0	0	0	0	0	0	0	0	0	-1.1169	0	0	0	0	0	0	0	0	0	0	1.02224	0	AT4G01330	RLCK	-
Cluster_1	0	0	-1.01477	0	0	0	0	0	0	0	0	0	0	0	0	0	0	0	0	0	0	0	0	0	0	0	0	0	AT5G10530	RLK	LECRK91
Cluster_1	0	0	-1.02502	0	0	0	0	0	0	0	0	0	0	0	0	0	0	0	0	0	0	0	0	0	0	0	0	0	AT3G13065	RLK	SRF4
Cluster_1	0	0	-1.76617	0	0	0	0	0	0	0	0	0	0	0	0	0	0	0	0	0	0	0	0	0	0	0	0	0	AT5G37450	RLK	-
Cluster_1	0	-1.01551	-1.11119	0	0	0	0	0	0	0	0	0	0	0	0	0	0	0	0	0	0	0	0	0	0	0	0	0	AT1G34110	RLK	-
Cluster_1	0	0	-1.66679	-1.42869	0	0	0	0	0	0	0	0	0	0	0	0	0	0	0	0	0	0	0	0	0	0	0	0	AT2G28970	RLK	-
Cluster_1	0	-1.37245	-1.77477	0	-1.12591	0	0	0	0	0	0	0	0	0	0	0	0	0	0	0	0	0	0	0	0	0	0	0	AT4G20140	RLK	GSO1
Cluster_1	0	0	0	0	0	0	0	0	0	0	0	0	0	0	0	0	0	0	0	0	0	0	0	0	0	-1.06	0	0	AT2G41890	RLK	SD31
Cluster_1	0	0	0	0	0	0	0	0	0	0	0	0	0	0	0	0	0	0	0	0	0	0	0	0	0	-1.26	0	0	AT1G52290	RLCK	PERK15
Cluster_1	0	0	0	0	0	1.01701	0	0	0	0	0	0	0	0	0	0	0	0	0	0	0	0	0	0	0	-1.17	0	0	AT1G07870	RLCK	-
Cluster_1	0	0	0	0	0	0	0	0	0	0	0	0	0	0	0	0	0	0	0	0	0	0	-1.2	0	0	-1.75	0	0	AT4G02420	RLK	LECRK44
Cluster_1	0	0	0	0	0	0	0	0	0	0	0	0	0	0	0	0	0	0	0	-1.02	-1.07	0	0	0	0	-1.39	0	0	AT1G69730	RLK	WAKL9
Cluster_1	0	0	0	0	0	0	0	0	0	0	0	0	1.04	0	0	0	0	0	0	0	0	0	0	0	0	0	0	0	AT4G23260	RLK	CRK18
Cluster_1	0	0	0	0	0	0	0	0	0	0	0	0	1.07	0	0	0	0	0	0	0	0	0	0	0	0	-1.33	0	0	AT5G46490	TNL	-
Cluster_1	0	1.32361	0	0	0	0	0	0	0	0	0	0	0	0	0	0	0	0	0	0	0	0	0	0	0	-1.27	0	0	AT5G38240	RLCK	-
Cluster_1	0	1.04182	0	0	0	0	0	0	0	0	0	0	0	0	0	0	0	0	0	0	0	0	0	0	0	-1.51	0	0	AT1G72930	TX	TIR
Cluster_1	0	1.99173	0	0	0	0	0	0	0	0	0	0	0	0	0	0	0	0	0	0	0	0	0	0	0	-1.39	0	0	AT1G56510	TNL	ADR2
Cluster_1	0	1.15865	0	0	0	0	0	0	1.06952	0	0	0	0	0	0	0	0	0	0	0	0	0	0	0	0	-1.52	0	0	AT2G37710	RLK	LECRK41
Cluster_1	0	1.49978	0	0	0	0	0	0	0	0	0	0	0	0	0	0	0	0	0	0	-1.14	0	0	0	0	-1.35	0	0	AT1G31540	TNL	-
Cluster_1	0	1.19461	-1.11127	0	0	0	-1.11339	0	0	0	0	0	0	0	0	0	0	0	0	0	0	0	0	0	0	-1.71	-1.15225	0	AT3G23010	RLP	AtRLP36
Cluster_1	0	0	0	0	1.07854	0	-1.08219	0	0	0	0	0	0	0	0	0	0	0	0	0	0	0	0	0	0	-2.01	-1.02264	-1.13	AT3G08870	RLK	-
Cluster_1	0	0	0	0	0	0	-1.31155	0	0	0	0	0	0	0	0	0	0	0	-1.26	-1.36	-1.07	0	0	0	0	-1.48	-1.31738	0	AT5G59670	RLK	-
Cluster_1	0	0	0	0	0	0	0	0	0	0	0	0	1.22	0	0	-1.36466	0	0	0	0	0	0	-1.22	0	-1.535	-1.5	0	-1.04	AT4G16880	L	-
Cluster_1	0	0	1.33054	0	0	0	0	0	0	0	-1.09935	-1.16938	1.42	1.22	1.04	0	0	0	0	0	0	0	0	0	-1.32949	-1.2	0	-1.01	AT5G61350	RLK	-
Cluster_1	0	1.77262	0	0	1.13925	0	-1.15103	0	1.88596	0	0	0	1.13	0	0	0	0	0	-1.34	0	0	0	0	0	0	0	0	0	AT1G35710	RLK	-
Cluster_1	0	1.30175	0	0	1.27276	-1.27123	0	0	2.16737	1.26839	0	0	1.09	0	0	0	0	0	0	0	0	0	0	0	1.78805	0	0	0	AT3G11010	RLP	AtRLP34
Cluster_1	0	1.98931	0	0	1.75023	-1.07988	0	-1.21002	2.78728	0	1.57996	0	0	0	0	0	0	0	0	0	0	0	0	0	0	0	0	1.4	AT3G26500	L	PIRL2
Cluster_1	0	1.92676	0	0	0	0	0	0	1.40351	0	0	0	0	0	0	0	0	0	0	0	0	0	0	0	1.25623	0	0	0	AT4G28490	RLK	RLK5
Cluster_1	0	2.03663	0	0	0	0	0	0	1.00263	0	0	0	0	0	0	0	0	0	0	0	0	0	0	0	1.12408	0	0	0	AT3G47570	RLK	-
Cluster_1	0	2.2613	0	0	0	0	-1.13511	0	1.38828	0	0	0	0	0	0	0	0	0	0	0	0	0	0	0	0	0	0	0	AT4G08850	RLK	MIK2
Cluster_1	0	1.07023	0	0	0	0	0	0	1.07283	0	0	0	0	0	0	0	0	0	0	0	0	0	0	0	0	0	0	0	AT2G19130	RLK	-
Cluster_1	0	1.0561	0	0	0	0	0	0	1.0514	0	0	0	0	0	0	0	0	0	0	0	0	0	0	0	0	0	0	0	AT1G11330	RLK	-
Cluster_1	0	1.38012	0	0	0	0	0	0	1.50904	0	0	0	0	0	0	0	0	0	0	0	0	0	0	0	0	0	0	0	AT5G04720	NL	ADR1-L2
Cluster_1	0	1.6493	0	0	0	0	0	0	1.1369	0	0	0	0	0	0	0	0	0	0	-1.02	0	0	0	0	0	0	0	0	AT3G47090	RLK	-
Cluster_1	0	1.18363	0	0	0	0	0	0	1.40606	0	0	0	0	0	0	0	0	0	0	0	0	0	-1.12	0	0	0	0	0	AT4G33300	NL	ADR1-L1
Cluster_1	0	1.24313	1.91315	0	0	0	0	0	1.20789	0	0	0	0	0	0	0	0	0	0	0	0	0	0	0	0	0	0	0	AT4G04220	RLP	AtRLP46
Cluster_1	0	1.27976	1.42103	0	0	0	0	0	1.18515	0	0	0	0	0	0	0	0	0	0	0	0	0	0	0	0	-1.29	0	0	AT3G23110	RLP	AtRLP37
Cluster_1	0	2.47943	0	0	0	0	0	0	0	0	0	0	0	0	0	0	0	0	0	0	0	0	0	0	0	0	0	0	AT3G50950	CNL	RPP13L4
Cluster_1	0	2.50985	0	0	0	0	0	0	0	0	0	0	0	0	0	0	0	0	0	0	0	0	0	0	0	0	0	0	AT1G56540	TNL	-
Cluster_1	0	2.89378	0	0	0	0	0	0	0	0	0	0	0	0	0	0	0	0	0	0	0	0	0	0	0	0	0	0	AT4G23180	RLK	CRK10
Cluster_1	0	2.80885	0	0	0	0	0	0	0	0	0	0	0	0	0	0	0	0	0	0	0	1.03	0	0	0	0	0	0	AT4G19520	TNL	-
Cluster_1	0	3.145	0	0	0	0	0	0	0	0	0	0	1.32	0	0	0	0	0	0	0	0	0	1.28	0	0	0	0	0	AT1G63860	TNL	-
Cluster_1	0	1.9355	0	1.30981	0	0	1.45792	0	0	1.63935	0	0	1.59	1.05	1.15	0	0	0	0	0	0	0	0	0	0	0	0	0	AT3G59750	RLK	LECRK58
Cluster_1	0	1.84187	0	1.06758	1.86899	0	0	0	0	0	0	0	0	0	0	0	0	0	0	0	0	0	0	0	1.33617	0	0	0	AT1G21250	RLK	WAK1
Cluster_1	0	1.85368	0	1.43246	1.58277	0	0	0	0	0	1.36663	1.0777	0	0	0	0	0	0	0	0	0	0	0	0	0	0	0	0	AT3G25510	TNL	-
Cluster_1	0	2.79327	0	1.81914	0	0	0	0	0	0	0	0	0	0	0	0	0	0	0	0	0	0	0	0	0	0	0	0	AT3G59740	RLK	LECRK57
Cluster_1	0	2.49735	0	1.46976	1.39509	0	0	0	0	0	0	0	0	0	0	0	0	0	0	-1.21	-1.08	0	0	0	0	0	0	0	AT5G01560	RLK	LECRK64
Cluster_1	0	2.02859	0	0	1.52786	-2.15302	0	0	0	0	0	0	0	0	0	0	0	0	0	0	0	0	0	0	0	0	0	0	AT5G25910	RLP	AtRLP52
Cluster_1	0	2.63915	0	1.00924	0	-1.10586	-1.67209	0	0	0	0	0	0	0	0	0	0	0	-1.23	-1.09	-1.48	0	0	0	0	0	0	0	AT1G65790	RLK	SD17
Cluster_1	0	1.51695	0	0	0	0	0	0	0	0	0	0	0	0	0	0	0	0	0	0	0	0	0	0	1.04232	0	0	0	AT5G46520	TNL	-
Cluster_1	0	1.81817	0	0	0	0	0	0	0	0	0	0	0	0	0	0	0	0	0	0	0	0	0	0	1.26364	0	0	0	AT5G39020	RLK	-
Cluster_1	0	1.76626	0	0	0	0	0	0	0	0	0	0	0	0	0	0	0	0	0	0	0	0	0	0	1.05439	-1.07	0	0	AT3G44400	TNL	-
Cluster_1	0	2.32883	0	0	0	0	0	0	0	0	0	0	0	0	0	0	0	0	0	0	0	0	0	0	1.21789	0	-1.01681	0	AT3G05660	RLP	AtRLP33
Cluster_1	0	1.56118	0	0	0	0	0	0	0	0	0	0	0	0	0	0	0	0	0	0	0	0	0	0	1.30218	1.24	0	0	AT1G53440	RLK	-
Cluster_1	0	1.35396	0	0	0	0	-1.30992	0	0	0	0	0	0	0	0	0	0	0	0	0	0	0	0	0	0	0	0	0	AT5G38210	RLK	-
Cluster_1	0	1.24838	0	0	0	0	-1.14996	0	0	0	0	0	0	0	0	0	0	0	0	0	0	0	0	0	1.21835	0	0	0	AT4G29050	RLK	-
Cluster_1	0	1.3391	0	0	0	0	0	0	0	0	0	0	0	0	0	0	0	0	0	0	0	0	0	0	1.94675	0	0	1.09	AT3G04210	TN	-
Cluster_1	0	1.72054	0	0	0	0	0	0	0	0	0	0	0	0	0	0	0	0	0	0	0	0	0	0	1.39887	1.11	0	1.3	AT1G53430	RLK	-
Cluster_1	0	1.28808	0	0	0	0	0	0	0	0	0	0	0	0	0	0	0	0	0	0	0	0	0	0	1.21177	0	0	2.22	AT2G39180	RLK	CCR2
Cluster_1	0	2.59614	1.30714	0	0	0	0	0	0	0	0	-1.10578	0	0	0	0	0	0	0	0	0	0	0	0	1.17148	0	0	0	AT4G00970	RLK	CRK41
Cluster_1	1.62149	2.29379	1.62773	0	0	0	0	0	0	0	0	0	0	0	0	0	0	0	0	0	0	0	0	0	1.44989	0	0	0	AT2G13790	RLK	SERK4
Cluster_1	0	0	0	0	0	0	0	0	0	0	0	0	0	0	0	-1.24423	0	0	0	0	0	0	0	0	1.46948	1.12	0	0	AT2G23770	RLK	LYK4
Cluster_1	0	0	0	0	0	0	0	0	0	0	0	0	0	0	0	0	0	0	0	0	0	0	0	0	2.53531	1.22	0	1.25	AT1G51940	RLCK	LYK3
Cluster_1	0	0	0	0	0	0	0	0	0	0	0	0	0	0	0	0	0	0	0	0	0	0	0	0	1.21669	0	0	0	AT4G23270	RLK	CRK19
Cluster_1	0	0	0	0	0	0	0	0	0	0	0	0	0	0	0	0	0	0	0	0	0	0	0	0	1.01072	0	0	0	AT1G25320	RLK	-
Cluster_1	0	0	0	0	0	-1.45189	0	0	0	0	0	0	0	0	0	0	0	0	0	0	0	0	0	0	1.3863	0	0	0	AT4G23160	RLK	CRK8
Cluster_1	0	0	0	0	0	0	0	0	0	0	0	-1.56	0	0	0	0	0	0	0	0	0	0	0	0	1.50812	0	0	0	AT5G46330	RLK	FLS2
Cluster_1	0	1.43246	0	0	0	0	0	1.18928	0	0	0	0	0	0	0	0	0	0	0	0	0	0	0	0	0	0	0	0	AT4G26090	NL	RPS2
Cluster_1	0	1.30257	0	0	0	0	0	1.00858	0	0	0	0	0	0	0	0	0	0	0	0	0	0	0	0	0	0	1.16026	0	AT3G02880	RLK	-
Cluster_1	0	0	0	0	0	0	0	1.69099	0	0	0	0	0	0	0	0	0	0	0	0	0	0	0	0	0	0	0	0	AT1G61550	RLK	-
Cluster_1	0	0	0	1.23707	0	0	0	2.0898	0	0	0	0	0	0	0	0	0	1.02	0	0	0	0	0	0	0	0	1.31323	1.15	AT1G72180	RLK	CEPR2
Cluster_1	0	1.48037	0	0	0	0	0	0	0	0	0	0	0	0	0	0	0	0	0	0	0	0	0	0	0	0	0	0	AT5G46510	TNL	-
Cluster_1	0	1.46393	0	0	0	0	0	0	0	0	0	0	0	0	0	0	0	0	0	0	0	0	0	0	0	0	0	0	AT2G39360	RLK	-
Cluster_1	0	1.37681	0	0	0	0	0	0	0	0	0	0	0	0	0	0	0	0	0	0	0	0	0	0	0	0	0	0	AT1G68690	RLCK	PERK9
Cluster_1	0	1.76845	0	0	0	0	0	0	0	0	0	0	0	0	0	0	0	0	0	0	0	0	0	0	0	0	0	0	AT3G05650	RLP	AtRLP32
Cluster_1	0	1.11434	0	0	0	0	0	0	0	0	0	0	0	0	0	0	0	0	0	0	0	0	0	0	0	0	0	0	AT1G61380	RLK	SD129
Cluster_1	0	1.11014	0	0	0	0	0	0	0	0	0	0	0	0	0	0	0	0	0	0	0	0	0	0	0	0	0	0	AT1G16110	RLK	WAKL6
Cluster_1	0	1.14048	0	0	0	0	0	0	0	0	0	0	0	0	0	0	0	0	0	0	0	0	0	0	0	0	0	0	AT2G16870	TNL	-
Cluster_1	0	1.19714	0	0	0	0	0	0	0	0	0	0	0	0	0	0	0	0	0	0	0	0	0	0	0	0	0	0	AT5G20480	RLK	EFR
Cluster_1	0	1.17522	0	0	0	0	0	0	0	0	0	0	0	0	0	0	0	0	0	0	0	0	0	0	0	0	0	0	AT3G07040	NL	RPM1
Cluster_1	0	1.2489	0	0	0	0	0	0	0	0	0	0	0	0	0	0	0	0	0	0	0	0	0	0	0	0	0	0	AT5G44910	TX	-
Cluster_1	0	1.30457	0	0	0	0	0	0	0	0	0	0	0	0	0	0	0	0	0	0	0	0	0	0	0	0	0	0	AT4G23280	RLK	CRK20
Cluster_1	0	1.05042	0	0	0	0	0	0	0	0	0	0	0	0	0	0	0	0	0	0	0	0	0	0	0	0	0	0	AT4G36150	TNL	-
Cluster_1	0	1.03725	0	0	0	0	0	0	0	0	0	0	0	0	0	0	0	0	0	0	0	0	0	0	0	0	0	0	AT4G04570	RLK	CRK40
Cluster_1	0	1.01528	0	0	0	0	0	0	0	0	0	0	0	0	0	0	0	0	0	0	0	0	0	0	0	0	0	0	AT1G61460	RLK	-
Cluster_1	0	1.02463	0	0	0	0	0	0	0	0	0	0	0	0	0	0	0	0	0	0	0	0	0	0	0	0	0	0	AT1G17230	RLK	-
Cluster_1	0	1.29783	0	0	0	0	0	0	0	0	0	0	0	0	0	0	0	0	0	0	0	0	0	0	0	0	0	1.05	AT4G32300	RLK	SD25
Cluster_1	0	0	0	0	0	0	0	0	0	0	0	0	0	0	0	1.01712	0	0	0	0	0	0	0	0	0	0	0	0	AT1G51270	TX	-
Cluster_1	0	1.26685	0	0	0	0	0	0	0	0	0	0	0	0	0	1.5051	0	0	0	0	0	0	0	0	0	0	0	0	AT3G44630	TNL	-
Cluster_1	0	1.91975	0	0	0	1.38739	0	0	1.00025	0	0	0	0	0	0	0	0	0	0	0	0	1.2	0	0	0	0	0	0	AT1G63750	TNL	-
Cluster_1	0	1.4207	0	0	0	1.49776	1.20469	0	1.01572	0	0	0	0	0	0	0	0	0	0	0	0	0	0	0	0	0	0	1	AT4G25390	RLCK	-
Cluster_1	0	1.08024	0	0	0	1.1445	0	0	0	0	0	0	0	0	0	0	0	0	0	0	0	0	0	0	0	0	0	0	AT5G41180	RLK	-
Cluster_1	0	1.01672	0	0	0	1.29691	0	0	0	0	0	0	0	0	0	0	0	0	0	0	0	0	0	0	0	0	0	0	AT3G24550	RLK	PERK1
Cluster_1	0	1.64187	0	0	0	1.65526	0	0	0	0	0	0	0	0	0	1.28191	0	0	0	0	0	0	0	0	0	0	0	0	AT1G11050	RLK	-
Cluster_1	0	2.17642	0	0	0	1.38491	0	0	0	0	0	0	0	0	0	0	0	0	0	0	0	0	0	0	0	0	0	1.81	AT5G60270	RLK	LECRK17
Cluster_1	0	2.4783	0	0	0	1.46375	0	0	0	0	0	0	0	0	0	0	0	0	0	0	0	0	0	0	0	0	0	1.11	AT5G22690	TNL	-
Cluster_1	0	1.9301	0	0	0	1.94572	0	0	1.53987	0	0	0	0	0	0	2.10837	0	0	0	0	0	0	0	0	0	-1.23	0	0	AT5G58120	TNL	-
Cluster_1	0	0	0	0	0	1.31224	0	0	0	0	0	0	0	0	0	0	0	0	0	0	0	0	0	0	0	0	0	0	AT5G61480	RLK	TDR
Cluster_1	0	0	0	0	0	1.3246	0	0	0	0	0	0	0	0	0	0	0	0	0	0	0	0	0	0	0	0	0	0	AT2G25220	RLCK	-
Cluster_1	0	0	0	0	0	1.19008	0	0	0	0	0	0	0	0	0	0	0	0	0	0	0	0	0	0	0	0	0	0	AT1G56520	TNL	-
Cluster_1	0	0	0	0	0	1.00044	0	0	0	0	0	0	0	0	0	0	0	0	0	0	0	0	0	0	0	0	0	0	AT5G58300	RLK	-
Cluster_1	0	0	0	0	0	1.61937	0	0	0	0	0	0	0	0	0	0	0	0	0	0	0	0	0	0	0	0	0	0	AT5G07280	RLK	EMS1
Cluster_1	0	0	0	0	0	1.95249	0	0	0	0	0	0	0	0	0	0	0	0	0	0	0	0	0	0	0	0	0	0	AT1G66830	RLK	-
Cluster_1	0	0	0	0	0	1.13213	0	0	0	0	0	-1.11391	0	0	0	0	0	0	0	0	0	0	0	0	0	0	0	0	AT2G01950	RLK	BRL2
Cluster_1	0	0	0	0	0	1.24097	0	0	0	0	0	0	0	0	0	0	0	0	0	0	0	0	0	0	0	0	1.26829	0	AT4G18760	RLP	RLP51
Cluster_1	0	0	0	0	0	1.94228	0	0	0	0	0	0	0	0	0	0	0	0	0	0	0	0	0	0	0	1.08	1.34874	0	AT2G25790	RLK	-
Cluster_1	-1.99589	1.3452	0	0	0	1.65808	0	0	0	0	0	0	-1.01	0	0	0	0	0	0	0	0	0	0	0	1.4621	0	2.79762	2.67	AT5G54380	RLK	THE1
Cluster_1	0	0	1.5024	2.34557	1.79324	0	0	0	0	1.44694	0	0	1.32	0	0	0	0	0	0	0	0	0	-1.02	0	0	0	0	0	AT1G45616	RLP	AtRLP6
Cluster_1	0	1.95309	1.84272	2.24966	2.95716	0	0	0	0	1.37507	0	0	1.64	1.12	0	0	0	0	0	0	0	0	0	0	0	-1.96	0	0	AT3G23120	RLP	AtRLP38
Cluster_1	0	1.66456	0	1.07732	1.31949	0	0	0	1.01422	1.01981	0	0	0	0	0	0	0	0	0	0	0	0	0	0	0	-1.09	0	0	AT1G66880	RLK	-
Cluster_1	0	1.23123	0	1.25203	1.68022	0	0	0	0	1.3143	0	0	0	0	0	-1.63576	0	0	0	0	-1.06	0	0	0	0	-1.11	0	0	AT4G21380	RLK	SD18
Cluster_1	0	2.36233	1.1189	1.97352	2.55743	0	0	0	1.28931	1.33784	0	0	0	0	0	0	0	0	0	0	0	0	0	0	0	0	0	0	AT1G34420	RLK	-
Cluster_1	0	0	0	1.5788	2.01836	0	0	0	0	0	0	0	0	0	0	0	0	1.11	0	0	0	0	0	0	0	-1.04	0	0	AT5G01550	RLK	LECRKA4.2
Cluster_1	0	0	0	0	1.33763	-1.0672	0	0	0	1.11826	0	0	0	0	0	0	0	0	0	0	0	0	0	0	1.01268	-1.2	0	0	AT5G45000	TX	-
Cluster_1	0	1.43617	0	0	2.38166	0	0	0	1.18498	0	0	0	0	0	0	0	0	0	0	0	0	0	0	0	0	0	0	0	AT5G60280	RLK	LECRK18
Cluster_1	0	1.03524	0	0	1.76398	0	-1.04623	0	0	0	0	0	0	0	0	0	0	0	0	0	0	0	0	0	0	0	0	0	AT1G66920	RLCK	LRK10L-2.4
Cluster_1	0	0	0	0	1.42795	0	0	0	0	0	0	0	0	0	0	0	0	0	0	0	0	0	0	0	0	0	0	0	AT4G13920	RLP	AtRLP50
Cluster_1	0	0	0	0	1.26026	0	0	0	0	0	0	0	0	0	0	0	0	0	0	0	0	0	0	0	0	0	0	0	AT1G17250	RLP	AtRLP3
Cluster_1	1.59673	0	0	0	0	0	0	0	0	0	0	0	0	0	0	0	0	0	0	0	0	0	0	0	0	0	0	0	AT5G40170	RLP	AtRLP54
Cluster_1	1.77578	0	0	0	0	0	0	0	0	0	0	0	0	0	0	0	0	0	0	0	0	0	0	0	0	0	0	0	AT2G23450	RLK	WAKL14
Cluster_1	2.33975	0	0	0	0	0	0	0	0	0	0	0	0	0	0	0	0	0	0	0	0	0	0	0	0	0	0	0	AT5G46080	RLCK	-
Cluster_1	1.99626	0	0	0	1.04912	0	0	0	0	0	0	0	0	0	0	0	0	0	0	0	0	0	0	0	0	0	0	0	AT3G05360	RLP	RLP30
Cluster_1	2.34256	0	0	0	0	0	0	0	0	0	0	0	0	0	0	-1.03351	0	0	0	0	0	0	0	0	0	0	0	0	AT4G16860	TNL	RPP4
Cluster_1	1.52909	0	0	0	0	0	0	0	0	0	0	0	0	0	0	0	0	0	0	0	0	0	0	0	0	-1.41	0	0	AT4G02410	RLK	LECRK43
Cluster_1	1.735	0	-1.30763	0	0	-1.04051	-1.19138	0	0	0	0	0	0	0	0	-1.08884	0	0	0	0	0	0	0	0	0	0	0	0	AT1G70530	RLK	CRK3
Cluster_1	1.59561	1.44492	0	0	0	0	-1.1121	0	0	0	0	0	0	0	0	0	0	0	0	0	0	0	0	0	0	0	0	0	AT3G16030	RLK	CES101
Cluster_1	2.05241	1.68402	0	0	0	1.16313	0	0	0	0	0	0	0	0	0	0	0	0	0	0	0	0	0	0	0	0	0	0	AT1G33600	L	-
Cluster_1	1.93899	0	0	0	0	0	-1.23785	0	1.34701	0	1.29029	1.17453	0	0	0	0	0	0	0	0	0	0	0	0	0	0	0	0	AT2G15080	RLP	AtRLP19
Cluster_1	1.51895	1.5182	0	0	0	0	0	0	1.20046	1.63864	1.32933	0	0	0	0	0	0	0	0	0	0	0	0	0	0	0	0	1.3	AT3G55950	RLK	CCR3
Cluster_1	1.8177	0	0	0	0	0	0	0	0	0	0	0	0	0	0	0	0	0	0	0	0	0	0	0	1.92009	0	0	0	AT3G55450	RLCK	PBL1
Cluster_1	1.62149	0	0	0	0	0	0	0	0	0	0	0	0	0	0	0	0	0	0	0	0	0	0	0	1.44989	0	0	0	AT2G13800	RLK	SERK5
Cluster_1	2.80551	2.06108	0	0	0	0	0	0	0	0	0	0	0	0	0	0	0	0	0	0	0	0	0	0	2.03172	0	0	0	AT1G18390	RLK	-
Cluster_1	2.61194	0	0	0	1.71741	0	0	0	1.05535	0	0	0	0	0	0	0	0	0	0	0	0	0	0	0	1.89075	1.39	0	1	AT4G39270	RLK	-

## Sheet: Calcium
Clust_#	Byo_6dai	M.brassicae	P.brassicae	Byo_6hai	Byo_2dai	Pieris_3h	Focc_24h	R.padi_6h	Spodoptera	M.persicae_3h	M.cerasi_24h	M.persicae_6h	M.persicae_24h	M.cerasi_6h	R.padi_24h	Bemisia	Focc_48h	Brevicoryne_72h	Tur_30m	Tur_1h	Tur_3h	Tur_24h	Lhui_4hai	Pieris_24h	Pieris_6h	Pieris_12h	Gene stable ID	Gene name
Cluster_4	0	0	-1.33	1.6438	1.48702	0	1.14762	0	0	0	1.41	0	1.38	1.1	1.34	2.38949	1.1217	2.78886	0	0	1.44703	2.2141	0	0	0	0	AT3G47480	CML47
Cluster_4	0	0	0	2.70523	2.99294	1.71606	1.65113	1.39	0	0	0	1.07	1.27	1.34	1.33	3.8235	0	1.85756	0	-1.71015	1.20871	1.30836	1.51519	0	0	1.49841	AT3G50770	CML41
Cluster_4	0	0	-1.41	1.24518	1.9809	0	2.13212	0	0	0	0	0	1.34	1.21	0	0	1.63377	2.25463	2.7733	1.56121	2.81288	3.09984	0	0	0	0	AT5G39670	CML45
Cluster_4	0	1.15	0	0	1.65629	0	0	0	0	0	0	0	0	0	0	0	2.68644	2.67639	4.64231	2.57202	2.67378	2.33572	1.79445	0	0	0	AT2G41100	CML12
Cluster_4	0	0	-1.16	0	1.30667	0	0	0	0	0	0	0	1.06	0	0	0	0	1.76835	1.02375	0	1.31246	0	2.89596	1.34071	0	1.15554	AT1G21550	CML44
Cluster_4	0	0	-1.31	0	0	1.41977	0	0	0	0	0	0	0	0	0	0	0	0	1.82983	0	1.25834	0	2.59192	1.54975	1.4245	1.31709	AT4G17615	CBL1
Cluster_4	0	-1.78	-2.01	0	0	0	1.0944	0	0	0	0	0	0	1.23	0	0	1.37683	0	3.49095	0	1.07504	0	1.55814	1.60542	0	1.21637	AT5G66210	CPK28
Cluster_4	0	0	0	0	0	2.37519	0	0	1.65	0	0	0	0	0	0	0	0	0	3.20686	2.03132	2.15237	1.63083	3.80925	2.30571	2.41612	4.2286	AT2G30360	CIPK11
Cluster_4	0	0	-1.55	0	0	1.08715	0	0	0	0	0	0	0	0	0	0	0	0	1.55194	0	0	0	0	2.14881	1.89578	1.88827	AT2G43290	CML5
Cluster_4	0	0	-1.05	0	0	0	0	0	0	0	0	0	0	0	0	0	0	1.26851	2.20496	0	0	0	0	1.87497	1.02839	1.37653	AT3G25600	CML16
Cluster_4	0	0	0	0	0	0	1.7481	0	0	0	0	0	0	0	0	0	0	1.11932	2.48146	0	0	0	0	2.68964	1.30783	1.29652	AT3G57530	CPK32
Cluster_4	0	1.08	0	0	0	1.92205	1.88774	0	1.28	0	0	0	0	0	0	0	0	0	0	0	0	0	0	2.63531	1.5753	1.86571	AT3G19100	CRK2
Cluster_4	-1.10242	0	-1.37	0	0	1.02405	0	0	0	0	0	0	0	1.17	0	0	0	1.28262	2.76697	1.34749	0	0	0	2.81285	2.47633	2.71328	AT5G37770	CML24
Cluster_4	0	-1.03	0	0	0	1.25057	0	0	0	0	0	0	1.18	1.6	0	0	0	1.37737	1.40062	1.00886	0	0	0	3.26543	3.11768	3.80024	AT1G66400	CML23
Cluster_3	0	0	0	0	0	0	0	0	0	0	0	0	0	0	0	0	0	0	1.115	0	0	0	2.36176	0	0	1.0952	AT5G24430	CRK4
Cluster_3	0	0	0	0	0	0	0	0	0	0	0	0	0	0	0	0	1.30452	0	1.16628	0	0	0	2.17834	0	0	0	AT1G18210	CML27
Cluster_3	0	0	0	0	0	0	0	0	0	0	0	0	0	0	0	0	1.07901	1.22169	1.78551	1.06958	0	0	1.50679	0	0	0	AT2G17290	CPK6
Cluster_3	0	0	0	0	0	0	0	0	0	0	0	0	0	0	0	0	0	1.52457	1.28924	0	0	0	1.62238	0	0	0	AT1G18890	CPK10
Cluster_3	0	1.29	0	0	0	0	0	0	0	0	0	0	0	0	0	0	1.15283	1.33953	0	0	0	0	1.93729	0	0	0	AT3G20410	CPK9
Cluster_3	0	0	0	1.04775	0	0	1.1513	0	0	0	0	0	0	0	0	0	1.55469	1.23764	1.82393	0	1.38914	0	2.87003	0	0	0	AT1G76040	CPK29
Cluster_3	0	1.93	1.26	0	0	0	0	0	0	0	0	0	0	0	0	0	1.86177	0	1.84989	0	0	0	0	0	0	0	AT4G20780	CML42
Cluster_3	0	1.24	1.65	0	0	0	0	0	0	0	0	0	0	0	0	0	1.17453	0	0	0	0	0	0	-1.61806	0	-2.06354	AT5G24270	CBL4
Cluster_3	0	1.02	2.57	0	1.00606	0	-1.00422	0	0	0	0	0	0	0	0	0	2.45418	0	0	0	1.29341	1.69876	4.28364	0	0	0	AT5G57630	CIPK21
Cluster_3	0	0	-2.09	0	0	-1.25313	-4.43436	-2.98	-1.12	-2.28	-1.24	-2.56	0	-1.24	0	0	-1.30969	0	0	0	0	0	2.34579	0	0	0	AT5G45820	CIPK20
Cluster_3	0	0	0	0	0	0	0	0	0	0	0	0	0	0	0	0	0	0	0	0	0	0	0	-2.09526	0	0	AT4G14640	CML8
Cluster_3	0	-1.56	-1.77	0	0	0	0	0	0	0	0	0	0	0	1.25	0	0	0	0	0	0	0	0	-2.49143	0	0	AT5G44460	CML43
Cluster_3	0	0	-1.11	-1.0853	0	0	0	0	0	0	0	0	0	0	0	0	0	0	-1.65983	-1.32716	0	0	0	-1.15596	-1.53955	-1.6857	AT1G48260	CIPK17
Cluster_3	3.26107	-1.37	0	0	0	-1.68981	0	0	0	0	0	0	0	0	0	0	0	0	0	0	0	0	0	0	-1.28976	0	AT5G25110	CIPK25
Cluster_3	0	-1.45	0	0	0	-1.64795	0	0	0	0	0	0	0	0	0	0	-1.41508	0	0	0	0	0	-1.59031	0	0	-1.25487	AT3G23000	CIPK7
Cluster_3	0	-2.78	-1.77	0	0	-1.7491	0	0	0	0	0	0	0	0	0	0	-2.9733	0	-1.90453	0	0	0	-2.04571	-1.2053	0	-1.11237	AT5G10930	CIPK5
Cluster_3	0	-1	-1.84	0	0	0	0	0	0	-1.69	0	0	0	0	0	0	-2.32729	0	0	0	0	0	0	0	0	0	AT5G01820	CIPK14
Cluster_3	0	0	0	0	0	0	0	0	0	0	0	0	0	0	0	0	0	1.03642	0	0	0	0	0	0	0	0	AT5G12480	CPK7
Cluster_3	0	0	0	0	0	0	0	0	0	0	0	0	0	0	0	0	0	1.09431	0	0	0	0	0	0	0	0	AT1G01140	CIPK9
Cluster_3	0	0	0	0	0	0	0	0	0	0	0	0	0	0	0	-1.37924	0	0	0	0	0	0	0	0	0	0	AT4G33000	CBL10
Cluster_3	0	0	1.51	0	0	0	0	0	0	0	0	0	0	0	0	0	0	0	0	0	0	0	0	0	0	0	AT2G15680	CML1
Cluster_3	0	0	0	0	0	0	0	0	0	0	0	0	0	0	0	0	0	0	0	0	0	0	0	0	1.145	1.14099	AT5G23580	CPK12
Cluster_3	0	0	0	0	0	0	0	0	0	0	0	0	0	0	0	0	0	0	0	0	0	0	0	0	1.03268	0	AT3G10190	CML36
Cluster_3	0	0	0	0	0	0	0	0	0	0	0	0	0	0	0	0	0	0	0	0	0	0	0	0	0	1.07946	AT5G19450	CPK8
Cluster_3	0	0	0	0	0	0	0	0	0	0	0	0	0	0	0	0	-1.15774	0	0	0	0	0	0	0	0	0	AT4G30960	CIPK6
Cluster_3	0	0	0	0	0	0	0	0	0	0	0	0	0	0	0	0	-1.14231	0	0	0	0	0	0	0	0	0	AT3G17510	CIPK1
Cluster_3	0	0	0	0	0	0	0	0	0	0	0	0	0	0	0	0	-1.07079	0	0	0	0	0	0	0	0	0	AT1G73630	CML26
Cluster_3	-1.03758	0	0	0	0	0	0	0	0	0	0	0	0	0	0	0	0	0	0	0	0	0	-1.68545	0	0	0	AT1G49580	CRK8
Cluster_3	-1.18883	0	0	0	0	0	0	0	0	0	0	0	0	0	0	0	0	0	0	0	0	0	0	0	0	0	AT3G10660	CPK2
Cluster_3	0	2.08	0	0	0	0	0	0	0	0	0	0	0	0	0	0	0	0	0	0	0	0	0	0	0	0	AT1G18530	CML15
Cluster_3	0	0	0	0	1.33904	0	1.34407	0	0	0	0	0	0	0	0	1.50078	0	1.26087	0	0	0	0	0	0	0	0	AT2G41410	CML35
Cluster_3	-2.10548	0	0	0	-1.44777	0	0	0	0	0	0	0	0	0	1.49	0	0	0	0	0	0	0	0	0	0	0	AT2G34180	CIPK13
Cluster_3	0	0	0	0	0	0	0	0	0	0	0	0	0	0	0	0	-1.55777	0	0	0	0	0	-1.56512	0	0	0	AT2G41140	CRK1
Cluster_3	0	0	0	0	0	0	0	0	0	0	0	0	0	0	0	0	-1.31828	0	0	0	0	0	-2.17445	0	0	0	AT3G50530	CRK
Cluster_3	0	1.27	0	0	0	1.14544	0	0	0	0	0	0	0	0	0	0	0	0	0	0	0	0	-2.579	0	0	0	AT5G01810	CIPK15
Cluster_3	0	0	0	0	0	0	0	0	0	0	0	0	0	0	0	0	0	0	1.23822	0	0	0	0	0	0	0	AT4G35310	CPK5
Cluster_3	0	0	0	0	0	0	0	0	0	0	0	0	0	0	0	0	0	0	1.33586	0	0	0	0	0	0	0	AT5G04870	CPK1
Cluster_3	0	0	0	0	0	0	0	0	0	0	0	0	0	0	0	0	0	0	1.89319	0	0	0	0	0	0	0	AT4G09570	CPK4
Cluster_3	0	0	0	0	0	0	0	0	0	0	0	0	0	0	0	0	0	0	1.5821	0	0	0	0	1.59008	0	0	AT1G01130	-
Cluster_3	0	0	-1.33	0	0	0	0	0	0	0	0	0	0	0	0	0	0	0	1.08402	0	0	0	0	0	0	0	AT4G21940	CPK15
Cluster_3	0	0	-1.56	0	0	0	0	0	0	0	0	0	0	0	0	0	0	0	1.31167	0	0	0	0	0	0	0	AT3G51920	CML9
Cluster_3	0	0	-1.19	0	0	0	0	0	0	0	0	0	0	0	0	0	0	0	0	0	0	0	0	0	0	0	AT2G41090	CML10
Cluster_3	0	0	0	0	0	0	0	0	0	0	0	0	0	0	0	0	0	1.71375	2.5527	1.42796	1.33372	0	0	0	0	0	AT3G22930	CML11
Cluster_1	-1.88006	0	-2.5	3.24027	0	0	2.23204	1.26	1.25	0	0	0	1.71	1.6	0	0	2.61367	3.2881	6.03405	4.5467	5.06272	4.36705	5.51303	1.4226	2.04202	1.9172	AT3G01830	CML40
Cluster_1	0	0	0	3.26525	0	1.73349	0	0	0	0	0	0	0	1.3	0	0	2.48515	1.97878	5.89568	3.49837	5.0069	3.99105	5.81111	4.17921	4.56265	5.1474	AT1G76650	CML38
Cluster_1	-2.12289	-1.74	-2.67	2.12046	0	0	0	1.34	0	0	1.05	1.1	1.89	2.09	0	0	0	1.36421	7.13009	5.49054	6.20763	5.23339	3.18141	2.57612	1.98542	2.30811	AT5G42380	CML37
Cluster_1	-1.23103	0	-1.89	1.31338	0	0	0	0	0	0	1.5	1.1	2.08	1.78	1.07	0	0	1.40703	6.37897	3.62079	4.14158	3.31378	0	2.93702	1.93776	3.08452	AT3G29000	CML30
Cluster_2	0	0	0	6.43552	7.81143	3.28716	1.08888	1.89	0	0	0	0	0	1.82	2.29	0	1.2564	0	6.1384	8.53891	10.6955	10.2916	3.71744	4.89638	4.07472	6.95552	AT1G76640	CML39

## Sheet: TFs
Clust_#	P.brassicae	Focc_48h	M.brassicae	Byo_6dai	Focc_24h	M.persicae_6h	R.padi_6h	Bemisia	M.persicae_3h	M.cerasi_3h	R.padi_3h	M.persicae_24h	M.cerasi_6h	M.cerasi_24h	R.padi_24h	Spodoptera	Brevicoryne_72h	Tur_30m	Tur_1h	Tur_3h	Tur_24h	Pieris_24h	Pieris_6h	Pieris_12h	Lhui_4hai	Pieris_3h	Byo_6hai	Byo_2dai	Gene stable ID	TF family	Gene name
Cluster_4	0	0	0	0	0	0	0	0	0	0	0	0	0	0	0	0	0	2.88297	1.76074	1.88535	1.92199	0	1.79864	1.74252	0	2.15267	0	0	AT3G06490	MYB	MYB108
Cluster_4	0	0	0	0	0	0	0	0	0	0	0	0	0	0	0	0	0	2.58423	2.33056	2.76652	2.34844	0	1.43742	2.0719	1.5023	2.09587	0	0	AT2G38250	Trihelix	GT-3B
Cluster_4	0	0	0	0	0	0	1.02	0	0	0	0	0	0	0	0	0	0	3.81748	4.42549	4.3764	3.35837	0	0	0	0	1.96207	0	0	AT5G01380	Trihelix	GT-3A
Cluster_4	0	0	0	0	0	0	0	0	0	0	0	0	0	0	0	0	0	0	3.28298	4.48354	5.3839	0	0	2.90668	0	0	0	0	AT3G27810	MYB	MYB21
Cluster_4	-2.31	-2.18108	0	2.23975	1.32056	-1.84	0	0	-1.93	0	0	1.47	0	0	1.02	3.75	0	1.0161	3.17332	3.80856	2.21473	0	1.47635	1.99009	3.1558	0	0	1.12729	AT1G56650	MYB	MYB75
Cluster_4	0	1.13737	0	0	0	0	0	0	0	0	0	0	0	0	0	1.18	0	4.23432	2.53531	2.69456	1.96257	1.8685	1.57783	2.02328	4.09697	1.90715	1.04883	1.48268	AT5G49520	WRKY	WRKY48
Cluster_4	0	2.33192	1.18	0	0	0	0	0	0	0	0	0	0	0	0	1.31	1.32266	3.31504	1.58767	2.12078	1.6952	1.8431	1.57351	2.27678	3.96728	1.53035	1.68872	1.18825	AT4G17230	GRAS	SCL13
Cluster_4	0	2.42394	0	0	0	0	0	0	0	0	0	0	0	0	0	1.46	1.17011	4.77181	0	2.0227	2.38557	0	1.55086	2.44358	4.73595	0	1.90165	1.45213	AT3G50260	ERF	ERF011
Cluster_4	0	0	0	0	0	0	0	0	0	0	0	0	0	0	0	0	1.48429	2.73751	2.63888	3.00613	1.81191	0	1.71367	3.82973	5.05486	1.34625	0	1.2955	AT4G27410	NAC	RD26
Cluster_4	0	0	0	0	0	0	0	0	0	0	0	0	0	0	0	1.33	0	2.65472	3.47147	3.26041	2.57043	1.61096	2.60085	2.98902	4.07356	2.39002	1.87907	0	AT1G74430	MYB	MYB95
Cluster_4	1.04	1.19889	0	0	0	0	0	0	0	0	0	0	0	0	0	0	2.15397	3.7611	2.96873	3.24939	3.57648	0	0	0	3.23178	0	2.30621	1.58993	AT5G47220	ERF	ERF2
Cluster_4	1.01	1.6005	0	2.19268	0	0	0	0	0	0	0	0	0	0	0	0	0	2.63216	4.40373	4.49491	4.41786	0	1.10004	2.26782	4.83348	1.68519	2.19372	1.98012	AT1G18710	MYB	AtMYB47
Cluster_4	0	0	0	0	1.72654	0	0	0	0	0	0	1.07	1.08	0	0	1.73	0	3.53197	3.07235	3.29905	2.82259	1.59406	2.23177	2.40244	2.52167	0	2.00988	2.02929	AT4G17500	ERF	ERF1A
Cluster_4	1.02	0	0	0	1.4825	0	0	0	0	0	0	0	0	0	0	2.89	0	2.93925	3.31295	3.76176	3.16322	2.10464	1.91213	3.44242	2.50827	1.05752	2.70845	1.32958	AT1G32640	bHLH	MYC2
Cluster_4	0	0	0	0	1.14158	0	0	0	0	0	0	1.21	1.45	0	0	2.28	1.90949	3.52235	3.17806	3.45204	3.49895	2.32152	1.58521	2.27626	4.39193	-1.11561	1.16209	0	AT5G04340	C2H2	ZAT6
Cluster_4	0	1.96509	1.75	0	1.67257	0	0	0	0	0	0	0	0	0	0	2.41	0	4.24885	2.8142	2.9046	2.2895	2.07736	1.80625	2.70637	3.0404	2.14888	0	1.54668	AT5G67300	MYB	MYB44
Cluster_4	0	1.08564	1.89	0	1.49694	0	0	0	0	0	0	0	0	0	0	1.43	0	2.56699	2.40207	1.92151	1.84301	2.35338	2.12026	2.26366	2.14082	2.272	1.45576	2.05838	AT4G32800	ERF	ERF043
Cluster_4	1.03	3.44339	1.99	0	1.12726	0	0	0	0	0	0	0	0	0	0	0	0	3.06382	1.2715	1.87521	1.68588	2.62328	1.33368	2.50926	2.61071	2.04322	0	1.66964	AT4G37260	MYB	MYB73
Cluster_4	0	4.37844	2.23	0	1.80709	0	0	0	0	0	0	0	0	0	0	2.48	2.13222	5.73717	3.09236	2.9361	2.94541	1.93745	2.23793	1.19242	3.53144	2.44023	1.22527	1.49697	AT4G31800	WRKY	WRKY18
Cluster_4	0	0	0	-4.99275	0	0	0	0	0	0	0	0	0	0	0	0	0	7.86502	4.005	4.73327	0	0	0	0	0	0	2.13519	0	AT1G22810	ERF	ERF019
Cluster_4	0	0	0	-1.92341	0	0	0	0	0	0	0	-1.61	0	0	-1.41	1.89	0	6.03967	4.4169	4.0901	2.40865	0	2.81286	2.9291	0	3.13791	2.73205	0	AT5G64750	ERF	36982
Cluster_4	0	0	0	0	1.16245	0	0	0	0	0	0	0	0	0	0	0	0	4.75463	3.60603	5.0715	5.23139	1.9586	2.78189	2.31396	1.62308	0	3.47845	2.51906	AT3G23240	ERF	ERF1B
Cluster_4	0	0	0	0	0	1.39	1.31	0	0	0	0	1.66	1.99	1.29	1.18	0	0	6.0644	4.35908	5.69364	5.32864	1.82303	1.53105	1.52615	1.59177	0	2.32126	2.18666	AT2G37430	C2H2	ZAT11
Cluster_4	0	0	0	-1.89128	0	0	1.59	0	0	0	0	1.97	0	1.34	1.67	0	0	4.78223	4.91445	5.2702	4.79671	0	2.18883	1.93738	0	2.89397	3.92518	2.38536	AT5G43650	bHLH	BHLH92
Cluster_4	0	0	0	2.91388	0	0	0	0	0	0	0	0	0	0	0	0	0	2.76331	3.74444	4.99701	4.07529	0	3.50213	2.65032	0	0	2.67076	3.31456	AT1G66380	MYB	MYB114
Cluster_4	-3.68	0	0	-1.47699	0	0	0	0	0	0	0	1.07	0	0	0	0	1.63211	4.03352	0	0	0	0	0	0	0	-1.57552	0	1.12711	AT5G67450	C2H2	AZF1
Cluster_4	-2.58	1.00351	0	-1.04372	1.38773	0	0	0	0	0	0	1.15	0	0	0	0	2.55659	3.65986	1.80139	2.10027	1.71211	1.56169	0	0	3.19805	0	0	2.00478	AT4G23810	WRKY	WRKY53
Cluster_4	0	0	0	0	0	0	0	0	0	0	0	0	0	0	0	0	0	4.70173	0	0	0	-2.11028	0	-1.58464	0	0	0	0	AT3G12910	NAC	-
Cluster_4	0	0	0	-2.12274	0	0	0	0	0	0	0	2.08	0	1.52	1.62	0	1.75588	4.68272	0	0	1.63909	-1.46221	0	0	0	0	0	0	AT5G24110	WRKY	WRKY30
Cluster_4	-2.16	0	0	0	0	0	0	0	0	0	0	0	0	0	0	0	0	6.6032	3.52695	0	0	2.30243	0	0	0	0	0	0	AT5G52020	ERF	ERF025
Cluster_4	0	0	0	0	0	1.04	0	0	0	0	0	1.66	0	1.44	1.28	0	0	6.4241	3.29173	0	0	0	0	0	0	0	2.55939	0	AT5G56960	bHLH	-
Cluster_4	-2.94	0	0	0	0	0	0	0	0	0	0	1.25	1.25	0	0	0	0	6.89865	4.21096	0	0	2.32934	2.66046	4.02868	0	2.16816	0	0	AT1G12610	ERF	DREB1F
Cluster_4	-1.55	0	0	-1.15998	0	0	0	0	0	0	0	1.36	1.54	1.31	0	0	2.25065	3.76961	1.84245	2.10522	1.89961	3.71389	2.91516	2.98293	0	0	0	2.29797	AT5G51190	ERF	ERF105
Cluster_4	-2.48	0	-1.32	-1.84694	0	0	1.16	0	0	0	0	1.85	1.85	1.67	1.18	0	3.17046	3.38408	2.2325	2.61636	1.35409	2.50131	1.02112	1.38645	0	0	0	2.66084	AT3G46090	C2H2	ZAT7
Cluster_4	0	1.9001	0	-1.55909	0	0	0	0	0	0	0	1.74	1.47	1.32	1.04	0	1.51888	6.05079	2.48334	3.24577	2.77809	2.8904	1.832	2.57164	1.92155	0	1.25163	1.99504	AT4G17490	ERF	ERF6
Cluster_4	-2.35	0	-1.84	-1.13632	0	1.05	1.39	0	0	0	0	2.04	1.92	2.03	2.01	0	2.45235	2.91351	3.17102	4.12654	3.10763	1.20982	0	0	0	0	0	0	AT3G46080	C2H2	ZAT8
Cluster_4	-2.05	0	0	0	1.27882	0	1.17	2.08172	0	0	0	1.98	1.98	1.53	1.42	1.07	3.21047	3.59561	3.07766	3.76536	3.21589	1.98606	1.41415	1.3823	0	0	2.13018	2.25376	AT2G46400	WRKY	WRKY46
Cluster_4	0	0	0	0	1.45598	0	0	0	0	0	0	1.03	1.23	0	0	0	2.2369	2.17443	0	1.35861	1.19836	2.76248	1.52523	2.0519	2.07887	0	0	1.13973	AT2G40140	C3H	CZF1
Cluster_4	0	1.29236	0	0	1.41642	0	0	0	0	0	0	1.13	1.41	0	0	1.49	2.18341	3.42032	1.39058	2.27238	2.119	2.42307	1.24724	1.74289	2.49591	0	1.29191	1.35866	AT2G38470	WRKY	WRKY33
Cluster_4	0	0	-1.07	-1.45313	0	0	0	0	0	0	0	1.41	1.84	0	0	0	2.22748	1.92146	0	1.93705	1.62487	2.72986	1.81716	2.46233	0	-1.00405	1.36165	0	AT5G47230	ERF	ERF5
Cluster_4	0	1.55647	0	0	1.32167	1.19	0	0	0	0	0	0	1.37	0	0	1.56	2.30254	2.25162	1.41871	1.92115	1.49175	3.06413	2.33532	2.43374	0	0	0	2.42068	AT5G61600	ERF	ERF104
Cluster_4	-2.04	1.06272	0	-1.24253	1.85102	0	0	0	0	0	0	0	1.54	0	0	1.65	2.05819	3.62964	1.56803	2.02447	1.28217	3.58567	2.65056	2.97932	0	0	0	1.61269	AT3G55980	C3H	SZF1
Cluster_4	0	0	0	0	0	0	0	0	0	0	0	0	0	0	0	0	0	2.51419	0	0	0	0	1.59353	2.42208	2.3484	1.24815	0	1.04856	AT4G36900	ERF	RAP2-10
Cluster_4	0	0	0	0	0	0	0	0	0	0	0	0	0	0	0	0	1.10234	2.65768	0	0	1.57269	0	0	1.111	2.33135	1.34251	1.25685	0	AT2G46270	bZIP	GBF3
Cluster_4	-2.42	0	-2.14	0	0	0	0	0	0	0	0	0	0	0	0	0	0	2.15214	0	0	0	0	0	2.71961	2.27075	0	0	0	AT3G24520	HSF	HSFC1
Cluster_4	0	0	0	0	0	0	0	0	0	0	0	0	0	0	0	1.17	1.71532	2.40244	0	2.57374	1.69625	1.7367	2.03303	3.0291	2.98375	0	0	0	AT3G19580	C2H2	AZF2
Cluster_4	0	0	0	0	0	0	0	0	0	0	0	0	0	0	0	1.72	1.07795	2.05913	1.28125	1.44376	1.6116	1.73978	1.51125	2.21485	2.31826	0	1.29124	0	AT3G15210	ERF	ERF4
Cluster_4	0	0	-1.06	0	0	0	0	0	0	0	0	0	0	0	0	2.79	0	2.17138	1.46637	1.33889	0	0	1.50648	1.36731	2.88323	0	0	0	AT1G77450	NAC	NAC032
Cluster_4	0	0	0	0	0	0	0	0	-1.21	0	0	0	0	0	0	0	0	1.95921	0	0	0	3.40845	1.68585	2.53147	4.32229	2.41229	0	0	AT4G21440	MYB	ATMYB102
Cluster_4	0	1.66892	0	0	0	0	0	0	0	0	0	0	0	0	0	1.25	0	2.24925	0	0	0	2.22094	1.4866	2.68941	2.21519	1.72705	0	0	AT4G01250	WRKY	WRKY22
Cluster_4	0	1.04717	0	0	1.01979	0	0	0	0	0	0	0	0	0	0	1.11	0	1.7692	-2.59604	0	0	2.43883	2.37046	3.0714	2.92401	1.2056	1.63782	2.16566	AT5G50570	SBP	SPL13A
Cluster_4	0	1.03238	0	0	0	0	0	0	0	0	0	0	0	0	0	3.04	0	0	0	0	1.7879	2.61559	1.69517	1.98621	2.97373	2.24509	0	1.43157	AT5G46350	WRKY	WRKY8
Cluster_4	0	0	0	-2.05879	0	0	1.84	0	0	0	0	0	0	0	0	1.87	0	0	0	1.24083	0	2.64969	2.58171	2.49898	3.96125	1.70794	0	0	AT1G10585	bHLH	BHLH167
Cluster_4	0	0	1.47	0	0	0	0	0	0	0	0	1.15	0	0	0	0	0	3.99685	0	0	0	1.79414	0	0	0	0	2.58116	3.45604	AT3G23230	ERF	ERF098
Cluster_4	0	0	0	0	1.99226	0	0	0	0	0	0	0	0	0	0	0	1.63101	1.79495	0	1.4407	1.77824	0	2.26429	1.81516	0	1.42598	2.96266	3.10189	AT1G57560	MYB	AtMYB50
Cluster_4	0	0	0	0	0	0	0	0	0	0	0	0	0	0	0	0	0	2.41271	2.10423	2.35116	2.04815	1.48087	2.21578	0	2.95668	1.5278	3.06247	1.42824	AT5G53290	ERF	CRF3
Cluster_4	0	0	0	0	0	0	0	0	0	0	0	0	0	0	0	0	0	1.67364	2.11404	2.4236	1.71136	1.77101	1.88515	2.62018	2.45235	1.83057	1.77695	1.3523	AT2G46510	bHLH	AIB
Cluster_4	0	0	0	0	1.19698	0	0	0	0	0	0	0	0	0	0	0	0	0	1.24174	1.85314	2.43127	3.31513	3.44346	2.52471	1.94796	0	1.88219	2.21866	AT2G25820	ERF	ERF042
Cluster_4	0	0	0	1.11067	0	0	0	0	0	0	0	1.02	0	0	0	0	1.12679	0	0	2.54192	2.5692	0	1.36502	2.12128	3.76114	0	2.18074	1.64373	AT2G16720	MYB	MYB7
Cluster_4	0	0	0	-3.12534	0	0	0	0	1.28	0	0	-1.21	0	0	0	0	0	2.28869	0	0	0	3.53893	2.15813	0	0	0	0	0	AT1G44830	ERF	ERF014
Cluster_4	-1.71	2.58195	2.28	-3.6651	1.96785	0	0	0	0	0	0	-1.41	0	0	0	0	0	4.11352	0	0	0	3.33857	2.31563	2.57286	0	3.19609	0	0	AT1G21910	ERF	ERF012
Cluster_4	-1.01	1.56467	1.4	0	0	0	0	0	0	0	0	0	0	0	0	0	0	2.59296	0	0	0	2.48302	0	1.85684	0	1.20603	0	1.42112	AT3G54810	GATA	GATA8
Cluster_4	0	1.24176	2.82	-1.56221	1.59859	0	0	0	0	0	0	0	0	0	0	0	0	0	0	0	0	2.40809	0	2.92055	0	1.91808	0	2.23619	AT1G77640	ERF	ERF013
Cluster_4	-1.81	1.04003	1.13	-1.6432	1.77367	0	0	0	0	0	0	0	1.06	0	0	0	0	2.45722	0	0	0	2.64215	2.57767	3.24609	0	1.70454	0	2.37566	AT3G50060	MYB	MYB77
Cluster_4	1.64	0	1.77	0	0	0	1.29	0	0	0	0	0	0	0	0	1.73	0	1.57974	2.39626	3.64441	4.45509	3.11241	2.8926	3.97395	4.48167	2.84677	0	0	AT5G13330	ERF	ERF113
Cluster_4	1.38	1.03856	1.38	0	1.40147	0	0	0	0	0	0	0	0	0	0	1.26	0	2.72498	0	2.73362	2.78112	1.4595	2.12028	3.9947	2.9737	2.19167	0	0	AT3G15500	NAC	NAC055
Cluster_4	0	0	0	0	0	0	0	0	0	0	0	0	0	0	0	1.35	0	1.84021	0	1.08062	2.46101	2.9843	2.60037	3.32325	4.53502	3.61128	1.66126	0	AT4G18170	WRKY	WRKY28
Cluster_4	0	0	0	0	1.13236	-1.01	0	0	0	0	0	0	0	0	0	2.19	0	1.17295	1.29325	1.57838	1.12012	1.69221	2.8716	3.26812	2.91929	1.86433	1.66891	0	AT5G60890	MYB	MYB34
Cluster_4	0	-1.12518	0	0	0	0	0	0	-1.03	0	0	0	0	0	0	0	0	0	1.20196	3.05578	2.27693	2.41101	2.87422	4.75984	3.43051	1.7021	1.87286	0	AT2G22200	ERF	ERF056
Cluster_4	0	0	0	0	0	0	0	0	-1.54	0	0	0	0	0	0	0	0	4.19424	0	0	0	1.95318	4.26894	4.91412	4.48143	3.88847	0	0	AT2G20880	ERF	ERF053
Cluster_4	0	0	1.33	0	0	0	0	0	0	0	0	0	0	0	0	2.78	0	3.41043	0	1.53538	0	3.21965	2.67987	4.15745	5.18493	3.44567	0	0	AT4G05100	MYB	AtMYB74
Cluster_4	0	0	0	0	0	0	0	0	0	0	0	0	0	0	0	0	0	5.29365	1.81868	1.48498	1.48395	4.90792	4.27657	3.78822	5.36394	4.00874	0	0	AT4G28140	ERF	ERF054
Cluster_4	1.81	0	1.21	1.09179	0	0	0	0	0	0	0	0	0	0	0	0	0	2.04238	0	3.39187	2.9087	1.4749	2.94239	3.77674	3.27892	2.50982	2.46481	2.43106	AT5G17490	GRAS	RGL3
Cluster_4	2.08	0	1.85	0	0	0	0	0	0	0	0	0	0	0	0	0	0	1.59467	2.82308	3.18727	2.19662	1.72394	2.54476	3.80814	3.09765	3.08459	3.45049	4.15104	AT2G22770	bHLH	NAI1
Cluster_4	1.59	0	1.14	0	0	0	0	0	0	0	0	0	0	0	0	1.62	0	0	2.42327	4.25971	4.57462	3.92183	3.07977	4.86278	2.96616	0	3.53587	4.17621	AT5G61890	ERF	ERF114
Cluster_4	0	0	0	0	0	0	0	0	0	0	0	0	0	0	0	0	0	1.88589	2.7608	2.65559	1.12094	3.4129	4.02102	4.6275	0	4.07273	3.5316	5.09212	AT4G29930	bHLH	BHLH27
Cluster_4	0	0	0	0	0	0	0	0	0	0	0	0	0	0	0	0	0	0	0	0	0	0	3.48241	0	0	2.78525	6.3818	5.54445	AT3G53790	MYB_related	TRFL4
Cluster_4	0	0	0	3.32625	0	0	0	0	0	0	0	0	0	0	0	0	0	0	0	0	0	1.6459	3.9414	3.16159	0	2.46373	5.481	5.36248	AT5G40350	MYB	MYB24
Cluster_4	0	0	0	0	0	0	0	0	0	0	0	0	0	0	0	0	0	0	3.77822	7.19899	7.05889	4.50615	0	3.67342	0	1.76273	0	3.74078	AT5G07310	ERF	ERF115
Cluster_4	0	0	0	0	0	0	0	0	0	0	0	0	0	0	0	0	0	0	3.66131	6.98915	7.62874	3.52578	2.49383	4.40695	1.57141	3.22612	4.57593	4.96229	AT1G61110	NAC	NAC025
Cluster_4	0	0	0	2.17309	0	0	2.01	0	0	0	0	1.84	2.16	2.25	2.73	0	2.44671	0	2.38504	6.23099	7.27607	0	0	0	0	2.67787	5.79099	5.79224	AT5G01900	WRKY	WRKY62
Cluster_3	-1.01	1.47353	0	0	1.42215	0	0	0	0	0	0	1.54	1.55	1.12	0	3.08	3.75975	4.90686	3.95995	4.54736	3.63736	3.53022	3.23491	3.61944	4.561	0	1.60242	1.9468	AT1G27730	C2H2	ZAT10
Cluster_3	-1.79	1.06452	0	-1.43244	1.85377	1.03	1.18	0	0	0	0	1.5	2.14	0	0	3.46	3.81369	6.51325	4.6844	5.28679	4.14892	4.1559	3.33464	3.95458	5.2349	0	2.82032	2.5413	AT1G80840	WRKY	WRKY40
Cluster_3	0	1.45146	0	0	1.10792	0	0	0	0	0	0	1.28	1.59	0	0	2.38	2.94587	6.59176	5.04031	5.65403	5.27031	3.72574	3.72521	4.45065	4.35503	0	3.72179	3.76837	AT1G28370	ERF	ERF11
Cluster_3	-1.11	0	-1.06	-1.31365	1.15959	1.29	1.25	0	0	0	0	1.63	2.16	1.35	0	2.85	3.1044	4.23979	3.9948	4.54121	3.41599	3.4281	2.95523	3.75625	3.06508	1.12663	1.61743	0	AT5G59820	C2H2	ZAT12
Cluster_3	0	1.62009	0	0	0	0	0	0	0	0	0	0	0	0	0	3.34	0	4.80132	4.36912	5.76309	4.91924	3.20559	3.92055	4.12291	6.94632	2.85	0	0	AT1G52890	NAC	NAC019
Cluster_3	3.05	1.62569	0	-3.01036	0	0	1.17	0	0	0	0	-1.11	0	0	-1.85	1.52	0	6.66499	9.82987	9.89649	7.37465	2.81318	4.03853	4.98912	6.80042	3.02312	0	0	AT1G43160	ERF	RAP2-6
Cluster_3	0	1.51388	1.1	0	2.03778	1.28	1.79	0	0	0	0	1.84	2.52	1.19	1.56	2.36	1.09411	6.26421	5.48772	6.0496	5.03877	5.46269	4.64983	6.75516	4.389	0	5.16127	5.11929	AT2G44840	ERF	ERF13
Cluster_3	0	1.10242	0	-1.28627	1.60541	1.05	1.66	0	0	0	0	2.43	2.23	1.69	1.82	3.5	1.40553	5.66917	6.69026	7.2366	6.17785	2.80431	3.26325	4.53972	5.16329	2.15155	3.84661	3.80349	AT3G23250	MYB	MYB15
Cluster_3	0	1.16277	2.21	3.47318	2.19663	0	1.58	0	0	0	0	-1.21	0	0	0	0	0	4.31064	3.57474	5.84177	7.22817	4.96528	4.08917	5.81549	2.68513	0	4.29994	4.48505	AT1G66370	MYB	MYB113
Cluster_3	0	0	0	0	0	0	1.09	0	0	0	0	0	0	0	0	0	0	7.5181	4.56453	6.06867	4.29966	3.01191	4.81169	5.48282	2.39839	4.33195	6.14226	0	AT3G53600	C2H2	-
Cluster_3	0	0	0	0	0	0	1.45	0	0	0	0	0	1.68	0	1.08	0	0	7.20945	8.02998	8.00447	7.73515	3.60557	4.08575	5.02424	3.10634	3.99226	6.59438	3.44471	AT2G22760	bHLH	BHLH19
Cluster_3	-2.85	0	0	0	1.24494	0	1.53	0	0	0	0	1.79	2.55	0	0	0	0	11.404	10.0862	8.97794	7.51578	3.71758	3.54241	5.70998	4.3121	0	5.88528	4.11127	AT4G34410	ERF	ERF109
Cluster_3	-1.75	1.09364	0	0	1.53017	1.88	1.43	0	0	0	0	0	2.66	0	0	0	0	9.40146	7.12236	6.09346	4.39994	4.23553	3.11342	4.17197	0	2.15096	0	4.24022	AT1G33760	ERF	ERF022
Cluster_3	0	0	0	0	0	2.2	2.6	0	0	0	0	3.38	3.77	2.54	2.66	1.75	0	5.08012	5.48065	6.81896	5.89858	6.12159	5.74375	7.34469	0	1.6306	2.39169	3.00216	AT5G21960	ERF	ERF016
Cluster_3	0	-2.52274	-1.65	0	0	1.01	1.63	0	0	0	0	2.84	3.01	2.39	1.76	0	2.64872	4.07399	4.19711	4.83523	3.27776	2.43846	4.1775	5.66269	1.69048	0	2.07986	2.19394	AT1G74930	ERF	ERF018
Cluster_2	3.49	2.44549	0	0	0	0	0	0	0	0	0	0	0	0	0	0	0	1.22637	0	0	1.73926	0	0	0	0	0	0	0	AT5G48250	CO-like	COL10
Cluster_2	3.27	2.56283	1.03	0	0	0	0	0	0	0	0	0	0	0	0	0	0	0	0	0	1.22587	0	0	0	0	1.08501	0	0	AT3G46640	G2-like	PCL1
Cluster_2	4.42	0	0	0	1.79742	0	0	0	0	0	0	0	0	0	-1.05	0	0	0	0	0	1.29626	0	0	0	0	0	0	0	AT3G07650	CO-like	COL9
Cluster_2	3.07	1.78472	0	0	0	0	0	0	0	0	0	0	0	0	0	0	0	1.49353	1.22379	1.47307	1.67559	0	1.2502	1.29836	2.40962	1.12462	0	0	AT1G28050	CO-like	COL15
Cluster_2	3.88	0	2	1.4788	0	0	0	0	0	0	0	0	0	0	0	0	0	0	0	0	2.79348	1.2805	-1.36011	-2.10677	0	-1.75404	0	0	AT4G06746	ERF	RAP2-9
Cluster_2	4.25	2.99199	3.79	2.20945	0	0	0	0	0	0	0	0	0	0	0	0	1.08565	1.92253	0	0	4.26245	1.72253	0	-1.98312	2.27775	0	2.03738	3.61891	AT1G06160	ERF	ERF094
Cluster_2	1.13	0	1.34	2.24062	0	0	0	0	0	0	0	0	0	0	0	0	0	1.37606	1.50008	1.99952	2.01914	0	0	0	2.37889	0	0	2.31999	AT1G48000	MYB	MYB112
Cluster_2	1.6	0	1.38	0	0	0	0	0	0	0	0	0	0	0	0	1.17	1.09446	1.04335	1.18319	2.48329	2.26465	2.07883	0	1.55757	2.45879	0	0	1.45866	AT2G36080	B3	ARF31
Cluster_2	2.11	1.23065	2.9	2.05916	1.14651	0	0	0	0	0	0	0	0	0	0	1.98	0	0	0	1.42256	2.31833	0	0	1.09311	2.52251	0	0	1.92663	AT3G01970	WRKY	WRKY45
Cluster_2	1.65	2.08894	1.34	1.0178	0	0	0	0	0	0	0	0	0	0	0	0	1.19083	1.23221	0	0	1.64369	-1.03396	-1.98642	-1.42968	3.20068	0	0	1.31548	AT5G07100	WRKY	WRKY26
Cluster_2	0	0	0	1.19991	0	0	0	0	0	0	0	0	0	0	0	1.88	0	0	0	1.47968	0	0	1.52116	0	0	0	0	1.67586	AT5G56840	MYB_related	-
Cluster_2	0	0	1.31	0	0	0	0	0	0	0	0	0	0	0	0	1.02	0	0	0	1.77813	1.48646	0	1.35312	0	1.6439	1.16024	1.47793	1.12883	AT5G57150	bHLH	-
Cluster_2	0	0	0	0	0	0	0	0	0	0	0	0	0	0	0	2.07	1.50761	0	1.28079	2.07636	2.09706	0	0	0	1.57794	0	0	0	AT4G36990	HSF	HSFB1
Cluster_2	0	0	0	0	0	0	0	0	0	0	0	0	0	0	0	1.51	0	1.4914	1.34745	2.17938	3.07012	0	0	0	3.02397	0	0	0	AT2G47190	MYB	ATMYB2
Cluster_2	0	-1.48044	0	0	0	0	0	0	0	0	0	0	0	0	0	1.99	0	1.02018	0	1.46953	1.04399	0	0	0	2.36701	0	0	0	AT2G46680	HD-ZIP	ATHB-7
Cluster_2	0	0	0	0	0	0	0	0	0	0	0	0	0	0	0	0	0	1.06515	0	0	0	0	0	0	2.6702	0	0	0	AT4G31550	WRKY	WRKY11
Cluster_2	0	0	0	0	0	0	0	0	0	0	0	0	0	0	0	0	0	1.14732	0	0	0	0	0	0	2.66268	1.05329	0	0	AT5G62470	MYB	MYB96
Cluster_2	0	1.04717	0	0	1.01979	0	0	0	0	0	0	0	0	0	0	0	0	1.88282	1.03406	0	0	0	0	0	2.92401	0	0	0	AT5G50670	SBP	SPL13A
Cluster_2	0	1.7124	0	0	0	0	0	0	0	0	0	0	0	0	0	0	0	1.36594	0	0	1.10808	0	0	0	1.69563	0	0	0	AT1G67970	HSF	HSFA8
Cluster_2	0	1.9464	0	0	0	0	0	0	0	0	0	0	0	0	0	0	1.89902	1.96678	0	0	0	0	0	0	2.25197	0	0	0	AT2G30250	WRKY	WRKY25
Cluster_2	0	1.38623	0	0	0	0	0	0	0	0	0	0	0	0	0	1.21	1.84707	1.44546	0	0	0	0	0	0	2.10117	0	0	0	AT2G23320	WRKY	WRKY15
Cluster_2	0	0	0	0	0	0	0	1.42478	0	0	0	0	0	0	0	0	1.3942	0	0	0	0	0	0	0	1.57698	0	0	0	AT3G10500	NAC	NAC053
Cluster_2	-1.02	0	0	0	0	0	0	0	0	0	0	0	0	0	0	0	1.69703	0	0	0	0	0	0	0	2.10831	-1.1913	0	0	AT4G18880	HSF	HSFA4A
Cluster_2	0	0	0	0	0	0	0	0	0	0	0	0	0	0	0	0	0	0	0	0	0	0	0	0	1.79953	0	0	0	AT3G61630	ERF	CRF6
Cluster_2	0	0	0	0	0	0	0	0	0	0	0	0	0	0	0	0	0	0	0	0	0	0	0	0	1.73916	0	0	0	AT1G22070	bZIP	TGA3
Cluster_2	0	0	0	0	0	0	0	0	0	0	0	0	0	0	0	0	0	0	0	0	0	0	0	0	1.65816	0	0	0	AT2G22430	HD-ZIP	ATHB-6
Cluster_2	0	0	0	0	0	0	0	0	0	0	0	0	0	0	0	0	0	0	0	0	0	0	0	0	2.07858	0	0	0	AT3G02150	TCP	TCP13
Cluster_2	0	0	0	0	0	0	0	0	0	0	0	0	0	0	0	1.01	0	0	0	0	0	0	0	0	1.91836	0	0	0	AT1G78080	ERF	RAP2-4
Cluster_2	0	0	0	0	0	0	0	0	0	0	0	-1.86	0	0	-1.45	0	0	0	-1.90558	0	0	-1.90959	0	0	2.77263	-1.09733	0	0	AT5G39610	NAC	NAC92
Cluster_2	0	0	0	0	0	0	0	1.959	0	0	0	0	0	0	0	0	0	0	0	1.25782	1.75457	1.13136	0	1.35844	3.53009	0	0	0	AT3G04070	NAC	NAC047
Cluster_2	0	1.03744	0	0	0	0	0	0	-1.05	-1.01	-1.08	0	0	0	0	0	0	1.07467	0	0	0	0	0	0	5.01654	0	0	-1.00651	AT1G64380	ERF	ERF061
Cluster_2	0	0	0	0	0	0	0	0	0	0	0	0	0	0	0	1.74	1.69923	1.73224	0	0	0	0	0	0	2.58721	0	0	0	AT1G62300	WRKY	WRKY6
Cluster_2	-1.04	0	-1.84	0	0	0	0	0	0	0	0	0	0	0	0	1.97	1.42749	1.2439	0	0	0	0	0	0	2.33107	0	0	0	AT5G63790	NAC	ANAC102
Cluster_2	-1.62	-1.02791	-1.86	0	0	0	0	0	0	0	0	0	0	0	0	0	1.13945	1.21711	0	0	0	0	0	0	2.39935	0	0	0	AT1G01720	NAC	NAC002
Cluster_2	-1.93	-2.85164	-1.82	0	0	0	0	0	0	0	0	0	0	0	0	1.89	0	0	0	0	0	0	0	0	1.83386	0	0	0	AT3G61890	HD-ZIP	ATHB-12
Cluster_2	0	0	0	0	-1.95931	0	0	0	0	0	0	0	0	0	0	0	0	0	0	0	0	0	0	0	2.03103	0	0	0	AT4G37180	G2-like	HHO5
Cluster_2	0	0	0	0	-1.89205	0	0	0	0	0	0	0	0	0	0	0	0	0	0	0	0	0	0	0	1.55327	0	0	0	AT4G29190	C3H	-
Cluster_2	0	0	0	0	-1.21394	0	0	0	0	0	0	0	0	0	0	0	0	0	0	0	0	0	0	0	2.41449	0	0	0	AT2G45660	MIKC_MADS	SOC1
Cluster_2	0	0	0	0	-2.33755	0	0	0	0	0	0	0	0	0	0	0	0	0	0	0	0	0	0	0	3.11659	0	0	0	AT1G78600	DBB	LZF1
Cluster_2	0	1.25146	0	0	-1.15388	0	0	0	0	0	0	0	0	0	0	0	0	0	0	0	0	0	0	0	2.24422	0	0	0	AT1G05805	bHLH	BHLH128
Cluster_2	0	0	0	0	-1.14034	0	0	0	0	0	0	1.25	1.1	0	0	0	1.41716	0	0	0	0	0	0	1.97647	2.3699	0	0	0	AT5G05410	ERF	DREB2A
Cluster_2	0	0	0	0	-3.6084	0	-1.32	0	0	0	0	0	0	0	0	0	0	-1.60954	-1.1459	0	0	0	0	0	2.49229	0	0	1.30581	AT1G71030	MYB_related	ATMYBL2
Cluster_2	0	0	-2.48	0	-3.2336	-1.78	-1.41	0	0	0	0	1.33	0	0	0	0	0	0	0	0	0	0	0	2.70037	3.14466	-1.68544	0	0	AT4G25480	ERF	DREB1A
Cluster_2	0	0	2.05	2.65007	0	0	0	0	0	0	0	0	0	0	0	0	0	0	0	2.47788	1.77985	0	1.54281	0	0	0	0	2.34605	AT4G09820	bHLH	TT8
Cluster_2	-1.91	0	0	4.098	0	0	0	0	0	0	0	0	0	0	0	0	0	0	0	2.54348	2.85943	0	2.23051	0	0	0	0	3.18151	AT1G66390	MYB	MYB90
Cluster_2	0	0	0	2.19412	0	0	0	0	0	0	0	0	0	0	0	0	0	0	0	1.33579	1.42742	0	3.27842	2.35892	2.44285	0	0	2.09731	AT5G46590	NAC	anac096
Cluster_2	0	0	0	1.60587	0	0	0	0	0	0	0	0	0	0	0	0	0	0	1.14529	0	1.14058	0	3.26445	3.40125	0	0	1.07357	1.99291	AT3G60490	ERF	ERF035
Cluster_2	0	0	0	2.99132	0	0	0	0	0	0	0	0	0	0	1.52	0	0	0	0	0	0	0	0	0	0	0	1.87202	2.79078	AT5G15130	WRKY	WRKY72
Cluster_2	0	0	0	3.55855	0	0	0	0	0	0	0	0	0	0	0	0	0	0	1.3107	1.2844	0	0	0	0	0	0	3.06135	3.60643	AT1G71692	MIKC_MADS	AGL12
Cluster_2	0	0	0	2.89236	0	0	0	0	0	0	0	-1.06	0	0	0	0	0	0	0	0	0	2.15772	0	0	0	0	0	2.84854	AT2G36890	MYB	RAX2
Cluster_2	0	0	0	3.81636	0	0	0	0	0	0	0	0	0	0	0	0	0	0	0	0	0	0	0	0	0	0	0	0	AT5G60830	bZIP	AtbZIP70
Cluster_2	0	0	0	3.82405	0	0	0	0	0	0	0	0	0	0	0	0	0	0	0	0	0	0	0	0	0	0	0	0	AT2G04038	bZIP	AtbZIP48
Cluster_2	0	0	0	3.85932	0	0	0	0	0	0	0	0	0	0	0	0	0	0	0	0	0	0	0	0	0	0	0	0	AT4G12350	MYB	MYB42
Cluster_2	0	0	0	3.35161	0	0	0	0	0	0	0	0	0	0	0	0	0	0	0	0	0	0	0	0	0	0	0	0	AT5G53660	GRF	GRF7
Cluster_2	0	0	0	5.34357	0	0	0	0	0	0	0	0	0	0	0	0	0	0	0	0	0	0	0	0	0	0	0	0	AT3G25790	G2-like	HHO1
Cluster_2	0	0	0	2.61988	0	0	0	0	0	0	0	-1.26	0	0	0	0	0	0	0	0	0	0	0	0	0	0	-3.40829	0	AT1G13300	G2-like	HRS1
Cluster_2	0	0	1.34	2.11361	0	0	0	0	0	0	0	0	0	0	0	0	0	0	0	0	0	0	0	0	0	0	0	1.25917	AT1G74650	MYB	ATY13
Cluster_2	0	0	0	1.20776	0	0	0	0	0	0	0	0	0	0	0	0	0	0	0	0	0	-1.07527	0	0	0	0	0	1.23346	AT1G34180	NAC	anac016
Cluster_2	0	0	1.1	1.63381	0	0	0	0	0	0	0	0	0	0	0	0	0	0	0	0	0	1.18984	1.09469	1.03675	0	0	0	1.28412	AT2G37260	WRKY	WRKY44
Cluster_2	0	0	0	1.90499	0	0	0	0	0	0	0	0	0	0	0	0	0	0	0	0	0	0	0	0	0	0	0	0	AT5G60470	C2H2	-
Cluster_2	0	0	0	1.80752	0	0	0	0	0	0	0	0	0	0	0	0	0	0	0	0	0	0	0	0	0	0	0	0	AT1G29860	WRKY	WRKY71
Cluster_2	0	0	0	2.07139	0	0	0	0	0	0	0	0	0	0	0	0	0	0	0	0	0	0	0	0	0	0	0	0	AT3G61250	MYB	AtMYB17
Cluster_2	0	0	0	1.55776	0	0	0	0	0	0	0	0	0	0	0	0	0	0	0	0	0	0	0	0	0	0	0	0	AT1G69810	WRKY	WRKY36
Cluster_2	0	0	0	1.60934	0	0	0	0	0	0	0	0	0	0	0	0	0	0	0	0	0	0	0	0	0	0	0	0	AT1G08320	bZIP	TGA9
Cluster_2	0	0	0	1.28212	0	0	0	0	0	0	0	0	0	0	0	0	0	0	0	0	0	0	0	0	0	0	0	0	AT5G56200	C2H2	-
Cluster_2	0	0	0	1.0484	0	0	0	0	0	0	0	0	0	0	0	0	0	0	0	0	0	0	0	0	0	0	0	0	AT1G72830	NF-YA	HAP2C
Cluster_2	-1.15	0	0	1.17024	0	0	0	0	0	0	0	0	0	0	0	0	0	0	0	0	0	0	0	0	0	0	0	0	AT5G06510	NF-YA	NFYA10
Cluster_2	0	0	0	1.76967	0	0	0	0	0	0	0	0	0	0	0	0	0	0	0	0	1.26923	0	0	0	0	0	0	0	AT4G22680	MYB	MYB85
Cluster_2	-1.29	0	0	1.68856	0	0	0	0	0	0	0	0	0	0	0	2.07	0	0	0	0	1.46499	0	0	0	0	0	0	0	AT2G25000	WRKY	WRKY60
Cluster_2	0	0	0	2.21388	0	0	0	0	0	0	0	0	0	0	0	1.55	1.09838	0	0	0	1.38271	0	0	0	0	0	0	0	AT1G07900	LBD	LBD1
Cluster_2	-1.81	0	0	1.07745	0	0	1.37	0	0	0	0	1.64	1.77	1.62	1.6	0	2.33497	0	0	0	2.76743	0	0	0	0	0	1.95003	2.33886	AT5G64810	WRKY	WRKY51
Cluster_2	-2.16	2.05747	0	0	0	0	1.43	0	-1.23	0	0	1.66	1.73	1.67	2.07	0	2.75346	0	0	0	2.83329	0	0	0	0	0	2.3191	2.19855	AT5G22570	WRKY	WRKY38
Cluster_2	-2.87	0	0	0	0	0	1.36	0	0	0	0	1.99	1.59	1.13	0	0	2.68975	0	0	0	0	2.99937	0	1.7072	0	0	0	1.8267	AT5G22380	NAC	NAC090
Cluster_2	0	0	1.62	0	0	0	1.19	0	0	0	0	1.32	1.18	1.63	1.44	0	3.26701	0	0	3.19492	5.00925	0	0	0	3.58469	0	1.96678	0	AT5G13080	WRKY	WRKY75
Cluster_2	0	0	0	0	0	1.98	2.05	0	0	0	0	1.88	2.69	1.79	1.83	0	0	0	0	0	0	0	0	0	0	0	0	0	AT3G46070	C2H2	-
Cluster_2	0	1.10935	0	0	-1.2993	0	1.24	0	0	0	0	1.63	1.36	1.45	1.33	0	0	0	-1.85438	0	1.78396	0	0	0	0	0	0	0	AT2G40750	WRKY	WRKY54
Cluster_2	-1.44	0	0	0	0	0	0	0	0	0	0	1.35	1.19	0	1.29	0	0	0	0	0	1.40246	1.19875	0	0	0	0	0	0	AT3G56400	WRKY	WRKY70
Cluster_2	-2.04	0	0	-1.25247	0	0	1.61	0	0	0	0	1.32	1.91	0	0	0	1.63379	0	0	0	0	0	0	0	0	0	0	0	AT3G44350	NAC	anac061
Cluster_2	0	0	-1.39	0	0	1.86	2.12	0	0	0	0	2.88	1.72	2.61	1.96	0	0	0	0	0	0	0	-2.94238	-2.73907	0	0	0	0	AT2G41240	bHLH	BHLH100
Cluster_2	0	0	0	0	0	0	0	0	0	0	0	2.08	0	1.71	1.43	0	0	-3.37979	-5.35912	-3.02071	0	0	0	-3.75382	0	0	0	0	AT3G56970	bHLH	ORG2
Cluster_2	0	0	0	0	0	1.37	1.66	0	0	0	0	2.24	0	1.83	1.61	0	0	-2.75164	-5.7036	-3.08197	0	0	0	-3.13149	0	0	0	0	AT3G56980	bHLH	ORG3
Cluster_2	0	0	0	0	0	0	0	0	0	0	0	1.57	0	1.86	1.29	0	0	-1.70671	-3.95052	-2.77195	-1.58477	0	-2.34241	-2.23828	0	0	0	0	AT5G04150	bHLH	BHLH101
Cluster_2	0	0	0	0	0	0	0	0	0	0	0	2	0	1.67	1.82	0	0	0	-3.89978	-3.01538	0	0	3.72044	0	0	0	0	0	AT4G39250	MYB_related	RL1
Cluster_2	0	-1.19858	0	0	0	0	0	0	0	0	0	0	0	0	0	0	0	-1.19633	0	0	0	0	0	0	0	0	0	0	AT1G22640	MYB	MYB3
Cluster_2	0	-1.0485	-1.18	0	0	0	0	0	0	0	0	0	0	0	0	0	0	-1.07617	0	0	0	0	0	0	0	0	0	0	AT4G40060	HD-ZIP	ATHB-16
Cluster_2	0	-1.26155	0	0	0	0	0	0	0	0	0	0	0	0	0	0	0	0	0	0	0	0	0	0	0	0	0	0	AT4G01280	MYB_related	RVE5
Cluster_2	0	-1.26065	0	0	0	0	0	0	0	0	0	0	0	0	0	0	0	0	0	0	0	0	0	0	0	0	0	0	AT1G35560	TCP	TCP23
Cluster_2	0	-1.28299	0	0	0	0	0	0	0	0	0	0	0	0	0	0	0	0	0	0	0	0	0	0	0	0	0	0	AT1G68670	G2-like	HHO2
Cluster_2	0	-1.23872	0	0	0	0	0	0	0	0	0	0	0	0	0	0	0	0	0	0	0	0	0	0	0	0	0	0	AT1G76880	Trihelix	-
Cluster_2	0	-1.19739	0	0	0	0	0	0	0	0	0	0	0	0	0	0	0	0	0	0	0	0	0	0	0	0	0	0	AT5G13180	NAC	NAC083
Cluster_2	0	-1.36132	0	0	0	0	0	0	0	0	0	0	0	0	0	0	0	0	0	0	0	0	0	0	0	0	0	0	AT2G22540	MIKC_MADS	SVP
Cluster_2	0	-1.32675	0	0	0	0	0	0	0	0	0	0	0	0	0	0	0	0	0	0	0	0	0	0	0	0	0	0	AT1G19000	MYB_related	-
Cluster_2	0	-1.53229	0	0	0	0	0	0	0	0	0	0	0	0	0	0	0	0	0	0	0	0	0	0	0	0	0	0	AT3G13040	G2-like	PHL6
Cluster_2	0	-1.05903	0	0	0	0	0	0	0	0	0	0	0	0	0	0	0	0	0	0	0	0	0	0	0	0	0	0	AT5G18830	SBP	SPL7
Cluster_2	0	-1.00051	0	0	0	0	0	0	0	0	0	0	0	0	0	0	0	0	0	0	0	0	0	0	0	0	0	0	AT2G03710	MIKC_MADS	AGL3
Cluster_2	0	-1.34267	-1.01	0	0	0	0	0	0	0	0	0	0	0	0	1.22	0	0	0	0	0	0	0	0	0	0	0	0	AT4G39780	ERF	ERF060
Cluster_2	0	-1.10093	0	0	1.1459	0	0	0	0	0	0	0	0	0	0	1.15	0	0	1.10724	0	0	0	0	0	0	0	0	0	AT2G35940	TALE	BLH1
Cluster_2	0	0	0	0	1.24054	0	0	0	0	0	0	0	0	0	0	0	0	0	0	0	0	0	0	0	0	0	0	0	AT5G29000	G2-like	PHL1
Cluster_2	0	0	0	0	1.22215	0	0	0	0	0	0	0	0	0	0	0	0	0	0	0	0	0	0	0	0	0	0	0	AT1G26960	HD-ZIP	ATHB-23
Cluster_2	-1.34	0	-1.27	0	1.68693	0	0	0	0	0	0	0	0	0	0	0	0	0	0	0	0	0	0	0	0	0	0	0	AT5G47640	NF-YB	NFYB2
Cluster_2	0	-1.19123	0	0	1.82993	0	0	0	0	0	0	0	0	0	0	0	0	0	0	0	0	0	0	0	0	0	0	0	AT5G02840	MYB_related	RVE4
Cluster_2	0	-1.51047	0	0	1.37886	0	0	0	0	0	0	0	0	0	0	0	0	0	0	0	0	0	0	0	0	0	0	0	AT1G27360	SBP	SPL11
Cluster_2	-1.37	-1.38341	0	0	1.50511	0	0	0	0	0	0	0	0	0	0	0	0	0	0	0	0	0	0	0	0	0	0	0	AT1G70000	MYB_related	-
Cluster_2	0	-1.82438	0	0	0	-1.23	-1.28	0	0	0	0	0	0	0	0	0	0	0	0	0	0	0	0	0	0	0	0	0	AT5G44190	G2-like	GLK2
Cluster_2	0	0	0	0	0	-1.68	-1.45	0	-1.39	0	0	0	0	0	0	0	0	0	0	0	0	0	0	0	0	0	0	0	AT1G18835	ZF-HD	MIF3
Cluster_2	0	0	0	0	0	-1.26	0	0	0	0	0	0	0	0	0	0	0	0	0	0	0	0	0	0	0	0	0	0	AT5G52600	MYB	MYB82
Cluster_2	0	0	0	0	0	-1.23	0	0	0	0	0	0	0	0	0	0	0	0	0	0	0	0	0	0	0	0	0	0	AT2G24570	WRKY	WRKY17
Cluster_2	0	0	0	0	0	-1.29	0	0	0	0	0	0	0	0	0	0	0	0	0	0	0	0	0	0	0	0	0	0	AT3G48920	MYB	AtMYB45
Cluster_2	0	0	0	0	0	-1.19	0	0	0	0	0	0	0	0	0	0	0	0	0	0	0	0	0	0	0	0	0	0	AT1G34670	MYB	AtMYB93
Cluster_2	0	0	0	0	0	-1.04	0	0	0	0	0	0	0	0	0	0	0	0	0	0	0	0	0	0	0	0	0	0	AT3G12977	NAC	-
Cluster_2	0	-1.70157	0	1.0777	0	-1.3	-1.21	0	-1.55	-1.09	-1.32	0	0	0	0	0	0	0	0	0	0	0	0	1.02924	0	0	0	1.12168	AT5G59780	MYB	MYB59
Cluster_2	0	0	0	0	0	0	0	-2.02421	0	0	0	0	0	0	0	0	0	0	0	0	0	0	0	0	0	0	0	0	AT1G22590	M-type_MADS	AGL87
Cluster_2	0	0	0	0	0	0	0	0	-1.07	-1.4	-1.03	0	0	0	0	0	0	0	0	0	0	0	0	0	0	0	0	0	AT1G68240	bHLH	BHLH109
Cluster_2	0	0	0	0	0	0	0	0	0	0	0	0	0	0	0	1.06	0	0	0	0	0	0	0	0	0	0	0	0	AT2G29060	GRAS	SCL33
Cluster_2	0	0	0	0	0	0	0	0	0	0	0	0	0	0	0	0	-1.19514	0	0	0	0	0	0	0	0	0	0	0	AT1G62360	TALE	STM
Cluster_2	0	0	0	0	0	0	0	0	0	0	0	0	0	0	0	-1.03	0	0	0	0	0	0	0	0	0	0	0	0	AT4G17810	C2H2	-
Cluster_2	0	0	0	0	0	0	0	0	1.03	0	0	0	0	0	0	0	0	0	0	0	0	0	0	0	0	0	0	0	AT1G53230	TCP	TCP3
Cluster_2	0	0	0	0	0	0	0	1.56615	0	0	0	0	0	0	0	0	0	0	0	0	0	0	0	0	0	0	0	0	AT1G77920	bZIP	TGA7
Cluster_2	0	0	0	0	0	0	0	0	0	0	0	0	0	0	1.04	0	0	0	0	0	0	0	0	0	0	0	0	0	AT4G37780	MYB	MYB87
Cluster_2	0	0	0	0	0	0	0	0	0	0	0	0	0	0	1.4	0	0	0	0	0	0	0	0	0	0	0	0	0	AT1G01530	M-type_MADS	AGL28
Cluster_2	0	0	0	0	0	0	0	0	0	0	0	0	0	0	0	0	0	0	0	1.21955	0	0	0	0	0	0	0	0	AT1G70920	HD-ZIP	ATHB-X
Cluster_2	0	0	0	0	0	0	0	0	0	0	0	0	0	0	0	0	0	0	0	1.03032	0	0	0	0	0	0	0	0	AT1G50420	GRAS	SCL3
Cluster_2	0	0	0	0	0	0	0	0	0	0	0	0	0	0	0	0	0	0	0	1.2535	0	1.11584	0	0	0	0	0	0	AT1G16060	AP2	ADAP
Cluster_2	0	0	0	0	0	0	0	0	0	0	0	0	1.54	0	0	0	0	0	0	0	0	0	0	0	0	0	0	0	AT4G36710	GRAS	SCL15
Cluster_2	0	0	0	0	0	0	0	0	0	0	0	0	1.16	0	0	0	0	0	0	0	0	0	0	0	0	0	0	0	AT3G20310	ERF	ERF7
Cluster_2	1.25	0	0	0	0	0	0	0	0	0	0	0	1.15	0	0	0	0	0	0	0	0	0	0	0	0	0	0	0	AT1G74080	MYB	MYB122
Cluster_2	0	0	0	0	0	0	0	0	0	0	0	0	0	0	0	0	0	0	0	0	0	0	0	0	0	-1.39617	0	0	AT5G65080	MIKC_MADS	MAF5
Cluster_2	0	0	0	0	0	0	0	0	0	0	0	0	0	0	0	0	0	0	0	0	0	0	0	0	0	-1.4509	0	0	AT4G04450	WRKY	WRKY42
Cluster_2	0	0	0	0	0	0	0	0	0	0	0	0	0	0	0	0	0	0	0	0	0	0	0	0	0	-1.06596	0	0	AT3G08505	C3H	MKRN
Cluster_2	0	-1.08401	0	0	0	0	0	0	0	0	0	0	0	0	0	0	0	0	0	0	0	0	0	0	0	-1.13143	1.10242	0	AT2G31230	ERF	ERF15
Cluster_2	0	0	0	0	0	0	0	0	0	0	0	0	0	0	0	0	0	0	0	0	0	0	0	-1.16394	0	0	0	0	AT4G34680	GATA	GATA3
Cluster_2	0	0	0	0	0	0	0	0	0	0	0	0	0	0	0	0	0	0	0	0	0	0	0	-1.03054	0	-1.22423	0	0	AT4G24240	WRKY	WRKY7
Cluster_2	0	0	0	0	0	0	1.18	0	0	0	0	0	0	0	0	0	0	0	0	0	0	0	0	0	0	0	0	0	AT2G18550	HD-ZIP	ATHB-21
Cluster_2	0	0	-1.11	0	0	0	1.06	0	0	0	0	0	0	0	0	0	0	0	0	0	0	0	0	0	0	0	0	0	AT2G38340	ERF	DREB2E
Cluster_2	0	0	0	0	0	1.29	1.14	0	0	0	0	0	0	0	0	0	0	0	0	0	0	0	0	0	0	0	0	0	AT5G49620	MYB	AtMYB78
Cluster_2	0	0	0	0	0	1.61	1.39	0	0	0	0	0	0	0	0	0	0	0	0	0	0	0	0	0	0	0	0	0	AT1G71520	ERF	ERF020
Cluster_2	0	0	0	0	0	0	0	0	0	0	0	0	0	0	0	0	0	0	0	0	1.35483	0	0	0	0	0	0	0	AT2G27220	TALE	BLH5
Cluster_2	0	0	0	0	0	0	0	0	0	0	0	0	0	0	0	0	0	0	0	1.23222	1.18041	0	0	0	0	0	0	0	AT1G24625	C2H2	ZFP7
Cluster_2	0	0	0	0	0	0	0	0	0	0	0	0	0	0	0	0	0	0	0	0	1.40191	0	1.34616	0	0	0	0	0	AT2G40200	bHLH	BHLH51
Cluster_2	0	0	0	0	0	0	0	0	0	0	0	0	0	0	0	0	0	0	0	0	1.11973	1.12906	0	0	0	0	0	1.05925	AT4G01540	NAC	NAC68
Cluster_2	1.16	0	0	0	0	0	0	0	0	0	0	0	0	0	0	0	0	0	0	0	1.17752	0	0	0	0	0	0	0	AT3G11020	ERF	DREB2B
Cluster_2	1.18	0	0	0	0	0	0	0	0	0	0	0	0	0	0	0	0	0	0	0	2.06476	0	0	0	0	0	0	0	AT2G40340	ERF	DREB2C
Cluster_2	0	0	-1.35	0	0	0	0	0	0	0	0	0	0	0	0	0	0	0	0	0	0	0	0	0	0	0	0	0	AT5G48150	GRAS	PAT1
Cluster_2	0	0	-1.38	0	0	0	0	0	0	0	0	0	0	0	0	0	0	0	0	0	0	0	0	0	0	0	0	0	AT1G31320	LBD	LBD4
Cluster_2	0	0	-1.31	0	0	0	0	0	0	0	0	0	0	0	0	0	0	0	0	0	0	0	0	0	0	0	0	0	AT3G52910	GRF	GRF4
Cluster_2	0	0	-1.07	0	0	0	0	0	0	0	0	0	0	0	0	0	0	0	0	0	0	0	0	0	0	0	0	0	AT5G51780	bHLH	-
Cluster_2	0	0	-1.03	0	0	0	0	0	0	0	0	0	0	0	0	0	0	0	0	0	0	0	0	0	0	0	0	0	AT3G20640	bHLH	BHLH123
Cluster_2	0	0	-2.77	0	0	0	0	0	0	0	0	0	0	0	0	0	0	0	0	0	0	0	0	0	0	0	0	0	AT5G27810	M-type_MADS	-
Cluster_2	0	0	-1.08	0	0	0	0	0	0	0	0	0	0	0	0	0	0	0	0	0	0	0	0	0	0	-1.15088	0	0	AT4G35270	Nin-like	NLP2
Cluster_2	0	0	-1.11	0	0	0	0	0	0	0	0	0	0	0	0	0	0	0	0	0	0	0	0	0	0	-1.09588	0	0	AT4G17695	G2-like	KAN3
Cluster_2	1.23	0	-1.07	0	0	0	0	0	0	0	0	0	0	0	0	0	0	0	0	0	0	0	0	0	0	-1.00124	0	0	AT5G65310	HD-ZIP	ATHB-5
Cluster_2	0	0	0	0	0	0	0	0	0	0	0	1.03	0	0	0	0	0	0	0	0	0	0	0	0	0	0	0	0	AT5G17810	WOX	WOX12
Cluster_2	0	0	0	0	0	0	0	0	0	0	0	1.62	0	0	0	0	0	0	0	0	0	0	0	0	0	0	0	0	AT1G63030	ERF	DREB1E
Cluster_2	0	0	0	0	0	0	0	0	0	0	0	1.6	0	1.19	0	0	0	0	0	0	0	0	0	0	0	0	0	0	AT5G65130	ERF	-
Cluster_2	0	0	0	0	0	0	0	0	0	0	0	1.8	0	0	0	0	0	0	0	0	0	0	0	0	0	-1.454	0	0	AT3G03260	HD-ZIP	HDG8
Cluster_2	0	0	0	0	0	1.88	0	0	0	0	0	2.61	0	0	0	0	0	0	0	0	0	0	0	0	0	0	0	0	AT2G42430	LBD	LBD16
Cluster_2	0	0	0	0	0	0	0	0	0	0	0	0	0	0	0	0	1.00108	0	0	0	0	0	0	0	0	0	0	0	AT5G47140	GATA	GATA27
Cluster_2	0	0	0	0	0	0	0	0	0	0	0	0	0	0	0	0	1.01406	0	0	0	0	0	0	0	0	0	0	0	AT1G25550	G2-like	HHO3
Cluster_2	0	0	0	0	0	0	0	0	0	0	0	0	0	0	0	0	1.05384	0	0	0	0	0	0	0	0	0	0	0	AT3G57480	C2H2	SAP13
Cluster_2	0	0	0	0	0	0	0	0	0	0	0	0	0	0	0	0	1.05094	0	0	0	0	0	0	0	0	0	0	0	AT3G11280	MYB	-
Cluster_2	0	0	0	0	0	0	0	0	0	0	0	0	0	0	0	0	1.1412	0	0	0	0	0	0	0	0	0	0	0	AT1G60040	M-type_MADS	AGL49
Cluster_2	0	0	0	0	0	0	0	0	0	0	0	0	0	0	0	0	1.12805	0	0	0	0	0	0	0	0	0	0	0	AT1G15790	bHLH	-
Cluster_2	0	0	0	0	0	0	0	0	0	0	0	0	0	0	0	0	1.37274	0	0	0	0	0	0	0	0	0	0	0	AT5G17800	MYB	MYB56
Cluster_2	0	0	0	0	0	0	0	0	0	0	0	0	0	0	0	0	1.36033	0	0	0	0	0	0	0	0	0	0	0	AT2G41835	C2H2	SAP11
Cluster_2	0	0	0	0	0	0	0	0	0	0	0	0	0	0	0	0	1.34672	0	0	0	0	0	0	0	0	0	0	0	AT2G33480	NAC	NAC041
Cluster_2	0	0	0	0	0	0	0	0	0	0	0	0	0	0	0	0	2.35292	0	0	0	0	0	0	0	-1.9445	0	0	0	AT2G28200	C2H2	ZAT5
Cluster_2	0	0	1.25	0	0	0	0	0	0	0	0	0	0	0	0	0	0	0	0	0	0	0	0	0	0	0	0	0	AT5G43250	NF-YC	NF-YC13
Cluster_2	0	0	1.25	0	0	0	0	0	0	0	0	0	0	0	0	0	0	0	0	0	0	0	0	0	0	0	0	0	AT1G10120	bHLH	BHLH74
Cluster_2	0	0	1.24	0	0	0	0	0	0	0	0	0	0	0	0	0	0	0	0	0	0	0	0	0	0	0	0	0	AT4G21030	Dof	DOF4.2
Cluster_2	0	0	1.18	0	0	0	0	0	0	0	0	0	0	0	0	0	0	0	0	0	0	0	0	0	0	0	0	0	AT5G16560	G2-like	KAN1
Cluster_2	0	0	1.11	0	0	0	0	0	0	0	0	0	0	0	0	0	0	0	0	0	0	0	0	0	0	0	0	0	AT3G44785	C3H	-
Cluster_2	0	0	1.05	0	0	0	0	0	0	0	0	0	0	0	0	0	0	0	0	0	0	0	0	0	0	0	0	0	AT1G55580	GRAS	SCL18
Cluster_2	0	0	1.53	0	0	0	0	0	0	0	0	0	0	0	0	0	0	0	0	0	0	0	0	0	0	0	0	0	AT3G23220	ERF	ERF095
Cluster_2	0	0	1.39	0	0	0	0	0	0	0	0	0	0	0	0	0	0	0	0	0	0	0	0	0	0	0	0	0	AT3G10580	MYB_related	-
Cluster_2	0	0	1.99	0	0	0	0	0	0	0	0	0	0	0	0	0	0	0	0	0	0	0	0	0	0	0	0	0	AT5G04390	C2H2	-
Cluster_2	0	0	0	0	0	0	0	0	0	0	0	0	0	0	-1.54	0	0	0	0	0	0	0	0	0	0	0	0	0	AT5G43540	C2H2	-
Cluster_2	0	0	0	0	0	0	-1.13	0	0	0	0	0	0	0	-1.52	0	0	0	0	0	0	0	0	0	0	0	0	0	AT5G43840	HSF	HSFA6A
Cluster_2	0	0	0	0	0	0	-1.19	0	0	0	0	-2.02	-1.26	-1.26	-1.62	0	0	0	0	0	0	0	0	0	0	0	0	0	AT5G53980	HD-ZIP	ATHB-52
Cluster_2	0	0	0	0	1.14477	0	0	0	0	0	0	-1.32	0	0	-1.68	0	0	-1.30773	0	-1.61051	0	0	0	0	0	0	0	0	AT5G15840	DBB	CO
Cluster_2	0	0	0	0	0	0	0	0	0	0	0	-1.05	0	0	0	0	0	1.041	0	0	0	0	0	0	0	0	0	0	AT3G02990	HSF	HSFA1E
Cluster_2	0	0	0	0	0	0	0	0	0	0	0	-1.06	0	0	0	0	0	1.19225	0	0	0	0	0	-1.0221	0	0	0	0	AT1G72360	ERF	HRE1
Cluster_2	0	0	0	0	0	0	0	0	0	0	0	-1.15	0	0	0	0	0	0	0	0	0	0	0	0	0	0	0	0	AT5G03150	C2H2	JKD
Cluster_2	0	0	0	0	0	0	0	0	0	0	0	-1.09	0	0	0	0	0	0	0	0	0	0	0	0	0	0	0	0	AT3G02550	LBD	LBD41
Cluster_2	0	0	0	0	0	0	0	0	0	0	0	-1.04	0	0	0	0	0	0	0	0	0	0	0	0	0	0	0	0	AT1G69570	Dof	CDF5
Cluster_2	0	0	0	0	0	0	0	0	0	0	0	-1.02	0	0	0	0	0	0	0	0	0	0	0	0	0	0	0	0	AT1G09540	MYB	MYB61
Cluster_2	0	0	0	0	0	0	0	0	0	0	0	-1.36	0	0	-1.01	0	0	0	0	0	0	0	0	0	0	0	0	0	AT3G49950	GRAS	SCL32
Cluster_2	-1.28	0	0	0	0	0	0	0	0	0	0	-1.58	0	0	-1.03	0	0	0	0	0	0	0	0	0	0	0	0	0	AT3G18550	TCP	BRC1
Cluster_2	0	0	0	0	0	0	0	0	0	0	0	0	0	0	0	0	0	0	0	0	0	0	0	0	0	0	0	1.03257	AT3G56770	bHLH	BHLH107
Cluster_2	0	0	0	0	0	0	0	0	0	0	0	0	0	0	0	0	0	0	0	0	0	0	0	0	0	0	0	1.17442	AT1G06180	MYB	ATMYB13
Cluster_2	0	0	0	0	0	0	0	0	0	0	0	0	0	0	0	0	0	0	0	0	0	0	0	0	0	0	0	1.87321	AT1G13260	RAV	RAV1
Cluster_2	0	0	0	0	0	0	0	0	0	0	0	0	0	0	0	0	0	0	0	1.22913	0	0	0	0	0	0	0	1.45307	AT1G25560	RAV	TEM1
Cluster_2	0	0	0	0	0	0	0	0	0	0	0	0	0	0	2.29	0	0	0	0	0	0	0	0	0	0	0	0	2.63071	AT4G22070	WRKY	WRKY31
Cluster_2	0	0	0	0	0	0	0	0	0	0	0	0	0	0	0	0	0	0	0	0	0	0	0	2.74777	0	0	0	3.96089	AT4G37850	bHLH	BHLH25
Cluster_2	0	0	0	0	0	0	0	0	0	0	0	0	0	0	0	0	0	0	-2.12736	0	-1.90492	0	0	0	0	0	0	0	AT5G59340	WOX	WOX2
Cluster_2	0	0	0	0	0	0	0	0	0	0	0	0	0	0	0	0	0	0	-1.42543	0	-1.35603	0	0	0	0	0	0	0	AT1G27045	HD-ZIP	-
Cluster_2	0	0	0	0	0	0	0	0	0	0	0	0	0	0	0	0	0	-1.51494	-1.82166	0	-1.11757	0	0	0	0	0	0	-1.10891	AT2G30420	MYB_related	ETC2
Cluster_2	0	0	0	0	0	0	0	0	0	0	0	0	0	0	0	0	0	-1.00849	0	0	-1.08566	0	0	0	0	0	0	0	AT5G38140	NF-YC	NFYC10
Cluster_2	0	0	0	0	0	0	0	0	0	0	0	0	0	0	0	0	0	-1.01066	0	0	-1.30751	0	0	0	0	0	0	0	AT5G10970	C2H2	-
Cluster_2	0	0	0	0	0	0	0	0	0	0	0	0	0	0	0	0	0	0	0	0	-1.06158	0	0	0	0	0	0	0	AT2G18120	SRS	SRS4
Cluster_2	0	0	0	0	0	0	0	0	0	0	0	0	0	0	0	0	0	0	0	0	-1.23224	0	0	0	0	0	0	0	AT2G13570	NF-YB	NFYB7
Cluster_2	0	0	0	0	0	0	0	0	0	0	0	-1.32	0	0	0	0	0	0	0	0	-1.62053	0	0	0	0	0	0	0	AT1G36060	ERF	ERF055
Cluster_2	0	0	0	0	0	0	0	0	0	0	0	0	0	0	0	0	0	0	-1.36351	0	0	0	0	0	0	0	0	0	AT5G18300	NAC	anac088
Cluster_2	0	0	0	0	0	0	0	0	0	0	0	0	0	0	0	0	0	0	-1.23652	0	0	0	0	0	0	0	0	0	AT1G32540	LSD	LOL1
Cluster_2	0	0	0	0	0	0	0	0	0	0	0	0	0	0	0	0	0	0	-1.0183	0	0	0	0	0	0	0	0	0	AT5G10030	bZIP	TGA4
Cluster_2	0	0	0	0	0	0	0	0	0	0	0	0	0	0	0	0	0	0	-1.0467	0	0	0	0	0	0	0	0	0	AT2G33810	SBP	SPL3
Cluster_2	0	0	0	0	0	0	0	0	0	0	0	0	0	0	0	0	0	0	-1.08418	0	0	0	0	0	0	0	0	0	AT2G30432	MYB_related	TCL1
Cluster_2	0	0	0	0	0	0	0	0	0	0	0	0	0	0	0	0	0	0	-1.68172	0	0	0	0	0	0	0	0	0	AT3G22100	bHLH	BHLH117
Cluster_2	0	0	0	0	0	0	0	0	0	0	0	0	0	0	0	0	0	0	-1.53527	0	0	0	0	0	0	0	0	0	AT1G19510	MYB_related	RL5
Cluster_2	0	0	0	0	0	0	0	0	0	0	0	0	0	0	0	0	1.11558	0	-1.33896	0	0	0	1.08872	1.08323	0	0	0	1.02044	AT1G68840	RAV	RAV2
Cluster_2	0	0	0	0	-1.55388	0	0	0	0	0	0	0	0	0	0	0	0	0	-1.57754	0	0	0	0	0	0	0	0	0	AT5G49450	bZIP	BZIP1
Cluster_2	0	0	0	0	-1.01601	0	0	0	0	0	0	0	0	0	0	0	0	0	-1.09283	-1.00649	0	0	0	0	0	0	0	0	AT4G32890	GATA	GATA9
Cluster_2	0	0	-1.7	0	-1.06982	0	0	0	0	0	0	0	0	0	0	0	0	0	-1.2149	-1.0089	0	-1.0007	0	0	0	0	0	0	AT3G60390	HD-ZIP	HAT3
Cluster_2	1.55	0	0	0	0	0	0	0	0	0	0	0	0	0	0	0	0	-1.01247	0	0	0	0	0	0	0	0	0	0	AT4G31060	ERF	ERF015
Cluster_2	1.04	0	0	0	0	0	0	0	0	0	0	0	0	0	0	0	0	-1.68772	0	0	0	0	0	0	0	0	0	0	AT1G16490	MYB	MYB58
Cluster_2	1.07	0	-1.04	0	0	0	0	0	0	0	0	0	0	0	0	0	0	-1.07455	0	0	0	0	0	0	0	0	0	0	AT3G47640	bHLH	BHLH47
Cluster_2	1.41	0	0	0	0	0	0	0	0	0	0	0	0	0	0	0	0	-2.03841	-1.08741	0	0	0	0	0	0	1.43229	0	0	AT1G49130	CO-like	-
Cluster_2	0	0	0	0	0	0	0	0	0	0	0	0	0	0	0	0	0	-1.076	0	0	0	0	0	0	0	0	0	0	AT3G59580	Nin-like	NLP9
Cluster_2	0	0	0	0	0	0	0	0	0	0	0	0	0	0	0	0	0	-1.11052	0	0	0	0	0	0	0	0	0	0	AT2G28710	C2H2	-
Cluster_2	0	0	0	0	0	0	0	0	0	0	0	0	0	0	0	0	0	-1.01085	0	0	0	0	0	0	0	0	0	0	AT2G22800	HD-ZIP	HAT9
Cluster_2	0	0	0	0	0	0	0	0	0	0	0	0	0	0	0	0	0	-1.19029	0	0	0	0	0	0	0	0	0	0	AT5G24800	bZIP	BZIP9
Cluster_2	0	0	0	0	0	0	0	0	0	0	0	0	0	0	0	0	0	-1.26092	0	0	0	0	0	0	0	0	0	0	AT2G30424	MYB_related	TCL2
Cluster_2	0	0	0	0	0	0	0	0	0	0	0	0	0	0	0	0	0	-1.25189	0	0	0	0	0	-1.07529	0	0	0	0	AT3G12820	MYB	AtMYB10
Cluster_2	0	0	0	0	0	0	0	0	0	0	0	0	0	0	0	0	0	-2.06164	0	0	0	0	0	0	0	0	0	0	AT3G54340	MIKC_MADS	AP3
Cluster_2	0	0	0	0	0	0	0	0	0	0	0	0	0	0	0	0	0	-1.76516	0	0	0	-1.06034	0	0	0	0	0	0	AT1G25440	CO-like	COL16
Cluster_2	0	0	0	0	0	0	0	0	0	0	0	0	0	0	0	0	0	-1.09264	0	-1.34773	0	0	0	0	0	0	0	0	AT1G66230	MYB	MYB20
Cluster_2	0	0	0	0	0	0	0	0	0	0	0	0	0	0	0	0	0	1.05421	0	0	0	0	1.03692	1.20516	0	0	0	0	AT4G35550	WOX	WOX13
Cluster_2	0	0	0	0	0	0	0	0	0	0	0	0	0	0	0	1.14	0	1.67732	0	0	0	0	1.58657	1.00972	0	0	0	0	AT3G25730	RAV	ARF14
Cluster_2	0	0	0	0	0	0	0	0	0	0	0	0	0	0	0	1.74	0	1.00847	0	0	0	1.44022	1.14296	1.62813	0	0	0	1.27696	AT2G28510	Dof	DOF2.1
Cluster_2	0	0	0	0	0	0	0	0	0	0	0	0	0	0	0	1.13	0	0	1.17932	1.04008	0	0	0	1.64771	0	0	0	0	AT5G62020	HSF	HSFB2A
Cluster_2	1.05	0	1.4	0	0	0	0	0	0	0	0	0	0	0	0	1.42	0	0	0	1.01161	0	1.10132	0	1.01285	0	0	0	0	AT3G53370	S1Fa-like	S1FA1
Cluster_2	0	0	0	0	0	0	0	0	0	0	0	0	0	0	0	0	0	0	0	0	0	0	0	2.06017	0	0	0	0	AT5G50820	NAC	anac097
Cluster_2	0	0	0	0	0	0	0	0	0	0	0	0	0	0	0	0	0	0	0	0	0	0	0	2.06355	0	0	0	0	AT3G18010	WOX	WOX1
Cluster_2	0	0	0	0	0	0	0	0	0	0	0	0	0	0	0	0	0	0	0	0	0	0	0	1.97479	0	0	0	0	AT5G14960	E2F/DP	E2FD
Cluster_2	0	0	0	0	0	0	0	0	0	0	0	0	0	0	0	0	0	0	0	0	0	0	0	2.18157	0	0	0	0	AT5G26660	MYB	MYB86
Cluster_2	0	0	0	0	0	0	0	0	0	0	0	0	0	0	0	0	0	0	0	0	0	0	0	2.57409	0	0	0	0	AT1G12890	ERF	ERF088
Cluster_2	0	0	0	0	0	0	0	0	0	0	0	0	0	0	0	0	0	0	0	0	0	0	0	1.2094	0	0	0	0	AT5G02460	Dof	DOF5.1
Cluster_2	0	0	0	0	0	0	0	0	0	0	0	0	0	0	0	0	0	0	0	0	0	0	0	1.11215	0	0	0	0	AT1G46264	HSF	HSFB4
Cluster_2	0	0	0	0	0	0	0	0	0	0	0	0	0	0	0	0	0	0	0	0	0	0	0	1.01427	0	0	0	0	AT3G16350	MYB_related	-
Cluster_2	0	0	0	0	0	0	0	0	0	0	0	0	0	0	0	0	0	0	0	0	0	0	0	1.01194	0	0	0	0	AT1G61660	bHLH	BHLH112
Cluster_2	0	0	0	0	0	0	0	0	0	0	0	0	0	0	0	0	0	0	0	0	0	0	0	1.45091	0	0	0	0	AT5G60142	B3	-
Cluster_2	0	0	0	0	0	0	0	0	0	0	0	0	0	0	0	0	0	0	0	0	0	0	0	1.49508	0	0	0	0	AT1G64620	Dof	DOF1.8
Cluster_2	0	0	0	0	0	0	0	0	0	0	0	0	0	0	0	0	0	0	0	0	0	0	0	2.06906	0	0	0	-1.85388	AT3G57920	SBP	SPL15
Cluster_2	0	0	0	0	0	0	0	0	0	0	0	0	0	0	0	0	0	0	0	0	0	0	0	1.86593	0	1.36378	0	0	AT1G22490	bHLH	-
Cluster_2	0	0	0	0	0	0	0	0	0	0	0	0	0	0	0	0	0	0	0	0	0	0	0	1.575	1.60919	1.37864	0	0	AT2G22850	bZIP	AtbZIP6
Cluster_2	0	1.31544	0	-1.25426	0	0	0	0	0	0	0	0	0	0	0	0	0	0	-1.63329	0	0	0	0	-1.47628	0	0	0	0	AT3G49930	C2H2	-
Cluster_2	1.24	1.94406	1.31	0	0	0	0	0	0	0	0	0	0	0	0	0	0	0	-1.23289	0	0	-1.14354	-1.32138	-1.78993	0	0	0	1.18652	AT5G61590	ERF	ERF107
Cluster_2	1.43	0	1.41	0	-1.704	0	0	0	0	0	0	0	0	0	0	0	0	0	-1.93911	-1.00275	-1.06471	0	0	-1.18962	0	0	0	0	AT5G28770	bZIP	BZIP63
Cluster_2	1.74	2.0681	0	0	-2.33535	0	-1.07	0	0	0	0	-1.06	0	0	0	0	0	0	-2.79023	0	0	-1.30866	0	0	0	0	0	0	AT5G44260	C3H	-
Cluster_2	1.73	1.61493	0	0	-1.11385	0	0	0	0	0	0	-1.85	0	0	-1.24	0	0	0	-1.30957	-1.28272	0	0	0	0	0	1.56046	0	0	AT1G79700	AP2	-
Cluster_2	2.48	0	1.83	0	0	0	0	0	0	0	0	0	0	0	0	0	0	0	0	0	0	2.36456	0	0	0	0	0	0	AT1G29160	Dof	DOF1.5
Cluster_2	2.15	0	1.56	0	0	1.13	0	0	0	0	0	-1.89	0	0	-1.42	0	0	0	0	0	0	0	0	0	0	0	0	0	AT4G39070	DBB	BBX20
Cluster_2	1.29	0	1.07	0	0	0	0	0	0	0	0	0	0	0	0	0	0	0	0	0	0	0	0	0	0	0	0	0	AT5G20240	MIKC_MADS	PI
Cluster_2	1.98	0	1.27	0	0	0	0	0	0	0	0	0	0	0	0	0	0	0	0	0	0	0	0	0	0	0	0	0	AT1G53160	SBP	SPL4
Cluster_2	1	1.2056	1.4	0	0	0	0	0	0	0	0	0	0	0	0	0	0	0	0	0	0	0	0	-1.32184	0	0	0	0	AT5G07580	ERF	ERF106
Cluster_2	1.38	0	0	0	0	0	0	0	0	0	0	0	0	0	0	0	0	0	0	0	0	0	0	0	0	0	0	0	AT3G61150	HD-ZIP	HDG1
Cluster_2	1.42	0	0	0	0	0	0	0	0	0	0	0	0	0	0	0	0	0	0	0	0	0	0	0	0	0	0	0	AT2G42280	bHLH	-
Cluster_2	1.45	0	0	0	0	0	0	0	0	0	0	0	0	0	0	0	0	0	0	0	0	0	0	0	0	0	0	0	AT3G48590	NF-YC	NFYC1
Cluster_2	1.46	0	0	0	0	0	0	0	0	0	0	0	0	0	0	0	0	0	0	0	0	0	0	0	0	0	0	0	AT2G38880	NF-YB	NF-YB1
Cluster_2	1.28	0	0	0	0	0	0	0	0	0	0	0	0	0	0	0	0	0	0	0	0	0	0	0	0	0	0	0	AT5G63470	NF-YC	NFYC4
Cluster_2	1.24	0	0	0	0	0	0	0	0	0	0	0	0	0	0	0	0	0	0	0	0	0	0	0	0	0	0	0	AT3G04670	WRKY	WRKY39
Cluster_2	1.62	0	0	0	0	0	0	0	0	0	0	0	0	0	0	0	0	0	0	0	0	0	0	0	0	0	0	0	AT4G36870	TALE	BLH2
Cluster_2	1.63	0	0	0	0	0	0	0	0	0	0	0	0	0	0	0	0	0	0	0	0	0	0	0	0	0	0	0	AT2G28810	Dof	DOF2.2
Cluster_2	1.1	0	0	0	0	0	0	0	0	0	0	0	0	0	0	0	0	0	0	0	0	0	0	0	0	0	0	0	AT4G23550	WRKY	WRKY29
Cluster_2	1.16	0	0	0	0	0	0	0	0	0	0	0	0	0	0	0	0	0	0	0	0	0	0	0	0	0	0	0	AT2G40350	ERF	-
Cluster_2	1.04	0	0	0	0	0	0	0	0	0	0	0	0	0	0	0	0	0	0	0	0	0	0	0	0	0	0	0	AT4G25530	HD-ZIP	HDG6
Cluster_2	1.02	0	0	0	0	0	0	0	0	0	0	0	0	0	0	0	0	0	0	0	0	0	0	0	0	0	0	0	AT2G46310	ERF	CRF5
Cluster_2	2.14	0	0	0	0	0	0	0	0	0	0	0	0	0	0	0	0	0	0	0	0	0	0	0	0	0	0	0	AT5G27580	M-type_MADS	AGL89
Cluster_2	1.29	0	0	0	0	0	0	0	0	0	0	0	0	0	0	0	0	0	0	0	0	-1.08	0	0	0	0	0	0	AT3G62090	bHLH	PIF6
Cluster_2	0	0	0	0	-3.11966	0	0	0	0	0	0	0	0	0	0	0	0	0	0	0	0	0	0	0	0	0	0	0	AT5G57660	CO-like	COL5
Cluster_2	0	0	0	-1.04785	-3.23492	0	0	0	0	0	0	0	0	0	0	0	0	0	0	0	0	0	0	0	0	0	0	0	AT2G43010	bHLH	PIF4
Cluster_2	0	0	0	0	-2.35317	0	0	0	0	-1.15	-1.1	0	0	0	0	0	0	0	0	0	0	0	0	0	0	1.53834	0	0	AT4G16780	HD-ZIP	HAT4
Cluster_2	0	0	-2.38	0	-2.7876	0	0	0	0	0	0	0	0	0	0	0	0	-1.19274	0	0	0	0	0	0	0	0	0	0	AT5G47370	HD-ZIP	HAT2
Cluster_2	0	0	0	0	-1.7742	0	0	0	0	0	0	0	0	0	0	0	0	0	0	0	0	0	0	0	0	0	0	0	AT5G05090	G2-like	-
Cluster_2	0	0	0	0	-1.71503	0	0	0	0	0	0	0	0	0	0	0	0	0	0	0	0	0	0	0	0	0	0	0	AT3G59060	bHLH	PIF5
Cluster_2	0	0	0	0	-1.46997	0	0	0	0	0	0	0	0	0	0	0	0	0	0	0	0	0	0	0	0	0	0	0	AT2G18350	ZF-HD	ZHD6
Cluster_2	0	0	0	0	-1.11832	0	0	0	0	0	0	0	0	0	0	0	0	0	0	0	0	0	0	0	0	0	0	0	AT5G60850	Dof	DOF5.4
Cluster_2	0	0	0	0	-1.09976	0	0	0	0	0	0	0	0	0	0	0	0	0	0	0	0	0	0	0	0	0	0	0	AT1G14920	GRAS	GAI
Cluster_2	0	0	0	0	-1.06221	0	0	0	0	0	0	0	0	0	0	0	0	0	0	0	0	0	0	0	0	0	0	0	AT2G19810	C3H	-
Cluster_2	0	0	0	0	-1.07728	0	0	0	0	0	0	0	0	0	0	0	0	0	0	0	0	0	0	0	0	0	0	0	AT1G17460	MYB_related	TRFL3
Cluster_2	0	0	0	0	-1.1807	0	0	0	0	0	0	0	0	0	0	0	0	0	0	0	0	0	0	0	0	0	0	0	AT3G50750	BES1	BEH1
Cluster_2	0	0	0	0	-1.30952	0	0	0	0	0	0	0	0	0	0	0	0	0	0	0	0	0	0	1.17729	0	0	0	0	AT5G08130	bHLH	BIM1
Cluster_2	1.04	1.73684	0	0	-1.18102	0	0	0	0	0	0	0	0	0	0	0	0	0	0	0	0	0	0	0	0	0	0	0	AT3G50700	C2H2	IDD2
Cluster_2	1.08	1.17482	0	0	-1.05555	0	0	0	0	0	0	0	0	0	0	0	0	0	0	0	0	0	0	0	0	0	0	0	AT2G36400	GRF	GRF3
Cluster_2	0	1.293	0	0	-1.06678	0	0	0	0	0	0	0	0	0	0	0	0	0	0	0	0	0	0	0	0	0	0	0	AT3G45260	C2H2	IDD9
Cluster_2	0	1.07241	0	0	-1.35294	0	0	0	0	0	0	0	0	0	0	0	0	0	0	0	0	0	0	0	0	0	0	0	AT1G49720	bZIP	ABF1
Cluster_2	-1.48	-2.43944	-1.14	0	-3.33761	0	0	0	0	0	0	0	0	0	0	0	0	0	0	0	0	0	0	0	0	0	0	0	AT3G10113	MYB_related	RVE7L
Cluster_2	-1.57	-2.1224	-1.22	0	-1.77719	-1.29	-1.08	0	0	0	0	0	0	0	0	0	0	0	0	0	0	0	0	0	0	-1.11698	0	0	AT3G47500	Dof	CDF3
Cluster_2	-1.18	-1.35445	0	0	-1.91764	0	0	0	0	0	0	0	0	0	0	0	0	0	0	0	0	0	0	0	0	0	0	0	AT1G06040	DBB	BBX24
Cluster_2	-1.51	-1.06218	0	0	-1.72383	0	0	0	0	0	0	0	0	0	0	0	0	0	0	0	0	0	1.48385	0	0	0	0	0	AT5G15160	bHLH	PRE2
Cluster_2	-1.48	-2.43944	-1.21	-1.7037	-3.33761	0	-1.54	0	0	0	0	0	0	0	0	0	0	0	0	0	0	-1.34669	0	0	0	0	0	0	AT1G18330	MYB_related	RVE7
Cluster_2	0	0	0	0	4.56667	0	0	0	0	-1.06	-1.17	-1.32	0	0	-2.04	0	0	0	0	0	0	0	0	0	0	0	0	0	AT5G37260	MYB_related	RVE2
Cluster_2	0	0	1.49	0	0	-1.74	-1.98	0	-2.55	-2.66	-2.65	-1.77	0	0	-1.72	0	0	0	0	0	0	0	0	0	0	0	0	0	AT4G05170	bHLH	-
Cluster_2	0	0	1.1	0	0	0	-1.63	0	-1.99	-1.46	-1.33	0	0	0	-1.53	0	0	0	5.39629	0	0	0	0	0	0	0	2.54032	0	AT2G26150	HSF	HSFA2
Cluster_2	0	0	0	0	0	0	0	0	0	0	0	0	0	0	0	0	0	1.22574	0	0	0	0	0	0	0	0	0	0	AT3G62420	bZIP	BZIP53
Cluster_2	0	0	0	0	0	0	0	0	0	0	0	0	0	0	0	0	0	1.13067	0	0	0	0	0	0	0	0	0	0	AT2G32930	C3H	ZFN2
Cluster_2	0	0	0	0	0	0	0	0	0	0	0	0	0	0	0	0	0	1.35332	0	0	0	0	0	0	0	0	0	0	AT2G35640	Trihelix	-
Cluster_2	0	0	0	0	0	0	0	0	0	0	0	0	0	0	0	0	0	1.32569	0	0	0	0	0	0	0	0	0	0	AT2G22300	CAMTA	CMTA3
Cluster_2	0	0	0	0	0	0	0	0	0	0	0	0	0	0	0	0	0	1.47667	0	0	0	0	0	0	0	0	0	0	AT2G32250	FAR1	FRS2
Cluster_2	0	0	0	0	0	0	0	0	0	0	0	0	0	0	0	0	0	1.50886	0	0	0	0	0	0	0	0	0	0	AT1G10480	C2H2	ZFP5
Cluster_2	0	0	0	0	0	0	0	0	0	0	0	0	0	0	0	0	0	1.54417	0	0	0	0	0	0	0	0	0	0	AT1G76580	SBP	-
Cluster_2	0	0	-1.14	0	0	0	0	0	0	0	0	0	0	0	0	0	0	1.59907	0	0	0	0	0	0	0	0	0	0	AT5G44210	ERF	ERF9
Cluster_2	0	0	0	0	0	0	0	0	0	0	0	0	0	0	0	0	0	1.04235	0	0	0	0	0	0	0	1.19257	0	0	AT1G01260	bHLH	BHLH13
Cluster_2	0	0	0	0	0	0	0	0	0	0	0	0	0	0	0	0	0	0	1.58773	0	0	0	0	0	0	0	0	0	AT4G01500	B3	NGA4
Cluster_2	0	0	0	0	0	0	0	0	0	0	0	0	0	0	0	0	0	0	1.03468	0	0	0	0	0	0	0	0	0	AT2G35550	BBR-BPC	BPC7
Cluster_2	0	0	0	0	0	0	0	0	0	0	0	0	0	0	0	0	0	1.20351	1.08482	0	0	0	0	0	0	0	0	0	AT4G35590	Nin-like	RKD5
Cluster_2	0	0	0	0	0	0	0	0	0	0	0	0	0	0	0	0	0	1.09112	1.04224	0	0	0	0	0	0	0	0	0	AT2G28550	AP2	RAP2.7
Cluster_2	0	0	0	0	0	0	0	0	0	0	0	0	0	0	0	0	1.01376	1.02711	0	0	0	1.02591	0	0	0	0	0	0	AT1G07520	GRAS	-
Cluster_2	0	0	0	0	1.07251	0	0	0	0	0	0	0	0	0	0	0	1.16227	1.10396	0	0	0	1.29015	0	0	0	0	0	0	AT3G46600	GRAS	SCL30
Cluster_2	0	0	0	0	1.01691	0	0	0	0	0	0	0	0	0	0	0	1.10167	1.49353	-1.05161	0	0	0	0	0	0	0	0	0	AT1G53170	ERF	ERF8
Cluster_2	-1.05	0	0	0	0	0	0	0	0	0	0	0	0	0	0	0	1.58639	1.80584	0	0	0	1.30283	0	0	1.58035	0	0	0	AT1G42990	bZIP	BZIP60
Cluster_2	0	0	0	-1.08208	0	0	0	0	0	0	0	0	0	0	0	0	0	2.02803	0	0	0	1.31869	0	0	0	0	0	0	AT5G03720	HSF	HSFA3
Cluster_2	0	0	0	0	0	0	0	0	0	0	0	0	0	0	0	0	0	2.16778	1.41617	0	0	1.62486	0	0	0	0	0	0	AT2G45680	TCP	TCP9
Cluster_2	0	2.14329	0	0	0	0	0	0	0	0	0	0	0	0	0	0	0	1.56972	0	0	0	0	0	0	0	0	0	0	AT2G02450	NAC	NAC035
Cluster_2	0	2.03118	1.17	0	0	0	0	0	0	0	0	0	0	0	0	0	0	1.7544	0	0	0	0	0	0	0	0	0	0	AT3G50650	GRAS	SCL7
Cluster_2	0	2.56283	0	0	0	0	0	0	0	0	0	-1.31	0	0	-1.36	0	0	1.0846	0	0	0	0	0	0	0	0	0	0	AT5G59570	G2-like	BOA
Cluster_2	0	2.09322	1.14	0	0	0	0	0	0	0	0	0	0	0	0	0	2.10034	2.05453	0	0	0	0	0	0	0	0	0	1.07474	AT1G18570	MYB	MYB51
Cluster_2	0	0	1.67	0	0	0	0	0	0	0	0	0	0	0	0	0	0	2.08968	0	0	1.70907	0	0	0	0	0	0	0	AT5G43170	C2H2	AZF3
Cluster_2	0	0	0	1.08027	0	0	0	0	0	0	0	0	0	0	0	0	0	1.53208	0	0	2.37922	0	0	1.13562	0	0	1.388	0	AT3G01080	WRKY	WRKY58
Cluster_2	1.07	0	0	1.81501	0	0	0	0	0	0	0	0	0	0	0	0	0	2.04338	0	0	1.18644	1.87603	0	0	0	0	0	0	AT2G36270	bZIP	ABI5
Cluster_2	0	0	0	1.13831	0	0	0	0	0	0	0	1.31	0	0	0	0	0	2.07489	0	0	1.83925	0	1.7138	0	0	0	1.03603	1.60814	AT2G28500	LBD	LBD11
Cluster_2	0	0	0	0	0	0	0	0	0	0	0	0	0	0	0	0	0	1.15713	2.47218	2.17405	1.15669	0	0	1.3775	0	0	0	0	AT3G54990	AP2	SMZ
Cluster_2	-1.16	0	0	0	0	0	0	0	0	0	0	0	0	0	0	0	0	2.33832	1.73098	1.32498	0	0	0	1.16971	0	0	0	0	AT2G23340	ERF	ERF008
Cluster_2	0	0	0	0	0	0	0	0	0	0	0	0	1.01	0	0	0	1.87782	1.70073	1.21581	1.58416	1.37957	0	0	0	0	0	0	0	AT5G08790	NAC	NAC081
Cluster_2	-1.47	0	-1.07	0	0	0	0	0	0	0	0	0	0	0	0	0	0	0	0	0	0	0	1.98218	0	0	0	0	0	AT5G25390	ERF	SHN3
Cluster_2	-1.08	0	-1.11	0	0	0	0	0	0	0	0	0	0	0	0	0	0	0	0	0	0	0	2.11669	0	0	0	0	0	AT1G63650	bHLH	BHLH2
Cluster_2	-1.8	0	-1.74	0	0	0	0	0	0	0	0	0	0	0	0	0	0	0	0	0	0	0	2.86557	0	0	0	0	0	AT5G49330	MYB	MYB111
Cluster_2	0	0	-1.19	0	0	0	0	0	0	0	0	0	0	0	0	0	0	0	0	0	0	0	1.39675	0	0	0	0	0	AT5G64530	NAC	NAC104
Cluster_2	0	0	-1.25	0	0	0	0	0	0	0	0	0	0	0	0	0	0	0	0	0	0	0	1.88465	0	0	0	-1.22289	0	AT4G01580	B3	-
Cluster_2	-1.23	0	0	0	0	0	0	0	0	0	0	0	0	0	0	0	0	0	0	0	0	0	1.65761	0	0	0	0	-1.9063	AT2G35700	ERF	ERF038
Cluster_2	-2.15	-1.70142	0	0	0	0	0	0	0	0	0	0	0	0	0	0	0	0	0	1.31828	0	0	1.09666	0	0	0	0	-1.00067	AT1G01250	ERF	ERF023
Cluster_2	0	0	0	0	0	0	0	0	0	0	0	0	0	0	0	0	0	0	0	0	0	0	1.21864	0	0	0	0	0	AT2G38090	MYB	-
Cluster_2	0	0	0	0	0	0	0	0	0	0	0	0	0	0	0	0	0	0	0	0	0	0	1.19858	0	0	0	0	0	AT1G14440	ZF-HD	ZHD4
Cluster_2	0	0	0	0	0	0	0	0	0	0	0	0	0	0	0	0	0	0	0	0	0	0	1.17769	0	0	0	0	0	AT1G69690	TCP	TCP15
Cluster_2	0	0	0	0	0	0	0	0	0	0	0	0	0	0	0	0	0	0	0	0	0	0	1.17607	0	0	0	0	0	AT1G69580	G2-like	-
Cluster_2	0	0	0	0	0	0	0	0	0	0	0	0	0	0	0	0	0	0	0	0	0	0	1.04281	0	0	0	0	0	AT5G25475	B3	-
Cluster_2	0	0	0	0	0	0	0	0	0	0	0	0	0	0	0	0	0	0	0	0	0	0	1.01164	0	0	0	0	0	AT3G48440	C3H	-
Cluster_2	0	0	0	0	0	0	0	0	0	0	0	0	0	0	0	0	0	0	0	0	0	0	1.22277	0	0	0	0	-1.12804	AT4G37750	AP2	ANT
Cluster_2	0	0	0	0	-1.13322	0	0	0	0	0	0	0	0	0	0	0	0	0	0	0	0	0	1.21982	0	0	0	0	0	AT5G28300	Trihelix	-
Cluster_2	0	0	0	0	0	0	0	0	0	0	0	0	0	0	0	0	0	0	0	0	0	0	1.44887	0	0	0	0	0	AT5G60200	Dof	DOF5.3
Cluster_2	0	0	0	0	0	0	0	0	0	0	0	0	0	0	0	0	0	0	0	0	0	0	1.40861	0	0	0	0	0	AT2G47260	WRKY	WRKY23
Cluster_2	0	0	0	0	0	0	0	0	0	0	0	0	0	0	0	0	0	0	0	0	0	0	1.6478	0	0	0	0	0	AT4G35900	bZIP	FD
Cluster_2	0	0	0	0	0	0	0	0	0	0	0	0	0	0	0	0	0	0	0	0	0	0	1.62569	0	0	0	0	0	AT4G25410	bHLH	BHLH126
Cluster_2	0	0	0	0	0	0	0	0	0	0	0	0	0	0	0	0	0	0	0	0	0	0	1.89175	0	0	0	0	0	AT5G25830	GATA	GATA12
Cluster_2	0	0	0	0	0	0	0	0	0	0	0	0	0	0	0	0	0	0	0	0	0	0	1.81446	0	0	0	0	0	AT2G02540	ZF-HD	ZHD3
Cluster_2	0	0	0	0	0	0	0	0	0	0	0	0	0	0	0	0	0	0	0	0	0	0	2.01327	0	0	0	0	0	AT5G06250	B3	-
Cluster_2	0	0	0	0	0	0	0	0	0	0	0	0	0	0	0	0	0	0	0	0	0	0	1.9546	0	0	0	0	0	AT1G68810	bHLH	BHLH30
Cluster_2	0	0	0	0	0	0	0	0	0	0	0	0	0	0	0	0	0	0	0	0	0	0	1.08926	0	0	0	1.29697	0	AT4G27950	ERF	CRF4
Cluster_2	0	0	0	0	0	0	0	0	0	0	0	0	0	0	0	0	0	0	0	0	0	0	2.68089	0	0	0	0	0	AT5G10510	AP2	AIL6
Cluster_2	0	0	0	0	0	0	0	0	0	0	0	0	0	0	0	0	0	0	0	0	0	0	2.72263	0	0	0	0	0	AT1G65620	LBD	LBD6
Cluster_2	0	0	0	0	0	0	0	0	0	0	0	0	0	0	0	0	0	0	0	0	0	0	2.44259	0	0	0	0	0	AT5G53210	bHLH	SPCH
Cluster_2	0	0	0	0	0	0	0	0	0	0	0	0	0	0	0	0	0	0	0	0	0	0	3.27943	0	0	0	0	0	AT2G01430	HD-ZIP	ATHB-17
Cluster_2	0	0	0	0	0	0	0	0	0	0	0	0	0	0	-1.28	0	0	0	0	0	0	0	2.62015	0	0	0	0	0	AT3G22830	HSF	HSFA6B
Cluster_2	0	0	0	0	0	0	0	0	0	0	0	-1.33	0	0	0	0	0	0	0	0	0	0	2.3257	0	0	0	0	0	AT5G15150	HD-ZIP	HAT7
Cluster_2	0	0	0	-6.88576	0	0	0	0	0	0	0	0	0	0	0	0	0	0	0	0	0	0	0	0	0	2.18356	3.18486	1.32393	AT1G66550	WRKY	WRKY67
Cluster_2	0	0	0	-2.93972	0	0	0	0	0	0	0	0	0	0	0	0	0	0	0	0	0	0	1.95374	4.2627	0	0	4.40776	1.55104	AT1G12540	bHLH	BHLH55
Cluster_2	0	0	0	-3.31707	0	0	0	0	0	0	0	0	0	0	0	0	0	0	0	0	0	0	0	0	0	0	0	-2.28048	AT4G36590	M-type_MADS	-
Cluster_2	0	0	0	-3.50067	0	0	0	0	0	0	0	0	0	0	0	0	0	0	0	0	0	0	0	0	0	0	0	-1.87376	AT1G63100	GRAS	SCL28
Cluster_2	0	0	0	-2.44746	0	0	0	0	0	0	0	0	0	0	0	0	0	0	0	0	0	0	0	0	0	0	0	-1.36477	AT3G06160	B3	-
Cluster_2	0	0	0	-2.44835	-1.1003	0	0	0	0	0	0	0	0	0	0	0	0	-1.41018	0	0	0	0	0	0	0	0	0	-1.9511	AT5G46690	bHLH	BHLH71
Cluster_2	0	0	0	-5.02005	0	0	0	0	0	0	0	0	0	0	0	0	0	0	0	0	0	0	0	0	0	0	0	0	AT1G66560	WRKY	WRKY64
Cluster_2	0	0	0	-3.04042	0	0	0	0	0	0	0	0	0	0	0	0	0	0	0	0	0	0	0	0	0	0	0	0	AT1G10586	bHLH	BHLH168
Cluster_2	0	0	0	-1.21492	0	0	0	0	0	0	0	0	0	0	0	0	0	0	0	0	0	0	0	0	0	0	0	0	AT2G39880	MYB	MYB25
Cluster_2	0	0	0	-1.10728	0	0	0	0	0	0	0	0	0	0	0	0	0	0	0	0	0	0	1.04745	0	0	0	0	0	AT3G22760	CPP	TCX3
Cluster_2	0	0	0	-1.32805	-1.03068	0	0	0	0	0	0	0	0	0	0	-1.09	0	0	0	0	0	0	0	0	0	0	0	0	AT5G08330	TCP	TCP21
Cluster_2	0	0	0	-1.02992	0	0	0	0	0	0	0	0	0	0	0	0	0	0	0	0	0	0	0	0	0	0	0	-1.3448	AT1G66810	C3H	-
Cluster_2	-1.18	0	0	-1.24096	0	0	0	0	0	0	0	0	0	0	0	0	0	0	0	0	0	0	0	0	0	-1.06521	0	-1.23242	AT2G42200	SBP	SPL9
Cluster_2	0	0	0	-1.94265	0	0	0	0	0	0	0	0	0	0	0	0	0	0	-1.30641	0	0	0	1.45721	0	0	0	0	0	AT4G36570	MYB_related	ATRL3
Cluster_2	0	0	0	-1.83313	0	0	0	0	0	0	0	0	0	0	0	0	0	0	0	0	0	0	1.54514	0	0	0	0	-1.04939	AT3G50890	ZF-HD	ZHD7
Cluster_2	0	0	1.88	-1.43293	0	0	0	0	0	0	0	0	0	0	0	0	0	0	0	0	0	0	0	0	-1.73088	1.61878	0	0	AT2G31730	bHLH	BHLH154
Cluster_2	0	1.22911	1.28	-1.03194	0	0	0	0	0	0	0	-1.03	0	0	0	0	0	1.29106	0	0	0	0	0	0	0	2.14742	0	1.50056	AT2G23290	MYB	AtMYB70
Cluster_2	0	0	0	0	0	0	0	0	0	0	0	0	0	0	0	0	0	0	0	0	0	0	0	0	0	2.32098	0	0	AT5G51790	bHLH	-
Cluster_2	0	0	0	0	0	0	0	0	0	0	0	0	0	0	0	0	0	0	0	0	0	0	0	0	0	3.20599	0	0	AT2G44910	HD-ZIP	ATHB-4
Cluster_2	0	0	0	-2.34541	0	0	0	0	0	0	0	0	0	0	0	0	0	0	0	0	0	0	0	0	0	2.75124	-1.29084	0	AT5G25190	ERF	ERF003
Cluster_2	2.19	0	0	0	0	-1.08	-1	0	0	0	0	0	0	0	0	0	0	0	0	0	0	-1.43095	0	0	0	2.94011	0	0	AT2G46970	bHLH	PIL1
Cluster_2	0	0	0	0	0	0	0	0	0	0	0	-1.04	0	0	0	0	0	0	0	0	0	0	2.22965	0	0	2.3336	0	1.46209	AT1G75490	ERF	DREB2D
Cluster_2	0	0	0	-1.77605	0	0	0	-1.17358	0	0	0	-1.57	0	0	-1.14	0	0	0	0	0	0	0	1.94799	1.15295	0	1.44616	-1.0652	0	AT1G18400	bHLH	BEE1
Cluster_2	0	0	0	0	0	-1.42	-1.92	0	0	0	0	-2.52	0	0	-1.39	0	0	2.20832	2.19165	0	-1.67181	0	1.09114	0	0	2.61154	0	0	AT3G21330	bHLH	BHLH87
Cluster_2	0	0	0	-4.08132	0	0	0	0	0	0	0	0	0	0	0	-1.61	0	0	0	0	0	1.56687	1.52024	0	-1.57567	3.73137	-1.19347	-3.24968	AT2G42380	bZIP	BZIP34
Cluster_2	1.24	2.15267	0	-2.93323	-1.55888	0	0	0	0	0	0	0	0	0	0	-1.09	-1.26745	0	0	-1.14223	0	0	0	0	-2.92256	4.43722	0	-1.91192	AT3G58120	bZIP	BZIP61
Cluster_2	0	0	-1.25	0	0	0	0	0	0	0	0	0	0	0	0	0	0	0	0	-3.06229	-3.138	0	0	0	0	0	0	0	AT4G34530	bHLH	BHLH63
Cluster_2	-2.16	-1.07146	0	0	0	-1.25	-1.24	0	-1.32	0	0	-1.04	-1.11	-1.11	0	0	0	0	-1.18096	-1.1817	-2.33443	-1.52687	0	-2.10543	0	0	-1.74047	0	AT5G15830	bZIP	AtbZIP3
Cluster_2	0	0	0	-2.71158	0	0	0	-2.10961	0	0	0	-1.55	0	0	-1.28	0	0	0	-1.76671	-1.14571	-1.52147	-1.52309	0	0	-2.28718	0	-2.11321	-1.04605	AT1G73830	bHLH	BEE3
Cluster_2	0	0	1.46	-1.75658	-1.36739	0	0	0	0	0	0	0	0	0	0	-1.35	0	0	-1.18942	-1.80768	-1.0842	-1.57947	0	-1.58864	-2.05313	1.62668	-1.53063	0	AT4G17460	HD-ZIP	HAT1
Cluster_2	0	0	-1.28	0	0	0	0	0	0	0	0	0	0	0	0	0	0	-1.72676	-2.10505	0	0	-1.9315	-1.56483	-1.38503	0	0	0	0	AT5G10570	bHLH	BHLH61
Cluster_2	0	0	0	0	0	0	0	0	0	0	0	0	0	0	0	0	1.03264	-1.34781	-1.77953	0	0	-2.84116	-2.71865	-1.69081	0	0	0	0	AT3G29035	NAC	NAC59
Cluster_2	0	0	0	0	0	0	0	0	0	0	0	-1.21	0	0	0	0	0	-1.73373	-1.20872	-1.87026	-1.83966	-1.65434	-1.47543	-1.55185	-1.66059	0	0	0	AT3G51910	HSF	HSFA7A
Cluster_2	1.56	0	0	0	-2.02248	-1.16	-1.43	0	0	0	0	-1.26	-1.41	-1.41	0	0	0	-1.16661	0	-1.41688	-1.87105	-2.9464	-1.81393	0	0	0	0	0	AT1G02340	bHLH	HFR1
Cluster_2	0	0	0	0	-1.60022	0	0	0	0	0	0	0	0	0	0	0	0	-1.41263	-1.52423	0	0	-1.481	0	0	0	0	0	0	AT2G18300	bHLH	-
Cluster_2	0	0	0	0	-1.69323	0	0	0	0	0	0	0	0	0	0	0	0	-2.68715	-1.67485	0	0	-1.633	0	0	0	0	0	1.02849	AT2G25900	C3H	ATCTH
Cluster_2	0	-1.86123	0	0	0	0	0	0	0	0	0	-1.05	0	0	0	0	2.11783	-1.71845	-2.53047	0	0	-1.2862	0	0	0	0	0	1.39971	AT1G69490	NAC	NAC029
Cluster_2	0	0	-1.65	0	-3.27516	-1.17	0	0	0	0	0	0	0	0	0	0	0	-1.67086	-1.78559	-1.11482	0	-1.31726	0	0	0	0	0	-1.82308	AT5G39860	bHLH	PRE1
Cluster_2	0	0	0	2.93478	0	0	0	0	0	0	0	0	0	0	0	0	0	0	0	0	0	-1.90199	-2.67663	-1.34587	0	0	0	0	AT4G28790	bHLH	BHLH23
Cluster_2	1.27	0	0	1.54972	0	0	0	0	0	0	0	0	0	0	0	0	0	0	0	0	0	-1.50302	-1.57289	-1.40304	0	0	0	0	AT1G29280	WRKY	WRKY65
Cluster_2	0	0	0	2.28679	0	0	0	0	0	0	0	0	0	0	0	0	0	0	0	-2.03619	0	-1.84884	0	0	0	0	2.06939	1.28222	AT2G43140	bHLH	-
Cluster_2	0	0	0	0	0	0	0	0	0	0	0	0	0	0	0	0	0	0	0	0	0	-1.20766	-1.54849	0	0	0	0	0	AT3G53310	B3	REM20
Cluster_2	0	0	0	0	0	0	0	0	0	0	0	0	0	0	0	0	0	0	0	0	0	-1.5925	-1.02801	0	0	0	0	0	AT2G20110	CPP	-
Cluster_2	0	0	0	0	0	0	0	0	0	0	0	0	0	0	0	0	0	0	0	0	0	-1.96708	-1.61771	0	0	0	0	0	AT5G67420	LBD	LBD37
Cluster_2	0	0	0	0	0	0	0	0	0	0	0	0	0	0	0	0	0	0	0	0	0	-1.94127	-2.15546	0	0	0	0	0	AT1G68640	bZIP	PAN
Cluster_2	0	0	0	-1.00793	0	0	0	0	0	0	0	0	0	0	0	0	0	0	0	0	-1.82798	-1.21782	-1.79115	-1.13048	0	0	0	0	AT1G29600	C3H	-
Cluster_2	0	0	0	0	0	0	0	1.60493	0	0	0	0	0	0	0	0	0	0	-1.09073	0	0	-1.86513	-1.58167	-1.40172	0	0	0	0	AT4G01720	WRKY	WRKY47
Cluster_2	0	0	0	0	0	0	0	1.37388	0	0	0	0	0	0	0	0	0	-1.30336	0	0	0	-1.31059	-1.44147	-1.16873	0	0	0	0	AT1G56010	NAC	NAC021
Cluster_2	0	0	0	0	0	0	0	0	0	0	0	0	0	0	0	0	0	0	0	0	0	0	-1.28947	0	0	0	0	0	AT1G76890	Trihelix	GT-2
Cluster_2	0	0	0	1.14223	0	0	0	0	0	0	0	0	0	0	0	0	0	0	0	0	0	0	-1.1509	0	0	0	0	0	AT3G15510	NAC	NAC056
Cluster_2	0	0	0	0	0	0	0	0	0	0	0	0	0	0	0	0	0	0	0	0	0	0	-2.5801	0	0	0	0	0	AT1G24260	MIKC_MADS	37865
Cluster_2	0	-1.0439	0	0	0	0	0	0	0	0	0	0	0	0	0	0	0	0	0	0	0	0	-2.11419	0	0	0	0	0	AT4G37540	LBD	LBD39
Cluster_2	0	0	-1.18	0	0	0	0	0	-1.69	0	0	0	0	0	1.3	0	1.33369	0	0	0	0	-1.20218	0	0	0	0	0	0	AT1G02230	NAC	NAC004
Cluster_2	-1.8	0	-1.44	0	0	0	0	0	0	0	0	1.31	0	0	1.06	0	2.25883	0	0	0	0	-1.34899	0	0	0	0	0	0	AT5G26170	WRKY	WRKY50
Cluster_2	-1.59	0	0	0	0	0	0	0	0	0	0	1.27	0	0	0	0	0	0	0	0	0	-2.18614	0	0	0	0	0	0	AT2G40740	WRKY	WRKY55
Cluster_2	-1.15	0	0	0	0	0	0	0	0	0	0	1.16	0	0	0	0	1.04038	0	0	0	1.33915	-1.70057	0	-1.40431	0	0	0	1.31509	AT2G43000	NAC	JUB1
Cluster_2	0	0	-1.42	0	0	0	0	0	0	0	0	0	0	0	0	0	0	0	0	0	0	-2.06767	1.48794	0	0	0	0	0	AT1G62975	bHLH	BHLH125
Cluster_2	-1.13	-1.12084	-1.32	0	0	0	0	0	0	0	0	0	0	0	0	0	0	0	0	0	0	-1.61348	0	0	0	0	0	0	AT3G46770	B3	REM22
Cluster_2	0	0	-1.27	0	0	0	0	0	0	0	0	0	0	0	0	0	0	0	0	0	0	-1.34512	0	0	0	0	0	-1.04341	AT3G16770	ERF	RAP2-3
Cluster_2	0	0	0	0	0	0	0	0	0	0	0	0	0	0	0	0	0	0	0	0	-1.12766	-1.066	0	0	0	0	0	-1.19696	AT1G75250	MYB_related	ATRL6
Cluster_2	0	0	0	0	0	0	0	0	0	0	0	0	0	0	0	0	0	0	0	0	0	-2.10559	0	0	0	0	0	0	AT5G14490	NAC	anac085
Cluster_2	0	0	0	0	0	0	0	0	0	0	0	0	0	0	0	0	0	0	0	0	-1.41093	-1.78859	0	-1.65556	0	0	0	0	AT5G25810	ERF	TINY
Cluster_2	0	0	0	1.29567	0	0	0	0	0	0	0	0	0	0	0	0	0	0	0	0	0	-1.06102	0	-2.04913	0	0	0	0	AT3G04420	NAC	anac048
Cluster_2	0	-2.16045	0	0	0	0	0	0	0	0	0	0	0	0	0	0	0	-1.01818	0	0	0	0	0	0	-2.53225	0	0	0	AT4G32980	TALE	ATH1
Cluster_2	0	-1.60756	0	0	0	0	0	0	0	0	0	0	0	0	0	0	0	-1.31126	0	0	0	0	0	0	-1.99145	0	0	0	AT1G49010	MYB	-
Cluster_2	0	-1.05158	0	0	0	0	0	0	0	0	0	0	0	0	0	0	0	-1.13318	0	0	0	0	1.45491	0	-1.68851	0	0	0	AT3G61950	bHLH	BHLH67
Cluster_2	0	-1.33945	-1.45	0	0	0	0	0	0	0	0	0	0	0	0	0	0	0	0	0	0	0	0	0	-1.68623	0	0	0	AT2G37630	MYB	AS1
Cluster_2	0	-1.31432	-1.1	0	0	0	0	0	0	0	0	0	0	0	0	0	0	0	0	0	0	0	0	0	-2.34441	0	0	-1.02522	AT5G61420	MYB	MYB28
Cluster_2	0	-2.15018	0	0	1.04386	0	0	0	0	0	0	0	0	0	0	0	0	-1.29658	0	0	0	0	-1.20136	-1.25416	-1.67206	0	0	0	AT3G46130	MYB	ATMYB48
Cluster_2	0	-1.15808	0	0	0	0	0	0	0	0	0	0	0	0	0	0	0	0	0	0	0	0	0	0	-1.91142	0	0	0	AT2G18160	bZIP	BZIP2
Cluster_2	0	-1.05602	0	0	0	0	0	0	0	0	0	0	0	0	0	0	0	0	-1.20614	0	0	0	0	0	-2.14294	0	0	0	AT4G14540	NF-YB	NFYB3
Cluster_2	0	-1.02908	0	0	1.17701	0	0	0	0	0	0	0	0	0	0	0	0	0	0	0	0	0	0	0	-1.5323	0	0	0	AT1G75080	BES1	BZR1
Cluster_2	0	-1.02908	0	0	1.17701	0	0	0	0	0	0	0	0	0	0	0	0	0	0	0	0	0	0	0	-1.5323	0	0	0	AT1G19350	BES1	BES1
Cluster_2	0	-1.74027	0	0	1.03021	0	0	0	0	0	0	0	0	0	0	0	0	0	0	0	0	0	0	0	-2.07722	0	0	0	AT5G56860	GATA	GATA21
Cluster_2	0	0	0	0	1.07673	0	0	0	0	0	0	0	0	0	0	0	0	0	0	0	0	0	0	0	-1.75323	0	0	0	AT5G39660	Dof	CDF2
Cluster_2	-1.04	0	0	0	1.19477	0	0	0	0	0	0	0	0	0	0	0	0	0	0	0	0	0	0	0	-1.76467	0	0	0	AT4G24540	MIKC_MADS	AGL24
Cluster_2	0	0	0	0	0	0	0	0	0	0	0	0	0	0	0	0	0	0	0	0	0	0	0	0	-1.71591	0	0	0	AT4G00150	GRAS	SCL6
Cluster_2	0	0	0	0	0	0	0	0	0	0	0	0	0	0	0	0	0	0	0	0	0	0	0	0	-1.7053	0	0	0	AT2G34710	HD-ZIP	ATHB-14
Cluster_2	0	0	0	0	0	0	0	0	0	0	0	0	0	0	0	0	0	0	0	0	0	0	0	0	-1.68605	0	0	0	AT1G69780	HD-ZIP	ATHB-13
Cluster_2	0	0	0	0	0	0	0	0	0	0	0	0	0	0	0	0	0	0	0	0	0	0	0	0	-1.74839	0	0	0	AT2G28350	ARF	ARF10
Cluster_2	0	0	0	0	0	0	0	0	0	0	0	0	0	0	0	0	0	0	0	0	0	0	0	0	-1.65866	0	0	0	AT5G15210	ZF-HD	ZHD8
Cluster_2	0	0	0	0	0	0	0	0	0	0	0	0	0	0	0	0	0	0	0	0	0	0	0	0	-1.6476	0	0	0	AT4G04890	HD-ZIP	PDF2
Cluster_2	0	0	0	0	0	0	0	0	0	0	0	0	0	0	0	0	0	0	0	0	0	0	0	0	-1.62497	0	0	0	AT5G11260	bZIP	HY5
Cluster_2	0	0	0	0	0	0	0	0	0	0	0	0	0	0	0	0	0	0	0	0	0	0	0	0	-1.55452	0	0	0	AT2G01760	ARR-B	ARR14
Cluster_2	0	0	0	0	0	0	0	0	0	0	0	0	0	0	0	0	0	0	0	0	0	0	0	0	-1.55899	0	0	0	AT1G51070	bHLH	bHLH115
Cluster_2	0	0	0	0	0	0	0	0	0	0	0	0	0	0	0	0	0	0	0	0	0	0	0	0	-1.52417	0	0	0	AT5G60450	ARF	ARF4
Cluster_2	0	0	0	0	0	0	0	0	0	0	-1.01	0	0	0	0	0	0	0	0	0	0	0	0	0	-1.65189	0	0	0	AT4G21750	HD-ZIP	ATML1
Cluster_2	0	0	-1.01	0	0	0	0	0	0	0	0	0	0	0	0	0	0	0	0	0	0	0	0	0	-1.61406	0	0	0	AT5G60690	HD-ZIP	REV
Cluster_2	0	0	0	0	0	0	0	0	0	0	0	0	0	0	0	0	0	0	0	0	0	0	1.03086	0	-1.59026	0	0	0	AT1G08810	MYB	MYB60
Cluster_2	0	0	0	0	0	0	0	0	0	0	0	0	0	0	0	0	0	0	1.278	0	0	0	0	0	-1.52511	0	0	0	AT4G11660	HSF	HSFB2B
Cluster_2	0	0	0	0	0	0	0	0	0	0	0	0	0	0	0	0	0	0	0	0	0	0	0	-1.33114	-1.75486	0	0	0	AT5G66770	GRAS	SCL4
Cluster_2	0	0	0	0	0	0	0	0	0	0	0	0	0	0	0	0	0	0	0	0	0	0	0	0	-2.08835	0	0	0	AT5G65410	ZF-HD	ZHD1
Cluster_2	0	0	0	0	0	0	0	0	0	0	0	0	0	0	0	0	0	0	0	0	0	0	0	0	-2.01835	0	0	0	AT2G42300	bHLH	BHLH48
Cluster_2	0	0	0	0	0	0	0	0	0	0	0	0	0	0	0	0	0	0	0	0	0	0	0	0	-2.30766	0	0	0	AT1G26790	Dof	-
Cluster_2	0	0	0	0	0	0	0	0	0	0	0	0	0	0	0	0	0	0	0	0	0	0	0	0	-2.7466	0	0	0	AT1G33240	Trihelix	AT-GTL1
Cluster_2	0	0	0	0	0	0	0	0	0	0	0	0	0	0	0	0	0	0	0	0	0	0	0	0	-2.12396	0	0	-1.10607	AT1G14350	MYB	MYB124
Cluster_2	0	0	1.52	0	0	0	0	0	0	0	0	0	0	0	0	0	0	0	0	0	0	0	0	0	-2.01452	0	0	0	AT5G43270	SBP	SPL2
Cluster_2	-1.21	0	0	0	0	0	0	0	0	0	0	0	0	0	0	0	0	0	0	0	0	-1.26723	0	0	-2.06368	-1.055	0	0	AT3G58070	C2H2	GIS
Cluster_2	0	0	-1.87	0	0	0	0	0	0	0	0	0	0	0	0	0	0	-1.39838	-1.81303	0	0	0	1.74078	0	0	0	0	0	AT1G26945	bHLH	PRE6
Cluster_2	0	-1.19268	-1.41	-1.171	0	0	0	0	0	0	0	0	0	0	0	0	0	-1.97428	-1.26712	0	0	0	1.45784	0	-1.81318	0	0	-1.06316	AT4G01460	bHLH	BHLH57
Cluster_2	1.02	0	0	0	0	0	0	0	0	0	0	0	0	0	0	0	0	-1.02534	0	0	0	0	0	0	-1.69847	0	0	0	AT5G18240	G2-like	MYR1
Cluster_2	0	0	0	0	0	0	0	0	0	0	0	0	0	0	0	0	0	-1.56352	-1.4159	0	0	0	0	0	-2.11676	0	0	0	AT2G20180	bHLH	PIF1
Cluster_2	1.18	0	0	0	0	0	0	0	0	0	0	0	0	0	0	0	0	-1.77841	-1.41092	0	0	-1.38783	0	0	-2.96089	0	0	0	AT1G68520	CO-like	COL6
Cluster_2	0	0	-1.67	0	0	0	0	0	0	0	0	0	0	0	0	0	0	-1.42694	0	0	0	-1.12008	0	0	-3.02871	0	0	0	AT4G36540	bHLH	BEE2
Cluster_2	-3.23	-2.05978	-1.14	0	1.54209	0	0	0	0	0	0	1.58	0	1.07	0	0	0	0	1.5018	0	0	0	0	0	0	-1.60374	0	0	AT3G17609	bZIP	HYH
Cluster_2	-3.12	-2.91813	-1.16	0	0	0	0	0	0	0	0	1.89	0	1.59	1.26	0	0	0	0	0	0	0	0	0	-1.90505	-2.12102	0	0	AT2G21320	DBB	BBX18
Cluster_2	-3.52	-1.71539	-3.04	0	0	-1.01	0	0	0	0	0	0	0	0	0	0	0	0	0	0	0	0	0	0	0	-1.79266	0	-2.03359	AT5G11590	ERF	DREB3
Cluster_2	-3.05	-1.14887	-2.14	2.65008	0	0	0	0	0	0	0	1.02	0	0	0	0	0	0	0	-1.34526	0	-1.60703	-3.03969	-1.54946	0	-1.79016	0	0	AT4G38340	Nin-like	NLP3
Cluster_2	-1.82	0	-1.13	0	1.41637	0	0	0	-1.34	-1.27	-1.43	0	0	0	0	0	0	0	0	0	0	0	0	0	-3.01685	0	0	0	AT5G17300	MYB_related	RVE1
Cluster_2	-2.36	-1.39752	-1.57	1.29197	0	0	0	0	0	0	0	1.28	0	0	0	0	0	0	1.37703	0	-1.67739	0	0	0	-2.74157	0	0	0	AT1G01520	MYB_related	-
Cluster_2	-1.15	-1.85894	-1.05	0	0	0	0	0	0	0	0	0	0	0	0	0	0	0	0	0	0	0	0	0	-1.60589	0	0	0	AT1G19700	TALE	BLH10
Cluster_2	-1.8	-1.07125	-1.03	0	0	0	0	0	-1.09	0	0	0	0	0	0	0	0	0	0	0	0	0	0	0	-1.77734	0	0	0	AT4G38960	DBB	-
Cluster_2	-1.55	-1.70471	0	0	0	0	0	0	0	0	0	0	0	0	0	0	0	0	0	0	0	0	0	0	-2.92713	0	0	0	AT4G00050	bHLH	UNE10
Cluster_2	-1.58	-1.41469	0	0	0	-1.12	0	0	0	0	0	0	0	0	0	0	0	0	0	0	0	0	0	0	-2.17016	0	0	0	AT4G34610	TALE	BLH6
Cluster_2	-1.53	-1.42424	0	-1.05327	0	0	0	0	0	0	0	0	0	0	0	0	0	0	0	0	0	0	0	0	-2.12171	0	0	-1.62759	AT1G75710	C2H2	-
Cluster_2	-1.79	-1.71715	0	0	1.78825	0	0	0	0	0	0	0	0	0	0	0	0	0	0	0	0	0	0	0	-1.85025	0	0	0	AT3G02830	C3H	ZFN1
Cluster_2	-2.43	-1.69013	0	0	1.06399	0	0	0	0	0	0	0	0	0	0	0	0	0	0	0	0	0	0	0	-1.78846	-1.11211	0	0	AT3G09600	MYB_related	RVE8
Cluster_2	-1.12	-2.14112	0	0	1.15282	0	0	0	0	0	0	0	0	0	0	0	0	0	0	0	0	0	0	0	-2.29976	-1.32306	0	0	AT4G17880	bHLH	MYC4
Cluster_2	-2.21	0	-1.26	0	0	0	0	0	0	0	0	0	0	0	0	0	0	0	0	0	0	0	0	0	0	0	0	1.69985	AT4G11070	WRKY	WRKY41
Cluster_2	-1.94	0	0	0	0	0	0	0	0	0	0	0	0	0	0	0	1.95188	0	0	0	0	0	0	0	0	0	0	1.12217	AT2G17040	NAC	anac036
Cluster_2	-1.37	0	0	0	0	0	0	0	0	0	0	0	0	0	0	0	0	0	0	0	0	0	0	0	0	0	0	0	AT4G38900	bZIP	-
Cluster_2	-1.34	0	0	0	0	0	0	0	0	0	0	0	0	0	0	0	0	0	0	0	0	0	0	0	0	0	0	0	AT4G17710	HD-ZIP	HDG4
Cluster_2	-1.25	0	0	0	0	0	0	0	0	0	0	0	0	0	0	0	0	0	0	0	0	0	0	0	0	0	0	0	AT1G68130	C2H2	IDD14
Cluster_2	-1.55	0	0	0	0	0	0	0	0	0	0	0	0	0	0	0	0	0	0	0	0	0	0	0	0	0	0	0	AT3G54390	Trihelix	-
Cluster_2	-1.52	0	0	0	0	0	0	0	0	0	0	0	0	0	0	0	0	0	0	0	0	0	0	0	0	0	0	0	AT2G14760	bHLH	-
Cluster_2	-1.47	0	0	0	0	0	0	0	0	0	0	0	0	0	0	0	0	0	0	0	0	0	0	0	0	0	0	0	AT5G52830	WRKY	WRKY27
Cluster_2	-1.12	0	0	0	0	0	0	0	0	0	0	0	0	0	0	0	0	0	0	0	0	0	0	0	0	0	0	0	AT2G38300	G2-like	-
Cluster_2	-1.03	0	0	0	0	0	0	0	0	0	0	0	0	0	0	0	0	0	0	0	0	0	0	0	0	0	0	0	AT2G36450	ERF	ERF024
Cluster_2	-2.15	0	0	0	0	0	0	0	0	0	0	0	0	0	0	0	0	0	0	0	0	0	0	0	0	0	0	0	AT5G61850	LFY	LFY
Cluster_2	-1.8	0	0	0	0	0	0	0	0	0	0	0	0	0	0	0	0	0	0	0	0	0	0	0	0	0	0	0	AT4G01060	MYB_related	ETC3
Cluster_2	-1.31	0	0	0	0	0	0	0	0	0	0	0	0	0	0	0	0	0	1.09418	0	0	0	0	0	0	0	0	0	AT2G39250	AP2	SNZ
Cluster_2	-1.46	0	0	0	0	0	0	0	0	0	0	0	0	0	0	0	0	0	0	0	0	0	1.24415	0	0	0	0	0	AT4G36240	GATA	GATA7
Cluster_2	-1.77	0	-1.64	0	0	0	0	0	0	0	0	0	0	0	0	0	0	0	0	0	0	0	0	0	0	0	0	0	AT5G06080	LBD	LBD33
Cluster_2	-1.79	0	-1.68	0	0	0	0	0	0	0	0	0	0	0	0	0	0	0	0	0	0	0	0	0	0	0	0	0	AT1G67260	TCP	TCP1
Cluster_2	-1.45	0	-1.18	0	0	0	0	0	0	0	0	0	0	0	0	0	0	0	0	0	0	0	0	0	0	0	0	0	AT1G45249	bZIP	ABF2
Cluster_2	-2.32	0	-1.2	0	0	0	0	0	0	0	0	0	0	0	0	0	0	0	0	0	0	0	0	0	0	0	0	0	AT3G23210	bHLH	BHLH34
Cluster_2	-1.65	0	-1.12	0	0	0	0	0	0	0	-1.02	0	0	0	0	0	0	0	0	0	0	0	0	0	0	0	0	0	AT1G19490	bZIP	-
Cluster_2	-1.79	0	-1.43	0	0	0	0	0	0	0	0	0	0	0	0	0	0	0	0	0	0	0	0	0	0	0	0	-1.73638	AT3G62610	MYB	MYB11
Cluster_2	-2.75	0	-2.57	0	0	-1.29	0	0	0	0	0	0	0	0	0	0	0	0	0	0	0	0	0	0	0	0	0	0	AT5G65320	bHLH	BHLH99
Cluster_2	-1.27	0	-1.67	-1.38829	0	0	0	0	0	0	0	0	0	0	0	0	0	1.07395	0	0	0	0	0	0	0	0	-1.57496	0	AT4G23750	ERF	CRF2
Cluster_2	-1.44	-1.92522	0	0	0	0	0	0	0	0	0	0	0	0	0	0	0	0	0	0	0	0	0	0	0	0	0	0	AT3G11090	LBD	LBD21
Cluster_2	-2.24	-1.77833	0	0	0	0	0	0	0	0	0	0	0	0	0	0	0	0	0	0	0	0	0	0	0	0	0	0	AT2G34720	NF-YA	NFYA4
Cluster_2	-1.04	-1.09807	0	0	0	0	0	0	0	0	0	0	0	0	0	0	0	0	0	0	0	0	0	0	0	0	0	0	AT5G15310	MYB	ATMYB16
Cluster_2	-1.15	-1.07758	0	0	0	0	0	0	0	0	0	0	0	0	0	0	0	0	0	0	0	0	0	0	0	0	0	0	AT1G30500	NF-YA	NFYA7
Cluster_2	-1.52	-1.18107	0	0	0	0	0	0	0	0	-1.04	0	0	0	0	1.06	0	0	0	0	0	0	0	0	0	0	0	0	AT1G56170	NF-YC	NFYC2
Cluster_2	-2.45	-1.74228	0	0	0	-1.03	0	0	-1.19	0	0	0	0	0	0	0	0	0	0	0	0	0	0	0	0	0	0	0	AT5G62430	Dof	CDF1
Cluster_2	-2	-1.42078	-1.35	0	0	0	0	0	0	0	0	0	0	0	0	0	0	0	0	0	0	0	0	0	0	0	0	0	AT4G34000	bZIP	ABF3
Cluster_2	-1.73	-1.56226	-1.08	0	0	0	0	0	0	0	0	0	0	0	0	0	0	0	0	0	0	0	0	0	0	0	0	0	AT2G43500	Nin-like	-
Cluster_2	-1.14	-1.11088	-1.36	0	0	0	0	0	0	0	0	0	0	0	0	0	0	0	0	0	0	0	0	0	0	0	0	0	AT3G03450	GRAS	RGL2
Cluster_2	-1.08	-1.85515	-1.1	0	0	-1.1	0	0	0	0	0	0	0	0	0	0	0	0	0	0	0	0	0	0	0	0	0	0	AT2G44940	ERF	ERF034
Cluster_2	-2.21	-2.21119	-1.08	0	1.11619	0	0	0	0	0	0	0	0	0	0	0	0	0	0	0	0	0	0	0	0	0	0	0	AT1G51140	bHLH	BHLH122
Cluster_2	-1.87	-2.39576	0	0	0	0	0	0	0	0	0	1.25	0	0	0	0	0	0	0	0	0	0	0	0	0	-1.15314	0	0	AT5G53200	MYB_related	TRY
Cluster_2	-1.91	-1.76346	0	0	0	0	0	0	0	0	0	0	0	0	0	0	0	0	1.39996	0	0	-1.1831	0	0	0	-1.34045	0	0	AT4G26150	GATA	GATA22
Cluster_2	-2.01	-1.33683	-1.39	0	0	0	0	0	0	0	0	0	0	0	0	0	0	0	0	0	0	1.93407	0	1.35427	0	0	0	0	AT1G51700	Dof	DOF1.7
Cluster_2	-1.36	-2.1238	0	0	0	-1.07	0	0	0	0	0	0	-1.28	-1.28	0	0	0	0	0	0	0	0	0	-2.25366	0	0	0	0	AT5G15850	CO-like	COL1
Cluster_2	-2.89	-4.38007	-1.09	0	0	-1.43	-1.5	0	-1.89	-2.06	-1.9	0	-1.28	-1.28	0	0	0	-1.91273	0	0	-1.67731	0	0	0	-4.40234	0	0	0	AT3G02380	CO-like	COL2
Cluster_2	-3.55	-4.41481	-1.04	1.07542	0	-1.97	-1.78	0	-2.89	-3.09	-2.67	0	-1.58	-1.58	0	0	0	0	0	0	-1.4803	0	0	-1.39513	-2.36024	0	0	0	AT2G46830	MYB_related	CCA1
Cluster_2	-2.73	-2.17946	0	1.80495	1.00546	-2.3	-1.87	0	-3.5	-2.9	-2.66	-1.83	0	0	-2.19	0	0	0	0	0	-1.11398	0	0	-1.09713	-4.11959	0	0	0	AT1G01060	MYB_related	LHY
Cluster_2	-2.87	-2.79297	-1.5	0	0	-1.59	-1.53	0	-1.66	-1.23	-1.38	0	0	0	0	0	0	0	0	0	0	0	0	0	-1.86202	-1.52218	0	0	AT2G31380	DBB	BBX25
Cluster_2	-1.91	-3.20907	-1.27	0	-1.19018	-1.99	-2.11	0	-2.23	0	-1.82	0	0	0	0	0	0	-1.2119	0	0	-1.05185	0	-1.39539	0	-2.31964	-1.00003	0	0	AT1G73870	CO-like	COL7
Cluster_1	-2.27	0	0	0	0	1.06	1.03	0	0	0	0	0	2.01	0	0	0	0	0	0	0	0	0	2.51111	4.66783	0	0	0	0	AT5G51990	ERF	DREB1D
Cluster_1	-2.28	-2.20956	-2	-2.59701	0	0	0	0	0	0	0	1.21	0	0	0	0	0	0	0	0	0	0	2.46059	2.78461	0	0	0	-1.09651	AT5G46830	bHLH	BHLH28
Cluster_1	0	0	0	-1.34786	0	0	0	0	0	0	0	0	0	0	0	0	0	0	0	0	0	0	1.08301	1.83793	0	0	0	0	AT5G11510	MYB	MYB3R4
Cluster_1	0	0	0	-1.46385	0	0	0	0	0	0	0	0	0	0	0	0	0	0	0	0	0	1.27075	1.30611	1.76848	0	1.08175	0	0	AT3G15270	SBP	SPL5
Cluster_1	0	0	0	-1.78679	0	0	0	0	0	0	0	0	0	0	0	0	0	0	0	0	0	2.04991	2.45998	2.56035	0	0	0	0	AT5G62380	NAC	NAC101
Cluster_1	-1.01	0	0	-1.5263	0	-1.69	0	0	-1.12	0	0	0	0	0	0	0	-1.36249	0	0	0	0	0	1.02605	1.60337	0	0	0	0	AT5G07690	MYB	MYB29
Cluster_1	0	0	0	0	0	0	0	0	0	0	0	0	0	0	0	0	0	0	0	0	0	0	2.62689	1.96685	0	0	0	0	AT5G65640	bHLH	BHLH93
Cluster_1	0	0	0	0	0	0	0	0	0	0	0	0	0	0	0	0	0	0	0	0	0	0	3.12402	2.59753	0	0	0	0	AT3G08500	MYB	MYB83
Cluster_1	0	0	0	0	0	0	0	0	0	0	0	0	0	0	0	0	0	0	0	0	0	0	1.77448	1.8394	0	0	0	0	AT4G16610	C2H2	-
Cluster_1	0	0	0	0	0	0	0	0	0	0	0	0	0	0	0	0	0	0	0	0	0	0	2.0659	1.92305	0	0	0	0	AT4G11140	ERF	CRF1
Cluster_1	0	0	1.39	0	0	0	0	0	0	0	0	0	0	0	0	0	0	0	0	0	0	0	1.9041	1.55253	0	0	1.05425	0	AT1G59640	bHLH	BPE
Cluster_1	0	0	0	0	0	0	0	0	0	0	0	0	0	0	0	0	0	0	0	0	0	0	3.22251	1.86719	0	0	0	-1.32467	AT1G62700	NAC	NAC026
Cluster_1	0	0	0	-1.61721	0	0	0	0	0	0	0	0	0	0	0	0	0	0	0	0	0	0	2.27638	2.31586	0	0	0	-1.11592	AT4G00480	bHLH	ATMYC1
Cluster_1	0	0	0	0	0	0	0	0	0	0	0	0	0	0	0	0	0	0	1.53679	2.14872	1.07791	2.00169	2.30526	1.60279	0	0	0	0	AT5G41315	bHLH	GL3
Cluster_1	0	0	0	-1.07484	0	-1.64	0	0	0	0	0	0	0	0	0	0	0	0	1.06812	1.98274	1.56373	1.31686	1.26547	2.31777	0	0	0	0	AT5G07700	MYB	MYB76
Cluster_1	0	0	0	0	0	0	0	0	0	0	0	0	0	0	0	0	0	0	1.16888	2.00646	1.70548	0	1.74846	0	0	0	0	0	AT3G11580	B3	-
Cluster_1	0	0	0	0	0	0	0	0	0	0	0	0	0	0	0	0	0	1.12677	0	1.62751	1.29565	0	1.48749	1.51511	0	0	0	0	AT3G19500	bHLH	BHLH113
Cluster_1	0	0	0	0	0	0	0	0	0	0	0	0	0	0	0	0	0	1.57732	2.40953	1.53016	0	0	3.56022	1.99011	0	0	0	0	AT2G42150	MYB_related	-
Cluster_1	1.09	0	0	0	0	0	0	0	0	0	0	0	0	0	0	0	0	0	0	2.29218	1.4995	2.99227	2.63878	3.00165	0	0	0	0	AT4G20970	bHLH	BHLH162
Cluster_1	1.84	0	1.48	0	0	0	0	0	0	0	0	0	0	0	0	0	0	0	0	1.03435	1.25079	2.06042	2.34601	1.55908	0	0	0	0	AT2G34140	Dof	CDF4
Cluster_1	0	0	0	0	0	0	0	0	0	0	0	0	0	0	0	0	0	0	0	0	0	2.87351	3.16323	2.15016	0	0	0	1.39438	AT1G62990	TALE	KNAT7
Cluster_1	0	0	0	1.33677	0	0	0	0	0	0	0	0	0	0	0	0	0	0	0	0	0	3.08511	2.22079	3.31478	0	1.8207	0	1.94332	AT3G50410	Dof	DOF3.4
Cluster_1	0	0	0	0	0	0	0	0	0	0	0	0	0	0	0	0	0	0	0	0	0	2.16314	2.98613	3.16229	0	2.03715	0	0	AT1G01030	B3	NGA3
Cluster_1	0	0	0	0	0	0	0	-1.06818	0	0	0	0	0	0	0	0	0	0	0	0	0	2.99268	3.38849	1.63941	0	1.68059	0	0	AT5G62165	MIKC_MADS	AGL42
Cluster_1	0	0	0	0	0	0	1.05	0	0	0	0	0	0	0	0	0	0	0	0	0	0	1.47945	2.49679	1.75318	1.81232	1.02123	0	1.03877	AT5G67180	AP2	TOE3
Cluster_1	0	0	0	-1.04574	1.38691	0	0	0	0	0	0	0	0	0	0	0	0	0	0	1.45049	0	3.17543	5.40152	2.79048	-2.03606	2.61625	0	0	AT5G50915	bHLH	BHLH137
Cluster_1	0	0	-2.91	0	-1.30044	0	0	0	0	0	0	1.52	1.65	1.21	0	0	1.00867	3.34993	0	0	0	2.07128	1.78601	4.72503	0	0	0	0	AT4G25490	ERF	DREB1B
Cluster_1	0	0	-2.05	0	-2.10506	0	0	0	0	0	0	1.4	1.23	1.62	0	0	0	2.38764	0	0	0	3.15138	1.96726	4.82755	2.47972	0	0	0	AT4G25470	ERF	DREB1C
Cluster_1	-1.49	0	-1.62	0	0	0	0	0	0	0	0	3.02	3.71	1.58	1.24	0	0	0	0	0	0	2.64804	2.65187	4.85936	0	0	0	0	AT1G19210	ERF	ERF017
Cluster_1	0	0	0	0	0	0	0	0	0	0	0	0	0	0	0	0	0	0	0	0	0	1.53939	0	1.77233	0	0	0	0	AT3G49690	MYB	RAX3
Cluster_1	0	0	0	0	0	0	0	0	0	0	0	0	0	0	0	0	0	0	0	0	0	1.27338	0	1.1784	0	0	0	0	AT1G50640	ERF	ERF3
Cluster_1	0	0	0	0	0	0	0	0	0	0	0	0	0	0	0	0	0	1.14482	0	0	0	1.29324	0	1.51478	0	1.30871	0	0	AT1G66350	GRAS	RGL1
Cluster_1	0	1.01232	0	0	0	0	0	0	0	0	0	0	0	0	0	0	0	0	0	0	1.04408	1.00884	0	1.01392	0	0	1.10173	0	AT3G58710	WRKY	WRKY69
Cluster_1	0	0	0	0	0	0	0	0	0	0	0	0	0	0	0	0	0	0	0	0	0	2.1421	0	2.59336	0	0	0	0	AT1G71930	NAC	NAC030
Cluster_1	0	0	0	1.35372	0	0	0	0	0	0	0	0	0	0	0	0	0	0	0	0	0	2.21806	0	2.46169	0	0	0	0	AT1G18860	WRKY	WRKY61
Cluster_1	0	0	1.12	0	0	0	0	0	0	0	0	0	0	0	0	0	0	0	0	0	0	2.85012	0	1.76675	0	0	0	0	AT5G12870	MYB	MYB46
Cluster_1	0	0	0	0	0	0	0	0	0	0	0	0	0	0	0	0	0	0	0	0	0	5.31599	0	2.45978	0	0	0	0	AT4G28110	MYB	AtMYB41
Cluster_1	0	0	0	0	0	0	0	0	0	0	0	0	0	0	0	0	0	1.71335	0	0	0	2.25878	1.47676	1.78442	0	0	0	0	AT5G24590	NAC	NAC091
Cluster_1	0	0	0	0	0	0	0	0	0	0	0	0	0	0	0	0	0	1.44607	0	0	0	2.16176	2.34083	1.54652	0	0	0	0	AT1G72210	bHLH	BHLH96
Cluster_1	0	0	0	0	0	0	0	0	0	0	0	0	0	0	0	0	0	1.68585	0	1.18697	0	1.96291	1.38065	1.27911	0	0	0	0	AT5G58620	C3H	-
Cluster_1	0	0	0	0	0	0	0	0	0	0	0	0	0	0	0	0	1.52958	1.92459	0	0	0	2.29031	1.00421	1.47506	0	0	0	0	AT3G49530	NAC	NAC062
Cluster_1	-1.14	0	0	0	1.71316	0	0	0	0	0	0	0	0	0	0	0	1.09193	1.85406	0	0	0	1.7933	1.36135	1.81968	0	0	0	0	AT1G22190	ERF	RAP2-13
Cluster_1	0	0	0	0	0	0	0	0	0	0	0	0	0	0	0	0	0	0	0	0	0	2.20293	2.0313	1.06064	0	0	0	0	AT5G46880	HD-ZIP	HDG5
Cluster_1	0	0	0	0	0	0	0	0	0	0	0	0	0	0	0	0	0	0	0	0	0	1.59319	2.17518	1.44963	0	0	0	0	AT4G37730	bZIP	AtbZIP7
Cluster_1	0	0	0	0	0	0	0	0	0	0	0	0	0	0	0	0	0	0	0	0	0	1.74416	1.54716	1.39523	0	0	0	0	AT5G62940	Dof	DOF5.6
Cluster_1	0	0	0	0	0	0	0	0	0	0	0	0	0	0	0	0	0	0	0	0	0	1.94575	1.57884	1.4502	0	0	0	0	AT1G75240	ZF-HD	ZHD5
Cluster_1	0	0	0	0	0	0	0	0	0	0	0	0	0	0	0	0	0	0	0	0	0	1.67143	1.73567	1.76618	0	0	0	1.00311	AT1G08290	C2H2	WIP3
Cluster_1	0	0	0	0	0	0	0	0	0	0	0	0	0	0	0	0	0	0	0	0	0	2.29392	1.61112	2.26158	0	0	0	0	AT4G36160	NAC	ANAC076
Cluster_1	0	0	0	0	0	0	0	0	0	0	0	0	0	0	0	0	0	0	0	0	0	2.25921	1.05769	1.82297	0	0	0	0	AT1G19850	ARF	ARF5
Cluster_1	0	0	0	0	0	0	0	0	0	0	0	0	0	0	0	0	0	0	0	0	0	2.25936	1.6817	1.65137	0	1.31225	0	0	AT5G57390	AP2	AIL5
Cluster_1	0	0	0	0	0	0	0	0	0	0	0	0	0	0	0	0	0	0	0	0	0	2.382	0	0	0	0	0	0	AT3G03200	NAC	NAC045
Cluster_1	0	0	0	0	0	0	0	0	0	0	0	0	0	0	0	0	0	0	0	0	0	2.23857	0	0	0	0	0	0	AT2G27300	NAC	NTL8
Cluster_1	0	0	0	0	0	0	0	0	0	0	0	0	0	0	0	0	0	0	0	0	0	2.57387	0	0	0	0	0	0	AT5G03510	C2H2	-
Cluster_1	0	0	0	0	0	0	0	0	0	0	0	0	0	0	0	0	0	0	0	0	0	2.64806	0	0	0	0	0	0	AT3G13540	MYB	MYB5
Cluster_1	0	0	0	0	0	0	0	0	0	0	0	0	0	0	0	0	0	0	0	0	0	2.89202	0	0	0	0	0	0	AT5G54230	MYB	MYB49
Cluster_1	0	0	0	0	0	0	0	0	0	0	0	0	0	0	0	0	0	0	0	0	0	2.89484	0	0	0	0	0	0	AT2G46130	WRKY	WRKY43
Cluster_1	0	0	0	0	0	0	0	0	0	0	0	0	0	0	0	0	0	0	0	0	0	2.82241	0	0	0	0	0	0	AT3G02940	MYB	MYB107
Cluster_1	0	0	0	0	0	0	0	0	0	0	0	0	0	0	0	0	0	0	0	0	0	3.03646	0	0	0	0	0	0	AT1G79180	MYB	ATMYB63
Cluster_1	0	0	0	1.90627	0	0	0	0	0	0	0	0	0	0	0	0	0	0	0	0	0	2.88883	0	0	0	0	0	0	AT5G23000	MYB	RAX1
Cluster_1	0	0	0	0	0	0	0	0	0	0	0	0	0	0	0	0	0	0	0	0	0	1.90109	0	0	0	0	0	0	AT4G38000	Dof	DOF4.7
Cluster_1	0	0	0	0	0	0	0	0	0	0	0	0	0	0	0	0	0	0	0	0	0	1.91462	0	0	0	0	0	0	AT4G00220	LBD	LBD30
Cluster_1	0	0	0	0	0	0	0	0	0	0	0	0	0	0	0	0	0	0	0	0	0	1.85682	0	0	0	0	0	0	AT3G16870	GATA	GATA17
Cluster_1	0	0	0	0	0	0	0	0	0	0	0	0	0	0	0	0	0	0	0	0	0	1.25071	0	0	0	0	0	0	AT5G59450	GRAS	SCL11
Cluster_1	0	0	0	0	0	0	0	0	0	0	0	0	0	0	0	0	0	0	0	0	0	1.25129	0	0	0	0	0	0	AT2G46590	Dof	DOF2.5
Cluster_1	0	0	0	0	0	0	0	0	0	0	0	0	0	0	0	0	0	0	1.54159	1.5638	0	2.27876	0	0	0	0	0	0	AT2G31180	MYB	MYB14
Cluster_1	0	0	0	0	0	0	0	0	0	0	0	0	0	0	0	0	0	0	0	0	0	1.66714	0	0	0	1.45989	0	0	AT5G40330	MYB	MYB23
Cluster_1	0	0	0	0	0	0	0	0	0	0	0	0	0	0	0	0	0	0	0	0	0	1.85092	0	0	0	1.52819	0	0	AT1G65910	NAC	anac028
Cluster_1	0	0	0	0	0	0	0	0	0	0	0	0	0	0	0	0	0	0	-1.2018	0	0	1.10322	0	0	0	1.26268	0	0	AT4G22950	MIKC_MADS	AGL19
Cluster_1	0	0	0	0	1.44635	0	0	0	0	0	0	0	0	0	0	1.23	0	0	0	0	0	1.82286	0	0	0	1.13393	0	0	AT1G05710	bHLH	-
Cluster_1	0	0	0	0	0	0	0	0	0	0	0	0	0	0	0	0	0	0	0	0	0	1.48695	1.18028	0	0	0	0	0	AT3G55370	Dof	OBP3
Cluster_1	0	0	0	0	0	0	0	0	0	0	0	0	0	0	0	0	0	0	0	0	0	1.46047	1.26988	0	0	0	0	0	AT1G79840	HD-ZIP	GL2
Cluster_1	0	0	0	0	0	0	0	0	0	0	0	0	0	0	0	0	0	0	0	0	0	1.7264	1.27637	0	0	0	0	0	AT3G57600	ERF	DREB2F
Cluster_1	0	0	-1.24	0	0	0	0	0	0	0	0	0	0	0	0	0	0	0	0	0	0	1.43647	1.05768	0	0	0	0	0	AT3G25710	bHLH	BHLH32
Cluster_1	0	0	0	0	0	0	0	0	0	0	0	0	0	0	0	0	0	0	0	0	0	2.09382	1.92087	0	0	0	0	0	AT4G28500	NAC	NAC073
Cluster_1	0	0	0	0	0	0	0	0	0	0	0	0	0	0	0	0	0	0	0	0	0	2.3344	2.0795	0	0	0	0	0	AT1G12260	NAC	NAC007
Cluster_1	0	0	0	0	0	0	0	0	0	0	0	0	0	0	0	0	0	0	0	0	0	2.95735	2.50006	0	0	0	0	0	AT1G80590	WRKY	WRKY66
Cluster_1	0	0	0	-1.75546	0	0	0	0	0	0	0	0	0	0	0	0	0	0	0	0	0	1.65578	0	0	0	0	0	0	AT2G18380	GATA	GATA20
Cluster_1	0	0	0	-2.01114	0	0	0	0	0	0	0	0	0	0	0	0	0	0	0	0	0	2.42724	1.52935	0	0	0	0	0	AT3G45610	Dof	DOF3.2
