# Supplementary material for: Disentangling transcriptional responses in plant defense against arthropod herbivores
Source: Sci Rep. 2021 Jun 21;11:12996. doi: 10.1038/s41598-021-92468-6 (PMC8217245; doi:10.1038/s41598-021-92468-6)
Supplement: Supplementary file 3 — Supplementary Information 3. [file 41598_2021_92468_MOESM3_ESM.xlsx]

## Sheet: JA
Clust_#	Tur_3h	Tur_24h	Tur_30m	Tur_1h	Pieris_3h	Pieris_24h	Pieris_6h	Pieris_12h	Cluster Index	Data Index	Gene stable ID	Unnamed: 1	Gene name	Gene description	Experimentos
Cluster_4	1.58416	1.37957	1.70073	1.21581	0	0	0	0	1	88		AT5G08790	AT5G08790	NAC081	Protein ATAF2 [Source:UniProtKB/Swiss-Prot;Acc:Q9C598]	4
Cluster_4	1.69917	1.83625	2.147	1.88397	0	0	0	0	2	83		AT3G50480	AT3G50480	HR4	RPW8-like protein 4 [Source:UniProtKB/Swiss-Prot;Acc:Q9SCS6]	4
Cluster_4	1.30254	1.04345	1.02604	1.06932	0	0	0	1.12349	3	76		AT5G20900	AT5G20900	TIFY3B	Protein TIFY 3B [Source:UniProtKB/Swiss-Prot;Acc:Q9C5K8]	5
Cluster_4	1.41945	2.73124	1.45127	0	0	-1.55322	0	0	4	84		AT5G46050	AT5G46050	NPF5.2	Protein NRT1/ PTR FAMILY 5.2 [Source:UniProtKB/Swiss-Prot;Acc:Q9FNL7]	4
Cluster_4	1.13734	1.69829	0	0	0	0	0	0	5	104		AT3G51430	AT3G51430	SSL5	Protein STRICTOSIDINE SYNTHASE-LIKE 5 [Source:UniProtKB/Swiss-Prot;Acc:Q9CAZ7]	2
Cluster_4	1.14358	1.09989	0	0	0	0	0	0	6	102		AT5G27380	AT5G27380	GSH2	Glutathione synthetase, chloroplastic [Source:UniProtKB/Swiss-Prot;Acc:P46416]	2
Cluster_4	0	1.40246	0	0	0	1.19875	0	0	7	105		AT3G56400	AT3G56400	WRKY70	Probable WRKY transcription factor 70 [Source:UniProtKB/Swiss-Prot;Acc:Q9LY00]	2
Cluster_4	0	2.76743	0	0	0	0	0	0	8	113		AT5G64810	AT5G64810	WRKY51	Probable WRKY transcription factor 51 [Source:UniProtKB/Swiss-Prot;Acc:Q93WU9]	1
Cluster_4	1.47887	1.24123	0	0	0	1.00992	1.12925	1.50975	9	74		AT5G14200	AT5G14200	IMDH3	3-isopropylmalate dehydrogenase [Source:UniProtKB/TrEMBL;Acc:Q5XF32]	5
Cluster_4	2.04808	1.41572	0	0	0	1.59197	1.38632	1.12179	10	72		AT5G13930	AT5G13930	CHS	TT4 [Source:UniProtKB/TrEMBL;Acc:A0A178UKS9]	5
Cluster_4	2.25009	1.66176	0	0	0	0	2.01515	1.74545	11	87		AT2G39770	AT2G39770	CYT1	VTC1 [Source:UniProtKB/TrEMBL;Acc:A0A178VW16]	4
Cluster_4	2.47788	1.77985	0	0	0	0	1.54281	0	12	92		AT4G09820	AT4G09820	TT8	Transcription factor TT8 [Source:UniProtKB/Swiss-Prot;Acc:Q9FT81]	3
Cluster_4	3.35752	2.26283	0	0	0	1.2388	1.07082	0	13	80		AT4G22880	AT4G22880	LDOX	AT4G22880 protein [Source:UniProtKB/TrEMBL;Acc:Q0WWD6]	4
Cluster_4	0	4.26245	1.92253	0	0	1.72253	0	-1.98312	14	79		AT1G06160	AT1G06160	ERF094	Ethylene-responsive transcription factor ERF094 [Source:UniProtKB/Swiss-Prot;Acc:Q9LND1]	4
Cluster_4	0	0	0	0	0	-1.34512	0	0	15	129		AT3G16770	AT3G16770	RAP2-3	Ethylene-responsive transcription factor RAP2-3 [Source:UniProtKB/Swiss-Prot;Acc:P42736]	1
Cluster_4	0	0	0	0	0	-1.34899	0	0	16	117		AT5G26170	AT5G26170	WRKY50	Probable WRKY transcription factor 50 [Source:UniProtKB/Swiss-Prot;Acc:Q8VWQ5]	1
Cluster_4	0	0	-1.10348	0	0	-1.38422	0	0	17	109		AT5G59430	AT5G59430	TRP1	Telomere repeat-binding protein 1 [Source:UniProtKB/Swiss-Prot;Acc:Q8L7L8]	2
Cluster_4	0	0	0	0	-1.11211	0	0	0	18	119		AT3G09600	AT3G09600	RVE8	Protein REVEILLE 8 [Source:UniProtKB/Swiss-Prot;Acc:Q8RWU3]	1
Cluster_4	0	0	-1.00303	-1.15843	0	0	0	0	19	112		AT4G19660	AT4G19660	NPR4	NPR1-like protein 4 [Source:TAIR;Acc:AT4G19660]	2
Cluster_4	0	0	-1.60954	-1.1459	0	0	0	0	20	103		AT1G71030	AT1G71030	ATMYBL2	At1g71030/F23N20_2 [Source:UniProtKB/TrEMBL;Acc:Q9C9A5]	2
Cluster_4	0	0	-1.0218	0	0	0	0	0	21	137		AT3G46590	AT3G46590	TRP2	Telomere repeat-binding protein 2 [Source:UniProtKB/Swiss-Prot;Acc:Q9SNB9]	1
Cluster_4	0	0	-1.31126	0	0	0	0	0	22	127		AT1G49010	AT1G49010	-	At1g49010 [Source:UniProtKB/TrEMBL;Acc:Q9M9A3]	1
Cluster_4	0	0	0	0	0	0	-1.1509	0	23	131		AT3G15510	AT3G15510	NAC056	NAC transcription factor 56 [Source:UniProtKB/Swiss-Prot;Acc:Q9LD44]	1
Cluster_4	0	0	0	0	0	0	-1.88161	0	24	116		AT4G35770	AT4G35770	STR15	SEN1 [Source:UniProtKB/TrEMBL;Acc:A0A178UYD5]	1
Cluster_4	0	-1.4803	0	0	0	0	0	-1.39513	25	99		AT2G46830	AT2G46830	CCA1	Protein CCA1 [Source:UniProtKB/Swiss-Prot;Acc:P92973]	2
Cluster_4	0	-1.11398	0	0	0	0	0	-1.09713	26	98		AT1G01060	AT1G01060	LHY	LHY1 [Source:UniProtKB/TrEMBL;Acc:A0A178W761]	2
Cluster_4	0	0	0	0	0	0	0	-1.35026	27	135		AT2G41370	AT2G41370	NPR5	Regulatory protein NPR5 [Source:UniProtKB/Swiss-Prot;Acc:Q9ZVC2]	1
Cluster_4	0	0	0	0	0	0	0	-1.31311	28	122		AT4G32940	AT4G32940	GAMMA-VPE	GAMMAVPE [Source:UniProtKB/TrEMBL;Acc:A0A178UU68]	1
Cluster_4	0	0	0	0	2.07466	0	0	0	29	115		AT3G48360	AT3G48360	BT2	BTB/POZ and TAZ domain-containing protein 2 [Source:UniProtKB/Swiss-Prot;Acc:Q94BN0]	1
Cluster_4	-1.85832	0	0	0	0	-2.06932	0	-1.27772	30	94		AT2G40330	AT2G40330	PYL6	Abscisic acid receptor PYL6 [Source:UniProtKB/Swiss-Prot;Acc:Q8S8E3]	3
Cluster_4	0	0	-1.27082	-2.46804	0	0	0	0	31	106		AT1G15380	AT1G15380	-	GLYI4 [Source:UniProtKB/TrEMBL;Acc:A0A178W6B2]	2
Cluster_4	0	1.78396	0	-1.85438	0	0	0	0	32	100		AT2G40750	AT2G40750	WRKY54	Probable WRKY transcription factor 54 [Source:UniProtKB/Swiss-Prot;Acc:Q93WU8]	2
Cluster_4	0	0	0	0	0	0	0	1.01427	33	136		AT3G16350	AT3G16350	-	At3g16350 [Source:UniProtKB/TrEMBL;Acc:Q84TG2]	1
Cluster_4	0	0	0	0	0	0	0	1.02924	34	114		AT5G59780	AT5G59780	MYB59	Transcription factor MYB59 [Source:UniProtKB/Swiss-Prot;Acc:Q4JL84]	1
Cluster_4	0	0	0	0	0	0	1.02605	1.60337	35	101		AT5G07690	AT5G07690	MYB29	Transcription factor MYB29 [Source:UniProtKB/Swiss-Prot;Acc:Q9FLR1]	2
Cluster_4	0	0	0	0	0	0	2.11669	0	36	128		AT1G63650	AT1G63650	BHLH2	EGL3 [Source:UniProtKB/TrEMBL;Acc:A0A178W1W8]	1
Cluster_4	0	0	0	0	0	0	1.58029	0	37	125		AT1G12160	AT1G12160	-	Flavin-containing monooxygenase FMO GS-OX-like 1 [Source:UniProtKB/Swiss-Prot;Acc:Q9FWW6]	1
Cluster_4	0	0	0	0	0	0	1.03086	0	38	130		AT1G08810	AT1G08810	MYB60	MYB60 [Source:UniProtKB/TrEMBL;Acc:A0A178WD25]	1
Cluster_4	0	0	1.86953	0	0	0	0	0	39	138		AT4G26120	AT4G26120	-	Ankyrin repeat family protein / BTB/POZ domain-containing protein [Source:TAIR;Acc:AT4G26120]	1
Cluster_4	0	0	1.80779	0	0	0	0	0	40	120		AT3G52430	AT3G52430	PAD4	Lipase-like PAD4 [Source:UniProtKB/Swiss-Prot;Acc:Q9S745]	1
Cluster_4	0	0	2.05453	0	0	0	0	0	41	118		AT1G18570	AT1G18570	MYB51	Transcription factor MYB51 [Source:UniProtKB/Swiss-Prot;Acc:O49782]	1
Cluster_4	0	0	1.06515	0	0	0	0	0	42	132		AT4G31550	AT4G31550	WRKY11	Probable WRKY transcription factor 11 [Source:UniProtKB/Swiss-Prot;Acc:Q9SV15]	1
Cluster_4	0	0	2.14411	0	0	0	1.33014	0	43	111		AT2G46370	AT2G46370	JAR1	Auxin-responsive GH3 family protein [Source:UniProtKB/TrEMBL;Acc:F4II77]	2
Cluster_4	2.14872	1.07791	0	1.53679	0	2.00169	2.30526	1.60279	44	68		AT5G41315	AT5G41315	GL3	Basic helix-loop-helix (BHLH) DNA-binding superfamily protein [Source:UniProtKB/TrEMBL;Acc:A0A1R7T3F7]	6
Cluster_4	1.98274	1.56373	0	1.06812	0	1.31686	1.26547	2.31777	45	67		AT5G07700	AT5G07700	MYB76	MYB76 [Source:UniProtKB/TrEMBL;Acc:A0A178UB51]	6
Cluster_4	1.42474	0	0	1.23641	0	1.44721	2.03706	1.97565	46	77		AT5G67160	AT5G67160	EPS1	Protein ENHANCED PSEUDOMONAS SUSCEPTIBILTY 1 [Source:UniProtKB/Swiss-Prot;Acc:Q9FH97]	5
Cluster_4	1.01183	0	0	1.09512	0	1.20944	1.64903	2.27863	47	75		AT2G26690	AT2G26690	NPF6.2	Protein NRT1/ PTR FAMILY 6.2 [Source:UniProtKB/Swiss-Prot;Acc:Q9SZY4]	5
Cluster_4	1.44376	1.6116	2.05913	1.28125	0	1.73978	1.51125	2.21485	48	48		AT3G15210	AT3G15210	ERF4	Ethylene-responsive transcription factor 4 [Source:UniProtKB/Swiss-Prot;Acc:O80340]	7
Cluster_4	1.83562	0	1.07639	1.31245	1.63649	1.5865	2.17446	2.24411	49	51		AT5G55120	AT5G55120	VTC5	VTC5 [Source:UniProtKB/TrEMBL;Acc:A0A178UIM1]	7
Cluster_4	1.57838	1.12012	1.17295	1.29325	1.86433	1.69221	2.8716	3.26812	50	31		AT5G60890	AT5G60890	MYB34	Transcription factor MYB34 [Source:UniProtKB/Swiss-Prot;Acc:O64399]	8
Cluster_4	2.50057	1.25296	0	1.57358	1.38637	2.03094	2.2588	2.85328	51	46		AT4G34710	AT4G34710	SPE2	Arginine decarboxylase 2 [Source:UniProtKB/Swiss-Prot;Acc:O23141]	7
Cluster_4	1.19838	1.06193	0	0	1.56737	2.36561	2.535	2.29486	52	65		AT5G18860	AT5G18860	-	AT5g18860/F17K4_110 [Source:UniProtKB/TrEMBL;Acc:Q8RY23]	6
Cluster_4	1.38258	1.45586	0	0	1.33186	1.94071	1.64208	2.35	53	62		AT5G60300	AT5G60300	LECRK19	L-type lectin-domain containing receptor kinase I.9 [Source:UniProtKB/Swiss-Prot;Acc:Q9LSR8]	6
Cluster_4	1.70423	1.67372	1.15375	0	1.4201	1.81597	2.29353	2.47764	54	44		AT5G63970	AT5G63970	RGLG3	E3 ubiquitin-protein ligase RGLG3 [Source:UniProtKB/Swiss-Prot;Acc:Q8RX26]	7
Cluster_4	0	0	0	0	2.46373	1.6459	3.9414	3.16159	55	86		AT5G40350	AT5G40350	MYB24	Transcription factor MYB24 [Source:UniProtKB/Swiss-Prot;Acc:Q9SPG9]	4
Cluster_4	0	0	0	0	0	3.03646	0	0	56	134		AT1G79180	AT1G79180	ATMYB63	myb domain protein 63 [Source:TAIR;Acc:AT1G79180]	1
Cluster_4	0	0	0	0	0	2.15772	0	0	57	124		AT2G36890	AT2G36890	RAX2	Duplicated homeodomain-like superfamily protein [Source:TAIR;Acc:AT2G36890]	1
Cluster_4	0	0	0	0	0	2.92983	0	1.7262	58	110		AT1G70170	AT1G70170	2MMP	Metalloendoproteinase 2-MMP [Source:UniProtKB/Swiss-Prot;Acc:O04529]	2
Cluster_4	1.5638	0	0	1.54159	0	2.27876	0	0	59	97		AT2G31180	AT2G31180	MYB14	Transcription factor MYB14 [Source:UniProtKB/Swiss-Prot;Acc:Q9SJX8]	3
Cluster_4	1.42963	0	0	0	0	1.27224	0	1.62222	60	95		AT4G12030	AT4G12030	BASS5	Probable sodium/metabolite cotransporter BASS5, chloroplastic [Source:UniProtKB/Swiss-Prot;Acc:F4JPW1]	3
Cluster_4	1.31571	1.29783	0	0	0	1.0191	0	1.18602	61	89		AT1G54040	AT1G54040	ESP	Epithiospecifier protein [Source:UniProtKB/Swiss-Prot;Acc:Q8RY71]	4
Cluster_4	0	0	0	0	0	1.46387	0	0	62	133		AT5G64900	AT5G64900	PEP1	Elicitor peptide 1 [Source:UniProtKB/Swiss-Prot;Acc:Q9LV87]	1
Cluster_4	0	0	0	0	0	1.57301	0	0	63	126		AT1G48500	AT1G48500	TIFY6A	Protein TIFY 6A [Source:UniProtKB/Swiss-Prot;Acc:Q58G47]	1
Cluster_4	0	0	0	0	0	1.79536	0	0	64	121		AT4G19810	AT4G19810	-	At4g19810 [Source:UniProtKB/TrEMBL;Acc:O81862]	1
Cluster_4	0	0	0	0	0	1.21266	0	0	65	123		AT1G74020	AT1G74020	SSL12	Protein STRICTOSIDINE SYNTHASE-LIKE 12 [Source:UniProtKB/Swiss-Prot;Acc:P94111]	1
Cluster_4	0	0	0	0	0	1.42466	1.02991	0	66	108		AT5G37500	AT5G37500	GORK	gated outwardly-rectifying K+ channel [Source:TAIR;Acc:AT5G37500]	2
Cluster_4	0	0	1.33435	0	0	1.64107	0	1.03251	67	93		AT5G45110	AT5G45110	NPR3	NPR3 [Source:UniProtKB/TrEMBL;Acc:A0A178UGU4]	3
Cluster_4	0	0	1.14482	0	1.30871	1.29324	0	1.51478	68	90		AT1G66350	AT1G66350	RGL1	DELLA protein RGL1 [Source:UniProtKB/Swiss-Prot;Acc:Q9C8Y3]	4
Cluster_4	0	0	0	0	0	2.81166	3.08136	0	69	107		AT4G14940	AT4G14940	AO1	Primary amine oxidase 1 [Source:UniProtKB/Swiss-Prot;Acc:O23349]	2
Cluster_3	2.3795	1.62162	2.26811	1.41967	1.65993	3.23568	2.5773	3.53384	70	27		AT1G17750	AT1G17750	PEPR2	Leucine-rich repeat receptor-like protein kinase PEPR2 [Source:UniProtKB/Swiss-Prot;Acc:Q9FZ59]	8
Cluster_3	1.87521	1.68588	3.06382	1.2715	2.04322	2.62328	1.33368	2.50926	71	24		AT4G37260	AT4G37260	MYB73	MYB73 [Source:UniProtKB/TrEMBL;Acc:A0A178V4E7]	8
Cluster_3	1.61281	0	2.09125	0	0	3.43037	2.36307	2.74757	72	70		AT4G11280	AT4G11280	ACS6	1-aminocyclopropane-1-carboxylate synthase 6 [Source:UniProtKB/Swiss-Prot;Acc:Q9SAR0]	5
Cluster_3	1.18265	0	2.15679	0	1.40223	2.36408	2.01888	2.19277	73	66		AT1G73080	AT1G73080	PEPR1	Leucine-rich repeat receptor-like protein kinase PEPR1 [Source:UniProtKB/Swiss-Prot;Acc:Q9SSL9]	6
Cluster_3	0	0	4.11352	0	3.19609	3.33857	2.31563	2.57286	74	73		AT1G21910	AT1G21910	ERF012	DREB26 [Source:UniProtKB/TrEMBL;Acc:A0A178W3Q9]	5
Cluster_3	1.53538	0	3.41043	0	3.44567	3.21965	2.67987	4.15745	75	64		AT4G05100	AT4G05100	AtMYB74	Transcription factor MYB74 [Source:UniProtKB/Swiss-Prot;Acc:Q9M0Y5]	6
Cluster_3	1.981	1.34066	4.63424	2.52271	0	3.7747	3.0154	3.28537	76	41		AT1G61340	AT1G61340	-	F-box protein At1g61340 [Source:UniProtKB/Swiss-Prot;Acc:Q8GX77]	7
Cluster_3	1.02708	0	3.91754	2.33893	3.82518	5.61601	4.13936	6.35132	77	54		AT1G47510	AT1G47510	IP5P11	Type IV inositol polyphosphate 5-phosphatase 11 [Source:UniProtKB/Swiss-Prot;Acc:Q5EAF2]	7
Cluster_2	1.88535	1.92199	2.88297	1.76074	2.15267	0	1.79864	1.74252	78	55		AT3G06490	AT3G06490	MYB108	Transcription factor MYB108 [Source:UniProtKB/Swiss-Prot;Acc:Q9LDE1]	7
Cluster_2	2.58895	1.9281	2.28156	2.30704	1.99673	0	1.60443	2.28249	79	53		AT3G17860	AT3G17860	TIFY6B	Protein TIFY 6B [Source:UniProtKB/Swiss-Prot;Acc:Q9LVI4]	7
Cluster_2	1.84185	1.17994	3.59638	2.62569	1.77439	0	2.29497	2.7817	80	52		AT5G56980	AT5G56980	-	unknown protein; FUNCTIONS IN: molecular_function unknown; INVOLVED IN: biological_process unknown; LOCATED IN: endomembrane system; EXPRESSED IN: 18 plant structures; EXPRESSED DURING: 12 growth stages; BEST Arabidopsis thaliana protein match is: u /.../ protein (TAIR:AT4G26130.1); Has 30201 Blast hits to 17322 proteins in 780 species: Archae - 12; Bacteria - 1396; Metazoa - 17338; Fungi - 3422;…	7
Cluster_2	1.4407	1.77824	1.79495	0	1.42598	0	2.26429	1.81516	81	61		AT1G57560	AT1G57560	AtMYB50	At1g57560 [Source:UniProtKB/TrEMBL;Acc:Q9C695]	6
Cluster_2	3.80856	2.21473	1.0161	3.17332	0	0	1.47635	1.99009	82	56		AT1G56650	AT1G56650	MYB75	Transcription factor MYB75 [Source:UniProtKB/Swiss-Prot;Acc:Q9FE25]	6
Cluster_2	3.26041	2.57043	2.65472	3.47147	2.39002	1.61096	2.60085	2.98902	83	32		AT1G74430	AT1G74430	MYB95	At1g74430 [Source:UniProtKB/TrEMBL;Acc:Q9SG63]	8
Cluster_2	3.1794	2.66279	2.63847	3.00824	2.01112	1.14972	2.01126	2.91672	84	13		AT1G74950	AT1G74950	TIFY10B	TIFY10B [Source:UniProtKB/TrEMBL;Acc:A0A178WA69]	8
Cluster_2	3.34386	3.04757	3.1637	3.00401	1.932	1.19123	2.10305	2.1777	85	19		AT1G72450	AT1G72450	TIFY11B	TIFY11B [Source:UniProtKB/TrEMBL;Acc:A0A178W2J3]	8
Cluster_2	4.19857	3.50047	2.50333	2.77431	1.10266	1.37148	1.8454	2.74263	86	30		AT5G42650	AT5G42650	CYP74A	Allene oxide synthase, chloroplastic [Source:UniProtKB/Swiss-Prot;Acc:Q96242]	8
Cluster_2	3.76176	3.16322	2.93925	3.31295	1.05752	2.10464	1.91213	3.44242	87	23		AT1G32640	AT1G32640	MYC2	ZBF1 [Source:UniProtKB/TrEMBL;Acc:A0A178W7C3]	8
Cluster_2	2.83267	2.14412	3.23425	1.99091	1.0474	2.34414	1.79888	2.76243	88	28		AT4G20860	AT4G20860	FAD-OXR	Berberine bridge enzyme-like 22 [Source:UniProtKB/Swiss-Prot;Acc:Q9SUC6]	8
Cluster_2	2.9046	2.2895	4.24885	2.8142	2.14888	2.07736	1.80625	2.70637	89	26		AT5G67300	AT5G67300	MYB44	MYBR1 [Source:UniProtKB/TrEMBL;Acc:A0A178UQ74]	8
Cluster_2	2.31272	2.58157	2.25082	2.02469	1.86232	1.72778	0	2.16675	90	47		AT5G67480	AT5G67480	BT4	BTB and TAZ domain protein 4 [Source:TAIR;Acc:AT5G67480]	7
Cluster_2	3.76536	3.21589	3.59561	3.07766	0	1.98606	1.41415	1.3823	91	34		AT2G46400	AT2G46400	WRKY46	Probable WRKY transcription factor 46 [Source:UniProtKB/Swiss-Prot;Acc:Q9SKD9]	7
Cluster_2	2.5517	2.98955	1.29575	2.57211	0	0	0	0	92	81		AT3G51440	AT3G51440	SSL6	Protein STRICTOSIDINE SYNTHASE-LIKE 6 [Source:UniProtKB/Swiss-Prot;Acc:Q9SD05]	4
Cluster_2	2.45183	4.09454	2.38188	2.23098	0	0	0	0	93	78		AT1G15520	AT1G15520	ABCG40	ABC transporter G family member 40 [Source:UniProtKB/Swiss-Prot;Acc:Q9M9E1]	4
Cluster_2	3.24939	3.57648	3.7611	2.96873	0	0	0	0	94	82		AT5G47220	AT5G47220	ERF2	ERF2 [Source:UniProtKB/TrEMBL;Acc:A0A178UCP3]	4
Cluster_2	2.10027	1.71211	3.65986	1.80139	0	1.56169	0	0	95	71		AT4G23810	AT4G23810	WRKY53	Probable WRKY transcription factor 53 [Source:UniProtKB/Swiss-Prot;Acc:Q9SUP6]	5
Cluster_2	3.38712	3.31601	1.86621	1.69212	0	3.66668	2.83751	3.89378	96	50		AT5G09980	AT5G09980	PEP4	Elicitor peptide 4 [Source:UniProtKB/Swiss-Prot;Acc:Q9FIA9]	7
Cluster_2	3.26785	3.29424	1.40489	1.75352	1.33332	2.69681	2.07393	3.54419	97	22		AT1G19570	AT1G19570	DHAR1	Glutathione S-transferase DHAR1, mitochondrial [Source:UniProtKB/Swiss-Prot;Acc:Q9FWR4]	8
Cluster_2	3.43187	3.97553	0	1.79449	1.41522	2.43107	1.58071	2.81298	98	38		AT2G34810	AT2G34810	-	Berberine bridge enzyme-like 16 [Source:UniProtKB/Swiss-Prot;Acc:O64745]	7
Cluster_2	4.0295	4.39931	0	1.32152	1.51702	3.07913	2.26385	3.48324	99	37		AT3G16470	AT3G16470	JAL35	Jacalin-related lectin 35 [Source:UniProtKB/Swiss-Prot;Acc:O04309]	7
Cluster_2	3.39187	2.9087	2.04238	0	2.50982	1.4749	2.94239	3.77674	100	43		AT5G17490	AT5G17490	RGL3	DELLA protein RGL3 [Source:UniProtKB/Swiss-Prot;Acc:Q9LF53]	7
Cluster_2	2.73362	2.78112	2.72498	0	2.19167	1.4595	2.12028	3.9947	101	42		AT3G15500	AT3G15500	NAC055	NAC3 [Source:UniProtKB/TrEMBL;Acc:A0A178VLD3]	7
Cluster_2	3.64441	4.45509	1.57974	2.39626	2.84677	3.11241	2.8926	3.97395	102	29		AT5G13330	AT5G13330	ERF113	Rap2.6L [Source:UniProtKB/TrEMBL;Acc:A0A178UKL8]	8
Cluster_2	5.53819	5.38247	1.7625	2.66781	3.49172	2.95642	2.74309	3.85133	103	5		AT5G07010	AT5G07010	SOT15	Sulfotransferase [Source:UniProtKB/TrEMBL;Acc:A0A178UG65]	8
Cluster_2	5.72905	5.45619	1.95357	3.87722	1.2053	3.09717	1.09698	3.4386	104	10		AT4G23600	AT4G23600	CORI3	Cystine lyase CORI3 [Source:UniProtKB/Swiss-Prot;Acc:Q9SUR6]	8
Cluster_2	5.20717	5.12538	1.84687	3.18821	1.26479	2.53034	1.3295	3.12575	105	8		AT3G45140	AT3G45140	LOX2	Lipoxygenase 2, chloroplastic [Source:UniProtKB/Swiss-Prot;Acc:P38418]	8
Cluster_2	5.15553	5.23971	4.07417	4.55365	4.20549	2.25282	2.57146	4.18979	106	16		AT5G13220	AT5G13220	JAZ10	jasmonate-zim-domain protein 10 [Source:TAIR;Acc:AT5G13220]	8
Cluster_2	4.0543	4.03396	4.32728	3.51238	3.55383	2.69003	3.05184	4.9911	107	3		AT1G30135	AT1G30135	TIFY5A	Protein TIFY 5A [Source:UniProtKB/Swiss-Prot;Acc:Q8LBM2]	8
Cluster_2	4.65621	3.61015	5.75969	4.02102	2.58128	1.49059	2.53499	3.58908	108	11		AT1G17420	AT1G17420	LOX3	Lipoxygenase 3, chloroplastic [Source:UniProtKB/Swiss-Prot;Acc:Q9LNR3]	8
Cluster_2	4.99701	4.07529	2.76331	3.74444	0	0	3.50213	2.65032	109	63		AT1G66380	AT1G66380	MYB114	Transcription factor MYB114 [Source:UniProtKB/Swiss-Prot;Acc:Q9FNV8]	6
Cluster_2	5.0715	5.23139	4.75463	3.60603	0	1.9586	2.78189	2.31396	110	49		AT3G23240	AT3G23240	ERF1B	Ethylene-responsive transcription factor 1B [Source:UniProtKB/Swiss-Prot;Acc:Q8LDC8]	7
Cluster_2	4.56508	4.05014	3.60507	4.1375	1.65981	1.67665	2.4355	2.72622	111	18		AT1G70700	AT1G70700	JAZ9	TIFY domain/Divergent CCT motif family protein [Source:UniProtKB/TrEMBL;Acc:A0A1P8API7]	8
Cluster_2	5.0749	4.62208	3.61367	4.54024	1.39311	1.34461	2.27758	3.18742	112	15		AT3G51450	AT3G51450	SSL7	Protein STRICTOSIDINE SYNTHASE-LIKE 7 [Source:UniProtKB/Swiss-Prot;Acc:Q9SD04]	8
Cluster_2	4.17691	3.61775	3.61793	4.28321	2.19357	1.71676	1.73615	3.51679	113	17		AT1G44350	AT1G44350	ILL6	IAA-amino acid hydrolase [Source:UniProtKB/TrEMBL;Acc:Q0WNN8]	8
Cluster_2	4.49491	4.41786	2.63216	4.40373	1.68519	0	1.10004	2.26782	114	40		AT1G18710	AT1G18710	AtMYB47	MYB transcription factor [Source:UniProtKB/TrEMBL;Acc:Q9M9U2]	7
Cluster_2	4.33837	6.52211	2.25025	2.1314	2.6687	0	0	3.29993	115	57		AT3G09940	AT3G09940	MDAR3	Monodehydroascorbate reductase 3 [Source:UniProtKB/Swiss-Prot;Acc:Q9SR59]	6
Cluster_2	6.61821	7.12749	3.07496	5.28869	2.08239	2.05397	0	2.59179	116	35		AT2G24850	AT2G24850	TAT3	Probable aminotransferase TAT3 [Source:UniProtKB/Swiss-Prot;Acc:Q9SK47]	7
Cluster_2	4.59511	7.84299	0	0	0	3.64677	0	3.37318	117	85		AT3G11180	AT3G11180	-	2-oxoglutarate (2OG) and Fe(II)-dependent oxygenase superfamily protein [Source:UniProtKB/TrEMBL;Acc:F4J670]	4
Cluster_2	4.08452	10.1074	0	3.7009	0	2.35468	1.35012	0	118	69		AT5G44420	AT5G44420	PDF1.2A	Defensin-like protein 16 [Source:UniProtKB/Swiss-Prot;Acc:Q9FI23]	5
Cluster_2	4.7089	5.37977	0	2.04003	0	0	0	0	119	96		AT5G59090	AT5G59090	SBT4.12	Subtilisin-like protease SBT4.12 [Source:UniProtKB/Swiss-Prot;Acc:Q8L7D2]	3
Cluster_2	4.48354	5.3839	0	3.28298	0	0	0	2.90668	120	91		AT3G27810	AT3G27810	MYB21	Transcription factor MYB21 [Source:UniProtKB/Swiss-Prot;Acc:Q9LK95]	4
Cluster_1	6.34877	7.40574	0	2.45674	0	4.63345	2.43322	5.40147	121	58		AT5G24780	AT5G24780	VSP1	Vegetative storage protein 1 [Source:UniProtKB/Swiss-Prot;Acc:O49195]	6
Cluster_1	5.39729	5.63571	1.03132	1.93975	1.69866	5.03099	2.75661	6.54296	122	25		AT5G24770	AT5G24770	VSP2	Vegetative storage protein 2 [Source:UniProtKB/Swiss-Prot;Acc:O82122]	8
Cluster_1	5.84177	7.22817	4.31064	3.57474	0	4.96528	4.08917	5.81549	123	36		AT1G66370	AT1G66370	MYB113	Transcription factor MYB113 [Source:UniProtKB/Swiss-Prot;Acc:Q9FNV9]	7
Cluster_1	6.84641	8.34218	0	4.51879	3.9796	5.4675	2.73171	3.57831	124	39		AT3G55970	AT3G55970	JRG21	JRG21 [Source:UniProtKB/TrEMBL;Acc:A0A178V764]	7
Cluster_1	8.19199	9.48238	0	2.71464	2.12128	5.61307	2.61264	5.33791	125	33		AT2G39030	AT2G39030	NATA1	L-ornithine N5-acetyltransferase NATA1 [Source:UniProtKB/Swiss-Prot;Acc:Q9ZV05]	7
Cluster_1	8.2703	5.77557	0	5.11702	0	4.29734	7.59771	7.87832	126	59		AT2G24210	AT2G24210	TPS10	Tricyclene synthase, chloroplastic [Source:UniProtKB/Swiss-Prot;Acc:Q9ZUH4]	6
Cluster_1	6.81488	5.82622	6.73898	7.53377	3.68174	0	3.10393	4.42568	127	45		AT3G22275	AT3G22275	JAZ13	Protein JAZ13 [Source:UniProtKB/Swiss-Prot;Acc:F4J078]	7
Cluster_1	7.54496	6.63477	8.46532	8.22163	3.00299	1.54251	2.87477	4.41905	128	14		AT2G34600	AT2G34600	TIFY 5B	Protein TIFY 5B [Source:UniProtKB/Swiss-Prot;Acc:O64687]	8
Cluster_1	9.89649	7.37465	6.66499	9.82987	3.02312	2.81318	4.03853	4.98912	129	12		AT1G43160	AT1G43160	RAP2-6	Ethylene-responsive transcription factor RAP2-6 [Source:UniProtKB/Swiss-Prot;Acc:Q7G1L2]	8
Cluster_1	9.32801	7.88622	4.74641	7.91032	1.92328	0	0	2.08374	130	60		AT2G38240	AT2G38240	ANS	Probable 2-oxoglutarate-dependent dioxygenase ANS [Source:UniProtKB/Swiss-Prot;Acc:O80449]	6
Cluster_1	6.20375	6.49213	4.98646	5.85913	2.81562	1.835	2.29675	2.94298	131	20		AT5G05600	AT5G05600	-	Probable 2-oxoglutarate-dependent dioxygenase At5g05600 [Source:UniProtKB/Swiss-Prot;Acc:Q9FFF6]	8
Cluster_1	5.67001	5.32617	4.52355	5.39306	1.54682	1.50316	1.9956	3.69068	132	7		AT3G44860	AT3G44860	FAMT	Farnesoic acid carboxyl-O-methyltransferase [Source:UniProtKB/Swiss-Prot;Acc:Q9FYC4]	8
Cluster_1	5.33728	4.76899	6.01363	5.09419	1.81981	2.77578	3.14083	4.36101	133	21		AT1G19180	AT1G19180	TIFY10A	TIFY10A [Source:UniProtKB/TrEMBL;Acc:A0A178W7G1]	8
Cluster_1	6.08163	5.54962	5.56704	5.53121	2.46119	2.99076	3.17088	4.45681	134	6		AT1G17380	AT1G17380	TIFY11A	Protein TIFY 11A [Source:UniProtKB/Swiss-Prot;Acc:Q9LDU5]	8
Cluster_1	5.31239	5.60576	5.3668	4.50939	2.0954	2.66251	2.46426	3.67754	135	2		AT1G28480	AT1G28480	GRXC9	Glutaredoxin-C9 [Source:UniProtKB/Swiss-Prot;Acc:Q9SGP6]	8
Cluster_1	6.72906	6.27902	3.42172	5.77802	3.01525	2.2712	3.03198	5.42488	136	9		AT4G16740	AT4G16740	TPS03	Tricyclene synthase, chloroplastic [Source:UniProtKB/Swiss-Prot;Acc:A4FVP2]	8
Cluster_1	6.78607	7.35135	4.81503	5.44371	3.9979	2.4481	2.15371	4.41992	137	4		AT1G61120	AT1G61120	GES	(E,E)-geranyllinalool synthase [Source:UniProtKB/Swiss-Prot;Acc:Q93YV0]	8
Cluster_1	7.2366	6.17785	5.66917	6.69026	2.15155	2.80431	3.26325	4.53972	138	1		AT3G23250	AT3G23250	MYB15	Transcription factor MYB15 [Source:UniProtKB/Swiss-Prot;Acc:Q9LTC4]	8

## Sheet: SA_IR
Clust_#	Pieris_3h	Pieris_24h	Pieris_6h	Pieris_12h	Tur_3h	Tur_24h	Tur_30m	Tur_1h	Cluster Index	Data Index	Gene stable ID	Unnamed: 1	Gene name	Gene description	Experimentos
Cluster_3	1.39311	1.34461	2.27758	3.18742	5.0749	4.62208	3.61367	4.54024	1	4		AT3G51450	AT3G51450	SSL7	Protein STRICTOSIDINE SYNTHASE-LIKE 7 [Source:UniProtKB/Swiss-Prot;Acc:Q9SD04]	8
Cluster_3	1.54682	1.50316	1.9956	3.69068	5.67001	5.32617	4.52355	5.39306	2	2		AT3G44860	AT3G44860	FAMT	Farnesoic acid carboxyl-O-methyltransferase [Source:UniProtKB/Swiss-Prot;Acc:Q9FYC4]	8
Cluster_3	2.0954	2.66251	2.46426	3.67754	5.31239	5.60576	5.3668	4.50939	3	1		AT1G28480	AT1G28480	GRXC9	Glutaredoxin-C9 [Source:UniProtKB/Swiss-Prot;Acc:Q9SGP6]	8
Cluster_3	0	4.1559	3.33464	3.95458	5.28679	4.14892	6.51325	4.6844	4	13		AT1G80840	AT1G80840	WRKY40	Probable WRKY transcription factor 40 [Source:UniProtKB/Swiss-Prot;Acc:Q9SAH7]	7
Cluster_3	0	1.98606	1.41415	1.3823	3.76536	3.21589	3.59561	3.07766	5	14		AT2G46400	AT2G46400	WRKY46	Probable WRKY transcription factor 46 [Source:UniProtKB/Swiss-Prot;Acc:Q9SKD9]	7
Cluster_3	0	2.28214	1.7891	2.23497	4.48032	3.85718	4.88422	3.86428	6	12		AT3G50930	AT3G50930	HSR4	Protein HYPER-SENSITIVITY-RELATED 4 [Source:UniProtKB/Swiss-Prot;Acc:Q8VZG2]	7
Cluster_3	2.44023	1.93745	2.23793	1.19242	2.9361	2.94541	5.73717	3.09236	7	5		AT4G31800	AT4G31800	WRKY18	WRKY like transcription factor [Source:UniProtKB/TrEMBL;Acc:Q0WTZ3]	8
Cluster_3	1.99208	2.24195	2.31286	3.52288	3.99883	2.50256	3.58819	3.95816	8	11		AT2G33380	AT2G33380	PXG3	Probable peroxygenase 3 [Source:UniProtKB/Swiss-Prot;Acc:O22788]	8
Cluster_3	2.39002	1.61096	2.60085	2.98902	3.26041	2.57043	2.65472	3.47147	9	10		AT1G74430	AT1G74430	MYB95	At1g74430 [Source:UniProtKB/TrEMBL;Acc:Q9SG63]	8
Cluster_3	2.14888	2.07736	1.80625	2.70637	2.9046	2.2895	4.24885	2.8142	10	8		AT5G67300	AT5G67300	MYB44	MYBR1 [Source:UniProtKB/TrEMBL;Acc:A0A178UQ74]	8
Cluster_3	0	3.7747	3.0154	3.28537	1.981	1.34066	4.63424	2.52271	11	17		AT1G61340	AT1G61340	-	F-box protein At1g61340 [Source:UniProtKB/Swiss-Prot;Acc:Q8GX77]	7
Cluster_3	0	2.55345	3.01877	3.54247	3.55352	2.90707	4.07423	3.07248	12	15		AT3G61190	AT3G61190	BAP1	BON1-associated protein 1 [Source:UniProtKB/Swiss-Prot;Acc:Q941L2]	7
Cluster_4	2.67787	0	0	0	6.23099	7.27607	0	2.38504	13	32		AT5G01900	AT5G01900	WRKY62	WRKY62 [Source:UniProtKB/TrEMBL;Acc:A0A178U8T9]	4
Cluster_5	3.02312	2.81318	4.03853	4.98912	9.89649	7.37465	6.66499	9.82987	14	3		AT1G43160	AT1G43160	RAP2-6	Ethylene-responsive transcription factor RAP2-6 [Source:UniProtKB/Swiss-Prot;Acc:Q7G1L2]	8
Cluster_2	1.8207	3.08511	2.22079	3.31478	0	0	0	0	15	47		AT3G50410	AT3G50410	DOF3.4	OBP1 [Source:UniProtKB/TrEMBL;Acc:A0A178VFT5]	4
Cluster_2	1.23169	2.81622	2.99916	2.60847	0	-1.17503	-1.16707	0	16	25		AT4G37610	AT4G37610	BT5	BTB/POZ and TAZ domain-containing protein 5 [Source:UniProtKB/Swiss-Prot;Acc:Q6EJ98]	6
Cluster_2	0	2.00275	1.81984	3.16393	0	0	1.89113	0	17	40		AT2G40000	AT2G40000	HSPRO2	Nematode resistance protein-like HSPRO2 [Source:UniProtKB/Swiss-Prot;Acc:O04203]	4
Cluster_2	1.70454	2.64215	2.57767	3.24609	0	0	2.45722	0	18	28		AT3G50060	AT3G50060	MYB77	AT3g50060/F3A4_140 [Source:UniProtKB/TrEMBL;Acc:Q9SN12]	5
Cluster_2	0	2.39945	4.54564	0	0	0	0	0	19	78		AT3G04290	AT3G04290	LTL1	LTL1 [Source:UniProtKB/TrEMBL;Acc:A0A178VLC7]	2
Cluster_2	0	3.10886	3.86802	0	0	1.30535	0	0	20	62		AT3G53980	AT3G53980	-	At3g53980 [Source:UniProtKB/TrEMBL;Acc:Q9M329]	3
Cluster_2	0	3.53893	2.15813	0	0	0	2.28869	0	21	57		AT1G44830	AT1G44830	ERF014	Ethylene-responsive transcription factor ERF014 [Source:UniProtKB/Swiss-Prot;Acc:Q9LPE8]	3
Cluster_2	3.19609	3.33857	2.31563	2.57286	0	0	4.11352	0	22	29		AT1G21910	AT1G21910	ERF012	DREB26 [Source:UniProtKB/TrEMBL;Acc:A0A178W3Q9]	5
Cluster_2	0	3.03329	2.23245	2.46701	0	2.4685	0	0	23	43		AT2G37870	AT2G37870	-	Bifunctional inhibitor/lipid-transfer protein/seed storage 2S albumin superfamily protein [Source:UniProtKB/TrEMBL;Acc:Q9SHA0]	4
Cluster_2	0	2.16378	1.3148	3.71996	2.48762	2.45919	0	1.77481	24	23		AT4G37150	AT4G37150	MES9	MES9 [Source:UniProtKB/TrEMBL;Acc:A0A178V387]	6
Cluster_2	0	2.64376	0	1.97584	2.62523	4.55361	0	0	25	44		AT1G73260	AT1G73260	KTI1	Kunitz trypsin inhibitor 1 [Source:UniProtKB/Swiss-Prot;Acc:Q8RXD5]	4
Cluster_2	0	1.96381	1.54979	1.85552	1.83992	1.5287	2.179	1.05378	26	19		AT5G06320	AT5G06320	NHL3	NHL3 [Source:UniProtKB/TrEMBL;Acc:A0A178UB58]	7
Cluster_2	0	2.42307	1.24724	1.74289	2.27238	2.119	3.42032	1.39058	27	16		AT2G38470	AT2G38470	WRKY33	WRKY33 [Source:UniProtKB/TrEMBL;Acc:A0A178VLS4]	7
Cluster_2	0	1.96171	1.99266	2.99533	2.06373	1.88069	2.34647	2.63009	28	22		AT5G63160	AT5G63160	BT1	BTB/POZ and TAZ domain-containing protein 1 [Source:UniProtKB/Swiss-Prot;Acc:Q9FMK7]	7
Cluster_2	1.86232	1.72778	0	2.16675	2.31272	2.58157	2.25082	2.02469	29	20		AT5G67480	AT5G67480	BT4	BTB and TAZ domain protein 4 [Source:TAIR;Acc:AT5G67480]	7
Cluster_2	2.04322	2.62328	1.33368	2.50926	1.87521	1.68588	3.06382	1.2715	30	7		AT4G37260	AT4G37260	MYB73	MYB73 [Source:UniProtKB/TrEMBL;Acc:A0A178V4E7]	8
Cluster_2	2.84677	3.11241	2.8926	3.97395	3.64441	4.45509	1.57974	2.39626	31	9		AT5G13330	AT5G13330	ERF113	Rap2.6L [Source:UniProtKB/TrEMBL;Acc:A0A178UKL8]	8
Cluster_2	1.33332	2.69681	2.07393	3.54419	3.26785	3.29424	1.40489	1.75352	32	6		AT1G19570	AT1G19570	DHAR1	Glutathione S-transferase DHAR1, mitochondrial [Source:UniProtKB/Swiss-Prot;Acc:Q9FWR4]	8
Cluster_2	2.50982	1.4749	2.94239	3.77674	3.39187	2.9087	2.04238	0	33	18		AT5G17490	AT5G17490	RGL3	DELLA protein RGL3 [Source:UniProtKB/Swiss-Prot;Acc:Q9LF53]	7
Cluster_2	2.57052	3.52381	3.68543	3.785	3.34881	1.85286	0	1.12784	34	21		AT2G23560	AT2G23560	MES7	MES7 [Source:UniProtKB/TrEMBL;Acc:A0A178VX48]	7
Cluster_1	0	0	0	0	0	2.83329	0	0	35	92		AT5G22570	AT5G22570	WRKY38	Probable WRKY transcription factor 38 [Source:UniProtKB/Swiss-Prot;Acc:Q8GWF1]	1
Cluster_1	-1.21828	0	-1.16145	0	0	2.08562	0	0	36	51		AT2G14560	AT2G14560	LURP1	Protein of unknown function (DUF567) [Source:TAIR;Acc:AT2G14560]	3
Cluster_1	0	0	-1.88379	-1.28387	0	3.05689	0	0	37	50		AT3G04720	AT3G04720	HEL	Hevein-like preproprotein [Source:UniProtKB/Swiss-Prot;Acc:P43082]	3
Cluster_1	-1.08255	-1.9591	-1.62763	-1.0642	0	1.38413	1.28063	0	38	26		AT5G55460	AT5G55460	-	At5g55460 [Source:UniProtKB/TrEMBL;Acc:Q8GWA4]	6
Cluster_1	0	-1.38137	0	0	0	1.36318	0	0	39	70		AT2G04450	AT2G04450	NUDT6	Nudix hydrolase 6 [Source:UniProtKB/Swiss-Prot;Acc:Q9SJC4]	2
Cluster_1	0	-2.19836	0	0	0	2.51987	0	0	40	67		AT4G10500	AT4G10500	DLO1	Protein DMR6-LIKE OXYGENASE 1 [Source:UniProtKB/Swiss-Prot;Acc:Q9ZSA8]	2
Cluster_1	-1.30535	-1.90841	0	0	1.15517	2.06003	0	0	41	38		AT5G10760	AT5G10760	AED1	Aspartyl protease AED1 [Source:UniProtKB/Swiss-Prot;Acc:Q9LEW3]	4
Cluster_1	0	-1.23846	0	0	1.89401	2.93901	0	0	42	52		AT2G43570	AT2G43570	CHI	CHI [Source:UniProtKB/TrEMBL;Acc:A0A178W3M3]	3
Cluster_1	0	-1.55322	0	0	1.41945	2.73124	1.45127	0	43	42		AT5G46050	AT5G46050	NPF5.2	Protein NRT1/ PTR FAMILY 5.2 [Source:UniProtKB/Swiss-Prot;Acc:Q9FNL7]	4
Cluster_1	0	0	0	0	1.58416	1.37957	1.70073	1.21581	44	48		AT5G08790	AT5G08790	NAC081	Protein ATAF2 [Source:UniProtKB/Swiss-Prot;Acc:Q9C598]	4
Cluster_1	0	0	0	0	1.99952	2.01914	1.37606	1.50008	45	39		AT1G48000	AT1G48000	MYB112	MYB transcription factor [Source:UniProtKB/TrEMBL;Acc:Q94CJ3]	4
Cluster_1	0	0	0	0	1.69917	1.83625	2.147	1.88397	46	41		AT3G50480	AT3G50480	HR4	RPW8-like protein 4 [Source:UniProtKB/Swiss-Prot;Acc:Q9SCS6]	4
Cluster_1	0	0	0	0	0	1.21161	1.34244	1.24872	47	56		AT5G24530	AT5G24530	DMR6	Protein DOWNY MILDEW RESISTANCE 6 [Source:UniProtKB/Swiss-Prot;Acc:Q9FLV0]	3
Cluster_1	0	0	0	0	0	1.34999	1.26989	1.55472	48	53		AT5G55450	AT5G55450	-	Bifunctional inhibitor/lipid-transfer protein/seed storage 2S albumin superfamily protein [Source:UniProtKB/TrEMBL;Acc:Q9FJ65]	3
Cluster_1	0	-1.84101	0	0	0	1.66007	1.90634	2.18821	49	35		AT1G75040	AT1G75040	PR5	Pathogenesis-related protein 5 [Source:UniProtKB/Swiss-Prot;Acc:P28493]	4
Cluster_1	0	0	0	0	0	1.88743	2.16279	0	50	82		AT4G23170	AT4G23170	CRK9	Putative cysteine-rich receptor-like protein kinase 9 [Source:UniProtKB/Swiss-Prot;Acc:O65469]	2
Cluster_1	0	0	0	0	0	1.02074	1.84447	0	51	80		AT1G76680	AT1G76680	OPR1	12-oxophytodienoate reductase 1 [Source:UniProtKB/TrEMBL;Acc:F4I403]	2
Cluster_1	0	0	0	0	1.06758	1.86899	1.84187	0	52	61		AT1G21250	AT1G21250	WAK1	Wall-associated receptor kinase 1 [Source:UniProtKB/Swiss-Prot;Acc:Q39191]	3
Cluster_1	0	0	0	0	1.44536	1.91289	1.83659	0	53	54		AT4G03450	AT4G03450	-	Ankyrin repeat family protein [Source:UniProtKB/TrEMBL;Acc:Q9ZT73]	3
Cluster_1	0	0	0	0	1.06477	1.58783	2.36995	0	54	58		AT1G59870	AT1G59870	ABCG36	ABC transporter G family member 36 [Source:UniProtKB/Swiss-Prot;Acc:Q9XIE2]	3
Cluster_1	0	0	0	-1.10566	1.42965	2.79648	2.73192	0	55	33		AT5G65600	AT5G65600	LECRK92	L-type lectin-domain containing receptor kinase IX.2 [Source:UniProtKB/Swiss-Prot;Acc:Q9LSL5]	4
Cluster_1	0	-1.46221	0	0	0	1.63909	4.68272	0	56	55		AT5G24110	AT5G24110	WRKY30	Probable WRKY transcription factor 30 [Source:UniProtKB/Swiss-Prot;Acc:Q9FL62]	3
Cluster_1	0	0	0	0	1.13734	1.69829	0	0	57	76		AT3G51430	AT3G51430	SSL5	Protein STRICTOSIDINE SYNTHASE-LIKE 5 [Source:UniProtKB/Swiss-Prot;Acc:Q9CAZ7]	2
Cluster_1	0	0	0	0	1.08861	1.89596	0	0	58	72		AT2G18660	AT2G18660	EGC2	EG45-like domain containing protein 2 [Source:UniProtKB/Swiss-Prot;Acc:Q9ZV52]	2
Cluster_1	0	0	0	0	2.4961	1.67621	0	0	59	88		AT2G23620	AT2G23620	MES1	Methylesterase 1 [Source:UniProtKB/Swiss-Prot;Acc:Q8S8S9]	2
Cluster_1	0	0	0	0	2.49928	4.48535	0	0	60	71		AT3G57260	AT3G57260	BGL2	Beta-1,3-glucanase 2 [Source:UniProtKB/TrEMBL;Acc:A0A1I9LMG6]	2
Cluster_1	0	0	1.36502	2.12128	2.54192	2.5692	0	0	61	36		AT2G16720	AT2G16720	MYB7	Transcription factor MYB7 [Source:UniProtKB/Swiss-Prot;Acc:Q42379]	4
Cluster_1	1.42598	0	2.26429	1.81516	1.4407	1.77824	1.79495	0	62	24		AT1G57560	AT1G57560	AtMYB50	At1g57560 [Source:UniProtKB/TrEMBL;Acc:Q9C695]	6
Cluster_1	0	0	0	0	3.52584	3.23301	2.49452	2.61882	63	31		AT4G39030	AT4G39030	DTX47	Protein DETOXIFICATION 47, chloroplastic [Source:UniProtKB/Swiss-Prot;Acc:Q945F0]	4
Cluster_1	0	0	0	0	2.45183	4.09454	2.38188	2.23098	64	30		AT1G15520	AT1G15520	ABCG40	ABC transporter G family member 40 [Source:UniProtKB/Swiss-Prot;Acc:Q9M9E1]	4
Cluster_1	0	0	0	0	2.17938	3.07012	1.4914	1.34745	65	46		AT2G47190	AT2G47190	ATMYB2	ATMYB2 [Source:UniProtKB/TrEMBL;Acc:Q39028]	4
Cluster_1	0	0	0	0	2.5517	2.98955	1.29575	2.57211	66	37		AT3G51440	AT3G51440	SSL6	Protein STRICTOSIDINE SYNTHASE-LIKE 6 [Source:UniProtKB/Swiss-Prot;Acc:Q9SD05]	4
Cluster_1	0	1.56169	0	0	2.10027	1.71211	3.65986	1.80139	67	27		AT4G23810	AT4G23810	WRKY53	Probable WRKY transcription factor 53 [Source:UniProtKB/Swiss-Prot;Acc:Q9SUP6]	5
Cluster_1	0	0	0	1.23058	2.49835	3.91814	3.94311	0	68	34		AT1G79680	AT1G79680	WAKL10	Wall-associated receptor kinase-like 10 [Source:UniProtKB/Swiss-Prot;Acc:Q8VYA3]	4
Cluster_1	0	0	1.08301	1.83793	0	0	0	0	69	84		AT5G11510	AT5G11510	MYB3R4	Transcription factor MYB3R-4 [Source:UniProtKB/Swiss-Prot;Acc:Q94FL9]	2
Cluster_1	0	0	1.02605	1.60337	0	0	0	0	70	73		AT5G07690	AT5G07690	MYB29	Transcription factor MYB29 [Source:UniProtKB/Swiss-Prot;Acc:Q9FLR1]	2
Cluster_1	0	0	0	1.02924	0	0	0	0	71	95		AT5G59780	AT5G59780	MYB59	Transcription factor MYB59 [Source:UniProtKB/Swiss-Prot;Acc:Q4JL84]	1
Cluster_1	0	0	1.58029	0	0	0	0	0	72	112		AT1G12160	AT1G12160	-	Flavin-containing monooxygenase FMO GS-OX-like 1 [Source:UniProtKB/Swiss-Prot;Acc:Q9FWW6]	1
Cluster_1	0	0	1.8811	0	0	0	0	0	73	111		AT5G05960	AT5G05960	-	At5g05960 [Source:UniProtKB/TrEMBL;Acc:Q8LBY9]	1
Cluster_1	0	0	1.03086	0	0	0	0	0	74	117		AT1G08810	AT1G08810	MYB60	MYB60 [Source:UniProtKB/TrEMBL;Acc:A0A178WD25]	1
Cluster_1	0	0	0	0	0	0	1.78756	0	75	121		AT5G05190	AT5G05190	EDR4	Protein ENHANCED DISEASE RESISTANCE 4 [Source:UniProtKB/Swiss-Prot;Acc:Q9FHK4]	1
Cluster_1	0	0	0	0	0	0	1.80779	0	76	106		AT3G52430	AT3G52430	PAD4	Lipase-like PAD4 [Source:UniProtKB/Swiss-Prot;Acc:Q9S745]	1
Cluster_1	0	0	0	0	0	0	1.75214	0	77	115		AT3G48090	AT3G48090	EDS1	Protein EDS1 [Source:UniProtKB/Swiss-Prot;Acc:Q9SU72]	1
Cluster_1	0	0	0	0	0	0	1.87079	0	78	109		AT2G32800	AT2G32800	LECRKS2	Receptor like protein kinase S.2 [Source:UniProtKB/Swiss-Prot;Acc:O48837]	1
Cluster_1	0	0	0	0	0	0	2.05453	0	79	102		AT1G18570	AT1G18570	MYB51	Transcription factor MYB51 [Source:UniProtKB/Swiss-Prot;Acc:O49782]	1
Cluster_1	0	0	0	0	0	0	1.30951	0	80	125		AT2G20370	AT2G20370	MUR3	Xyloglucan galactosyltransferase MUR3 [Source:UniProtKB/Swiss-Prot;Acc:Q7XJ98]	1
Cluster_1	0	0	0	0	0	0	1.15865	0	81	114		AT2G37710	AT2G37710	LECRK41	L-type lectin-domain containing receptor kinase IV.1 [Source:UniProtKB/Swiss-Prot;Acc:O80939]	1
Cluster_1	1.05329	0	0	0	0	0	1.14732	0	82	87		AT5G62470	AT5G62470	MYB96	At5g62470 [Source:UniProtKB/TrEMBL;Acc:Q24JK1]	2
Cluster_1	0	0	1.33014	0	0	0	2.14411	0	83	89		AT2G46370	AT2G46370	JAR1	Auxin-responsive GH3 family protein [Source:UniProtKB/TrEMBL;Acc:F4II77]	2
Cluster_1	0	0	0	0	1.4489	0	0	1.98399	84	74		AT5G13170	AT5G13170	SWEET15	Bidirectional sugar transporter SWEET15 [Source:UniProtKB/Swiss-Prot;Acc:Q9FY94]	2
Cluster_1	0	2.27876	0	0	1.5638	0	0	1.54159	85	63		AT2G31180	AT2G31180	MYB14	Transcription factor MYB14 [Source:UniProtKB/Swiss-Prot;Acc:Q9SJX8]	3
Cluster_1	0	1.53939	0	1.77233	0	0	0	0	86	90		AT3G49690	AT3G49690	RAX3	RAX3 [Source:UniProtKB/TrEMBL;Acc:A0A178VK29]	2
Cluster_1	0	2.85012	0	1.76675	0	0	0	0	87	85		AT5G12870	AT5G12870	MYB46	Transcription factor MYB46 [Source:UniProtKB/Swiss-Prot;Acc:Q9LXV2]	2
Cluster_1	0	2.89202	0	0	0	0	0	0	88	129		AT5G54230	AT5G54230	MYB49	Myb domain protein 49 [Source:UniProtKB/TrEMBL;Acc:Q9SPG6]	1
Cluster_1	0	2.82241	0	0	0	0	0	0	89	126		AT3G02940	AT3G02940	MYB107	At3g02940 [Source:UniProtKB/TrEMBL;Acc:Q9LDI5]	1
Cluster_1	0	3.03646	0	0	0	0	0	0	90	123		AT1G79180	AT1G79180	ATMYB63	myb domain protein 63 [Source:TAIR;Acc:AT1G79180]	1
Cluster_1	0	2.15772	0	0	0	0	0	0	91	110		AT2G36890	AT2G36890	RAX2	Duplicated homeodomain-like superfamily protein [Source:TAIR;Acc:AT2G36890]	1
Cluster_1	0	2.31103	0	0	0	0	0	0	92	104		AT3G02885	AT3G02885	GASA5	Gibberellin-regulated protein 5 [Source:UniProtKB/Swiss-Prot;Acc:Q84J95]	1
Cluster_1	0	1.64107	0	1.03251	0	0	1.33435	0	93	60		AT5G45110	AT5G45110	NPR3	NPR3 [Source:UniProtKB/TrEMBL;Acc:A0A178UGU4]	3
Cluster_1	1.30871	1.29324	0	1.51478	0	0	1.14482	0	94	49		AT1G66350	AT1G66350	RGL1	DELLA protein RGL1 [Source:UniProtKB/Swiss-Prot;Acc:Q9C8Y3]	4
Cluster_1	0	1.53947	0	1.87948	1.31532	0	1.4228	0	95	45		AT2G03760	AT2G03760	SOT12	Cytosolic sulfotransferase 12 [Source:UniProtKB/Swiss-Prot;Acc:P52839]	4
Cluster_1	0	-1.39275	0	0	0	0	0	0	96	103		AT1G74710	AT1G74710	EDS16	ADC synthase superfamily protein [Source:TAIR;Acc:AT1G74710]	1
Cluster_1	0	-1.26914	0	0	0	0	0	0	97	98		AT2G13810	AT2G13810	ALD1	EDTS5 [Source:UniProtKB/TrEMBL;Acc:A0A178VQ02]	1
Cluster_1	0	-1.32577	-1.02076	0	0	0	0	0	98	79		AT3G45860	AT3G45860	CRK4	Cysteine-rich receptor-like protein kinase 4 [Source:UniProtKB/Swiss-Prot;Acc:Q9LZU4]	2
Cluster_1	0	-2.41046	0	0	0	0	0	0	99	99		AT2G14610	AT2G14610	PR1	Pathogenesis-related protein 1 [Source:UniProtKB/Swiss-Prot;Acc:P33154]	1
Cluster_1	0	-1.38422	0	0	0	0	-1.10348	0	100	86		AT5G59430	AT5G59430	TRP1	Telomere repeat-binding protein 1 [Source:UniProtKB/Swiss-Prot;Acc:Q8L7L8]	2
Cluster_1	1.61726	0	0	0	0	0	0	0	101	116		AT4G03110	AT4G03110	BRN1	RNA-binding protein BRN1 [Source:UniProtKB/Swiss-Prot;Acc:Q8LFS6]	1
Cluster_1	2.07466	0	0	0	0	0	0	0	102	96		AT3G48360	AT3G48360	BT2	BTB/POZ and TAZ domain-containing protein 2 [Source:UniProtKB/Swiss-Prot;Acc:Q94BN0]	1
Cluster_1	0	0	0	-1.26116	0	0	0	0	103	122		AT1G02860	AT1G02860	BAH1	E3 ubiquitin-protein ligase BAH1 [Source:UniProtKB/Swiss-Prot;Acc:Q9SRX9]	1
Cluster_1	0	0	0	-1.31311	0	0	0	0	104	107		AT4G32940	AT4G32940	GAMMA-VPE	GAMMAVPE [Source:UniProtKB/TrEMBL;Acc:A0A178UU68]	1
Cluster_1	0	0	0	-1.83814	0	0	0	0	105	97		AT1G66700	AT1G66700	PXMT1	Paraxanthine methyltransferase 1 [Source:UniProtKB/Swiss-Prot;Acc:Q9C9M3]	1
Cluster_1	0	0	0	-1.39513	0	-1.4803	0	0	106	65		AT2G46830	AT2G46830	CCA1	Protein CCA1 [Source:UniProtKB/Swiss-Prot;Acc:P92973]	2
Cluster_1	0	0	0	-1.09713	0	-1.11398	0	0	107	64		AT1G01060	AT1G01060	LHY	LHY1 [Source:UniProtKB/TrEMBL;Acc:A0A178W761]	2
Cluster_1	-1.11211	0	0	0	0	0	0	0	108	105		AT3G09600	AT3G09600	RVE8	Protein REVEILLE 8 [Source:UniProtKB/Swiss-Prot;Acc:Q8RWU3]	1
Cluster_1	-1.44246	0	0	-1.18155	0	0	0	0	109	68		AT4G14390	AT4G14390	-	Ankyrin repeat family protein [Source:UniProtKB/TrEMBL;Acc:F4JVF4]	2
Cluster_1	0	0	0	0	0	0	-1.00303	-1.15843	110	91		AT4G19660	AT4G19660	NPR4	NPR1-like protein 4 [Source:TAIR;Acc:AT4G19660]	2
Cluster_1	0	0	0	0	0	0	-1.60954	-1.1459	111	75		AT1G71030	AT1G71030	ATMYBL2	At1g71030/F23N20_2 [Source:UniProtKB/TrEMBL;Acc:Q9C9A5]	2
Cluster_1	0	0	0	0	0	0	-1.19633	0	112	119		AT1G22640	AT1G22640	MYB3	MYB3 [Source:UniProtKB/TrEMBL;Acc:A0A178WFN1]	1
Cluster_1	0	0	0	0	0	0	-1.31126	0	113	113		AT1G49010	AT1G49010	-	At1g49010 [Source:UniProtKB/TrEMBL;Acc:Q9M9A3]	1
Cluster_1	0	0	0	0	0	0	-1.0218	0	114	128		AT3G46590	AT3G46590	TRP2	Telomere repeat-binding protein 2 [Source:UniProtKB/Swiss-Prot;Acc:Q9SNB9]	1
Cluster_1	0	0	-1.20136	-1.25416	0	0	-1.29658	0	115	59		AT3G46130	AT3G46130	ATMYB48	myb domain protein 48 [Source:TAIR;Acc:AT3G46130]	3
Cluster_1	0	0	0	0	0	1.25102	0	0	116	100		AT4G12470	AT4G12470	AZI1	pEARLI1-like lipid transfer protein 1 [Source:UniProtKB/Swiss-Prot;Acc:Q9SU35]	1
Cluster_1	0	0	0	0	0	1.3053	0	0	117	93		AT5G54610	AT5G54610	BAD1	Ankyrin repeat-containing protein BDA1 [Source:UniProtKB/Swiss-Prot;Acc:Q8GYH5]	1
Cluster_1	0	0	0	0	0	1.442	0	0	118	118		AT1G18350	AT1G18350	MKK7	MKK7 [Source:UniProtKB/TrEMBL;Acc:A0A178W604]	1
Cluster_1	0	0	0	0	0	1.46499	0	0	119	108		AT2G25000	AT2G25000	WRKY60	Probable WRKY transcription factor 60 [Source:UniProtKB/Swiss-Prot;Acc:Q9SK33]	1
Cluster_1	0	0	0	0	0	1.00649	0	0	120	94		AT5G13320	AT5G13320	PBS3	Auxin-responsive GH3 family protein [Source:TAIR;Acc:AT5G13320]	1
Cluster_1	0	1.19875	0	0	0	1.40246	0	0	121	77		AT3G56400	AT3G56400	WRKY70	Probable WRKY transcription factor 70 [Source:UniProtKB/Swiss-Prot;Acc:Q9LY00]	2
Cluster_1	0	0	0	0	-1.03984	0	0	0	122	120		AT4G03500	AT4G03500	-	Ankyrin repeat family protein [Source:UniProtKB/TrEMBL;Acc:Q9ZT78]	1
Cluster_1	0	0	-1.42879	0	0	0	0	0	123	124		AT2G05520	AT2G05520	GRP3	Glycine-rich protein 3 [Source:UniProtKB/Swiss-Prot;Acc:Q9SL15]	1
Cluster_1	-1.41479	0	-1.20034	0	0	0	0	0	124	81		AT4G14400	AT4G14400	ACD6	Protein ACCELERATED CELL DEATH 6 [Source:UniProtKB/Swiss-Prot;Acc:Q8LPS2]	2
Cluster_1	0	0	0	0	0	0	0	-1.28976	125	127		AT3G22231	AT3G22231	PCC1	Cysteine-rich and transmembrane domain-containing protein PCC1 [Source:UniProtKB/Swiss-Prot;Acc:Q94C26]	1
Cluster_1	0	0	0	0	0	0	0	-1.77306	126	101		AT5G48490	AT5G48490	-	At5g48490 [Source:UniProtKB/TrEMBL;Acc:Q9LV65]	1
Cluster_1	0	0	0	0	0	0	-1.27082	-2.46804	127	83		AT1G15380	AT1G15380	-	GLYI4 [Source:UniProtKB/TrEMBL;Acc:A0A178W6B2]	2
Cluster_1	0	0	0	0	0	1.64278	0	-1.53937	128	69		AT5G03350	AT5G03350	LLP	Lectin-like protein [Source:UniProtKB/Swiss-Prot;Acc:Q9LZF5]	2
Cluster_1	0	0	0	0	0	1.78396	0	-1.85438	129	66		AT2G40750	AT2G40750	WRKY54	Probable WRKY transcription factor 54 [Source:UniProtKB/Swiss-Prot;Acc:Q93WU8]	2

## Sheet: Chitin
Clust_#	Tur_30m	Tur_1h	Tur_3h	Tur_24h	Pieris_3h	Pieris_24h	Pieris_6h	Pieris_12h	Cluster Index	Data Index	Gene stable ID	Unnamed: 1	Gene name	Gene description	Experimentos
Cluster_3	0	1.278	0	0	0	0	0	0	1	89		AT4G11660	AT4G11660	HSFB2B	Heat stress transcription factor B-2b [Source:UniProtKB/Swiss-Prot;Acc:Q9T0D3]	1
Cluster_3	0	0	0	0	0	-1.07527	0	0	2	86		AT1G34180	AT1G34180	anac016	NAC domain containing protein 16 [Source:TAIR;Acc:AT1G34180]	1
Cluster_3	0	0	0	0	-1.13143	0	0	0	3	87		AT2G31230	AT2G31230	ERF15	Ethylene-responsive transcription factor 15 [Source:UniProtKB/Swiss-Prot;Acc:Q8VYM0]	1
Cluster_3	0	0	0	0	-1.1913	0	0	0	4	85		AT4G18880	AT4G18880	HSFA4A	HSF A4A [Source:UniProtKB/TrEMBL;Acc:A0A178UUP9]	1
Cluster_3	0	0	0	0	-1.62718	0	0	0	5	90		AT4G29110	AT4G29110	-	At4g29110 [Source:UniProtKB/TrEMBL;Acc:Q9SZE0]	1
Cluster_3	-1.11052	0	0	0	0	0	0	0	6	93		AT2G28710	AT2G28710	-	At2g28710 [Source:UniProtKB/TrEMBL;Acc:Q9SI97]	1
Cluster_3	-1.39491	0	0	0	0	0	0	0	7	92		AT2G04240	AT2G04240	XERICO	Probable E3 ubiquitin-protein ligase XERICO [Source:UniProtKB/Swiss-Prot;Acc:Q9SI09]	1
Cluster_3	-2.09012	0	0	0	0	0	0	-1.08044	8	73		AT4G11360	AT4G11360	RHA1B	E3 ubiquitin-protein ligase RHA1B [Source:UniProtKB/Swiss-Prot;Acc:Q9SUS5]	2
Cluster_3	1.02693	0	0	0	0	0	2.05609	0	9	72		AT1G19050	AT1G19050	ARR7	At1g19050 [Source:UniProtKB/TrEMBL;Acc:Q2HIJ6]	2
Cluster_3	0	0	0	0	2.3336	0	2.22965	0	10	67		AT1G75490	AT1G75490	DREB2D	Dehydration-responsive element-binding protein 2D [Source:UniProtKB/Swiss-Prot;Acc:Q9LQZ2]	2
Cluster_3	2.02859	0	0	1.52786	0	-2.15302	0	0	11	59		AT5G25910	AT5G25910	AtRLP52	Receptor like protein 52 [Source:UniProtKB/TrEMBL;Acc:Q7FZR1]	3
Cluster_3	0	-1.03983	0	0	0	-1.7817	-1.62184	0	12	54		AT2G21210	AT2G21210	-	SAUR-like auxin-responsive protein family [Source:TAIR;Acc:AT2G21210]	3
Cluster_3	2.76799	0	0	0	0	0	0	0	13	81		AT1G08930	AT1G08930	ERD6	ERD6 [Source:UniProtKB/TrEMBL;Acc:A0A178W9Q9]	1
Cluster_3	1.95457	0	0	0	0	0	0	1.11167	14	74		AT4G35480	AT4G35480	ATL45	RHA3B [Source:UniProtKB/TrEMBL;Acc:A0A178UXS9]	2
Cluster_3	1.60725	0	0	0	0	0	0	0	15	96		AT5G09800	AT5G09800	PUB28	U-box domain-containing protein 28 [Source:UniProtKB/Swiss-Prot;Acc:Q9LXE3]	1
Cluster_3	1.73224	0	0	0	0	0	0	0	16	84		AT1G62300	AT1G62300	WRKY6	Putative uncharacterized protein At1g62300 (Fragment) [Source:UniProtKB/TrEMBL;Acc:C0SV11]	1
Cluster_3	1.44546	0	0	0	0	0	0	0	17	83		AT2G23320	AT2G23320	WRKY15	Probable WRKY transcription factor 15 [Source:UniProtKB/Swiss-Prot;Acc:O22176]	1
Cluster_3	1.86953	0	0	0	0	0	0	0	18	95		AT4G26120	AT4G26120	-	Ankyrin repeat family protein / BTB/POZ domain-containing protein [Source:TAIR;Acc:AT4G26120]	1
Cluster_3	1.93771	0	0	0	0	0	0	0	19	88		AT3G45640	AT3G45640	MPK3	Mitogen-activated protein kinase [Source:UniProtKB/TrEMBL;Acc:Q0WVS7]	1
Cluster_3	1.27437	0	0	0	0	0	0	0	20	97		AT5G48655	AT5G48655	-	Putative RING zinc finger [Source:UniProtKB/TrEMBL;Acc:Q8GS41]	1
Cluster_3	1.21189	0	0	0	0	0	0	0	21	82		AT1G23030	AT1G23030	PUB11	RING-type E3 ubiquitin transferase [Source:UniProtKB/TrEMBL;Acc:A0A178WCR1]	1
Cluster_3	1.06515	0	0	0	0	0	0	0	22	91		AT4G31550	AT4G31550	WRKY11	Probable WRKY transcription factor 11 [Source:UniProtKB/Swiss-Prot;Acc:Q9SV15]	1
Cluster_3	1.07467	0	0	0	0	0	0	0	23	80		AT1G64380	AT1G64380	ERF061	Ethylene-responsive transcription factor ERF061 [Source:UniProtKB/Swiss-Prot;Acc:Q9C7W2]	1
Cluster_3	1.40157	0	1.10812	0	0	0	0	0	24	70		AT5G01830	AT5G01830	PUB16	RING-type E3 ubiquitin transferase [Source:UniProtKB/TrEMBL;Acc:A0A178UNI7]	2
Cluster_3	2.08968	0	0	1.70907	0	0	0	0	25	76		AT5G43170	AT5G43170	AZF3	Zinc finger protein AZF3 [Source:UniProtKB/Swiss-Prot;Acc:Q9SSW0]	2
Cluster_3	1.41057	0	0	1.06253	0	0	0	0	26	66		AT3G05200	AT3G05200	ATL6	E3 ubiquitin-protein ligase ATL6 [Source:UniProtKB/Swiss-Prot;Acc:Q8RXX9]	2
Cluster_3	2.29379	1.62773	0	0	0	0	0	0	27	68		AT2G13790	AT2G13790	SERK4	Somatic embryogenesis receptor kinase 4 [Source:UniProtKB/Swiss-Prot;Acc:Q9SKG5]	2
Cluster_3	2.0508	1.65404	0	0	0	1.30928	0	0	28	57		AT3G21150	AT3G21150	BBX32	B-box zinc finger protein 32 [Source:UniProtKB/Swiss-Prot;Acc:Q9LJB7]	3
Cluster_3	1.02711	0	0	0	0	1.02591	0	0	29	71		AT1G07520	AT1G07520	-	GRAS family transcription factor [Source:TAIR;Acc:AT1G07520]	2
Cluster_3	1.10396	0	0	0	0	1.29015	0	0	30	69		AT3G46600	AT3G46600	SCL30	Scarecrow-like protein 30 [Source:UniProtKB/Swiss-Prot;Acc:Q9SNB8]	2
Cluster_3	2.02803	0	0	0	0	1.31869	0	0	31	75		AT5G03720	AT5G03720	HSFA3	HSFA3 [Source:UniProtKB/TrEMBL;Acc:A0A178UHR4]	2
Cluster_3	1.80584	0	0	0	0	1.30283	0	0	32	64		AT1G42990	AT1G42990	BZIP60	bZIP transcription factor 60 [Source:UniProtKB/Swiss-Prot;Acc:Q9C7S0]	2
Cluster_3	2.04338	0	0	1.18644	0	1.87603	0	0	33	55		AT2G36270	AT2G36270	ABI5	Basic-leucine zipper (bZIP) transcription factor family protein [Source:TAIR;Acc:AT2G36270]	3
Cluster_3	0	0	0	0	0	1.25071	0	0	34	98		AT5G59450	AT5G59450	SCL11	Scarecrow-like protein 11 [Source:UniProtKB/Swiss-Prot;Acc:Q9LTI5]	1
Cluster_3	0	0	0	1.40246	0	1.19875	0	0	35	63		AT3G56400	AT3G56400	WRKY70	Probable WRKY transcription factor 70 [Source:UniProtKB/Swiss-Prot;Acc:Q9LY00]	2
Cluster_3	0	0	0	0	0	1.93407	0	1.35427	36	65		AT1G51700	AT1G51700	DOF1.7	Dof zinc finger protein DOF1.7 [Source:UniProtKB/Swiss-Prot;Acc:O82155]	2
Cluster_3	0	0	0	0	0	1.70332	1.1497	1.24687	37	56		AT3G16720	AT3G16720	ATL2	RING-H2 finger protein ATL2 [Source:UniProtKB/Swiss-Prot;Acc:Q8L9T5]	3
Cluster_3	0	0	0	0	-1.45539	1.08563	0	1.84816	38	53		AT3G18710	AT3G18710	PUB29	RING-type E3 ubiquitin transferase [Source:UniProtKB/TrEMBL;Acc:A0A178VJJ8]	3
Cluster_3	0	0	0	0	0	0	0	1.88839	39	94		AT2G35000	AT2G35000	ATL9	E3 ubiquitin-protein ligase ATL9 [Source:UniProtKB/Swiss-Prot;Acc:O64763]	1
Cluster_3	0	0	0	0	0	0	0	1.02924	40	78		AT5G59780	AT5G59780	MYB59	Transcription factor MYB59 [Source:UniProtKB/Swiss-Prot;Acc:Q4JL84]	1
Cluster_3	0	1.17932	1.04008	0	0	0	0	1.64771	41	58		AT5G62020	AT5G62020	HSFB2A	HSFB2A [Source:UniProtKB/TrEMBL;Acc:A0A178UCK7]	3
Cluster_3	3.99685	0	0	0	0	1.79414	0	0	42	62		AT3G23230	AT3G23230	ERF098	Ethylene-responsive transcription factor ERF098 [Source:UniProtKB/Swiss-Prot;Acc:Q9LTC5]	2
Cluster_3	4.03352	0	0	0	-1.57552	0	0	0	43	61		AT5G67450	AT5G67450	AZF1	ZF1 [Source:UniProtKB/TrEMBL;Acc:A0A178UTI6]	2
Cluster_3	2.93536	0	0	2.329	-1.27597	1.68468	0	1.32928	44	38		AT5G27420	AT5G27420	ATL31	E3 ubiquitin-protein ligase ATL31 [Source:UniProtKB/Swiss-Prot;Acc:Q8LGA5]	5
Cluster_3	0	5.39629	0	0	0	0	0	0	45	79		AT2G26150	AT2G26150	HSFA2	Heat stress transcription factor A-2 [Source:UniProtKB/Swiss-Prot;Acc:O80982]	1
Cluster_3	0	0	0	0	0	5.31599	0	2.45978	46	77		AT4G28110	AT4G28110	AtMYB41	MYB41 [Source:UniProtKB/TrEMBL;Acc:A0A178V452]	2
Cluster_3	-1.16707	0	0	-1.17503	1.23169	2.81622	2.99916	2.60847	47	35		AT4G37610	AT4G37610	BT5	BTB/POZ and TAZ domain-containing protein 5 [Source:UniProtKB/Swiss-Prot;Acc:Q6EJ98]	6
Cluster_3	1.34606	0	0	0	0	2.06416	1.23921	1.7558	48	52		AT5G64660	AT5G64660	PUB27	U-box domain-containing protein 27 [Source:UniProtKB/Swiss-Prot;Acc:Q9FLF4]	4
Cluster_3	1.34756	0	0	0	0	1.52595	1.60521	2.37874	49	51		AT3G52450	AT3G52450	PUB22	RING-type E3 ubiquitin transferase [Source:UniProtKB/TrEMBL;Acc:A0A178VML4]	4
Cluster_3	2.30678	0	0	0	0	2.49329	1.31217	1.65299	50	49		AT5G66070	AT5G66070	-	RING/U-box superfamily protein [Source:UniProtKB/TrEMBL;Acc:F4JZ26]	4
Cluster_3	2.06707	0	0	0	0	2.6597	1.16581	1.57969	51	48		AT1G20823	AT1G20823	ATL80	RING-H2 finger protein ATL80 [Source:UniProtKB/Swiss-Prot;Acc:Q9LM69]	4
Cluster_3	1.92459	0	0	0	0	2.29031	1.00421	1.47506	52	50		AT3G49530	AT3G49530	NAC062	NAC domain-containing protein 62 [Source:UniProtKB/Swiss-Prot;Acc:Q9SCK6]	4
Cluster_3	1.05139	0	0	0	1.56908	1.6295	1.79259	1.39291	53	46		AT5G46910	AT5G46910	-	Transcription factor jumonji (Jmj) family protein / zinc finger (C5HC2 type) family protein [Source:UniProtKB/TrEMBL;Acc:F4KIX0]	5
Cluster_3	2.24925	0	0	0	1.72705	2.22094	1.4866	2.68941	54	44		AT4G01250	AT4G01250	WRKY22	WRKY transcription factor 22 [Source:UniProtKB/Swiss-Prot;Acc:O04609]	5
Cluster_3	2.45722	0	0	0	1.70454	2.64215	2.57767	3.24609	55	40		AT3G50060	AT3G50060	MYB77	AT3g50060/F3A4_140 [Source:UniProtKB/TrEMBL;Acc:Q9SN12]	5
Cluster_3	2.40244	0	2.57374	1.69625	0	1.7367	2.03303	3.0291	56	34		AT3G19580	AT3G19580	AZF2	ZF2 [Source:UniProtKB/TrEMBL;Acc:A0A178VJ97]	6
Cluster_3	2.05913	1.28125	1.44376	1.6116	0	1.73978	1.51125	2.21485	57	27		AT3G15210	AT3G15210	ERF4	Ethylene-responsive transcription factor 4 [Source:UniProtKB/Swiss-Prot;Acc:O80340]	7
Cluster_3	1.44789	0	1.39437	1.09324	0	2.59883	1.98732	2.60034	58	31		AT5G59550	AT5G59550	-	zinc finger (C3HC4-type RING finger) family protein [Source:TAIR;Acc:AT5G59550]	6
Cluster_3	2.17443	0	1.35861	1.19836	0	2.76248	1.52523	2.0519	59	30		AT2G40140	AT2G40140	CZF1	Zinc finger CCCH domain-containing protein 29 [Source:UniProtKB/Swiss-Prot;Acc:Q9XEE6]	6
Cluster_3	1.92146	0	1.93705	1.62487	-1.00405	2.72986	1.81716	2.46233	60	26		AT5G47230	AT5G47230	ERF5	ERF5 [Source:UniProtKB/TrEMBL;Acc:A0A178UKK9]	7
Cluster_3	2.24672	0	1.3292	1.64265	0	3.39997	1.78606	3.42367	61	29		AT2G35930	AT2G35930	PUB23	E3 ubiquitin-protein ligase PUB23 [Source:UniProtKB/Swiss-Prot;Acc:Q84TG3]	6
Cluster_3	1.28139	1.06529	1.36382	0	0	2.41682	2.57389	3.3814	62	33		AT3G46620	AT3G46620	RDUF1	E3 ubiquitin-protein ligase RDUF1 [Source:UniProtKB/Swiss-Prot;Acc:Q9SNB6]	6
Cluster_3	3.42032	1.39058	2.27238	2.119	0	2.42307	1.24724	1.74289	63	20		AT2G38470	AT2G38470	WRKY33	WRKY33 [Source:UniProtKB/TrEMBL;Acc:A0A178VLS4]	7
Cluster_3	3.38408	2.2325	2.61636	1.35409	0	2.50131	1.02112	1.38645	64	17		AT3G46090	AT3G46090	ZAT7	ZAT7 [Source:UniProtKB/TrEMBL;Acc:A0A178VI57]	7
Cluster_3	2.46043	2.20878	1.94642	1.6033	1.13158	2.18924	0	1.29372	65	23		AT3G28210	AT3G28210	SAP12	Zinc finger AN1 domain-containing stress-associated protein 12 [Source:UniProtKB/Swiss-Prot;Acc:Q67YE6]	7
Cluster_3	3.13526	1.03045	2.08353	2.21828	0	1.28038	0	0	66	41		AT4G33050	AT4G33050	EDA39	calmodulin-binding family protein [Source:TAIR;Acc:AT4G33050]	5
Cluster_3	3.65986	1.80139	2.10027	1.71211	0	1.56169	0	0	67	39		AT4G23810	AT4G23810	WRKY53	Probable WRKY transcription factor 53 [Source:UniProtKB/Swiss-Prot;Acc:Q9SUP6]	5
Cluster_3	2.5909	1.13821	1.11806	0	0	1.66518	0	1.42539	68	45		AT3G52800	AT3G52800	SAP6	A20/AN1-like zinc finger family protein [Source:UniProtKB/TrEMBL;Acc:A0A178VIF4]	5
Cluster_3	2.58091	1.06643	1.57426	1.22873	0	1.27197	0	1.17619	69	32		AT2G33580	AT2G33580	LYK5	Protein LYK5 [Source:UniProtKB/Swiss-Prot;Acc:O22808]	6
Cluster_3	4.77181	0	2.0227	2.38557	0	0	1.55086	2.44358	70	43		AT3G50260	AT3G50260	ERF011	Ethylene-responsive transcription factor ERF011 [Source:UniProtKB/Swiss-Prot;Acc:Q9SNE1]	5
Cluster_3	6.4241	3.29173	0	0	0	0	0	0	71	60		AT5G56960	AT5G56960	-	basic helix-loop-helix (bHLH) DNA-binding family protein [Source:TAIR;Acc:AT5G56960]	2
Cluster_3	3.7611	2.96873	3.24939	3.57648	0	0	0	0	72	47		AT5G47220	AT5G47220	ERF2	ERF2 [Source:UniProtKB/TrEMBL;Acc:A0A178UCP3]	4
Cluster_3	2.91351	3.17102	4.12654	3.10763	0	1.20982	0	0	73	37		AT3G46080	AT3G46080	ZAT8	Zinc finger protein ZAT8 [Source:UniProtKB/Swiss-Prot;Acc:Q9LX85]	5
Cluster_3	4.25003	2.95215	1.95111	2.41103	0	-1.09108	0	0	74	42		AT1G51800	AT1G51800	IOS1	LRR receptor-like serine/threonine-protein kinase IOS1 [Source:UniProtKB/Swiss-Prot;Acc:Q9C8I6]	5
Cluster_3	3.39727	3.23323	2.51459	3.21165	0	0	-2.23549	0	75	36		AT3G15356	AT3G15356	LEC	Lectin-like protein LEC [Source:UniProtKB/Swiss-Prot;Acc:Q9LJR2]	5
Cluster_3	2.09727	1.86549	1.74391	2.13965	0	0	-2.16502	-1.31564	76	28		AT3G16530	AT3G16530	-	Lectin-like protein At3g16530 [Source:UniProtKB/Swiss-Prot;Acc:Q9LK72]	6
Cluster_2	4.23432	2.53531	2.69456	1.96257	1.90715	1.8685	1.57783	2.02328	77	10		AT5G49520	AT5G49520	WRKY48	Probable WRKY transcription factor 48 [Source:UniProtKB/Swiss-Prot;Acc:Q9FGZ4]	8
Cluster_2	4.24885	2.8142	2.9046	2.2895	2.14888	2.07736	1.80625	2.70637	78	9		AT5G67300	AT5G67300	MYB44	MYBR1 [Source:UniProtKB/TrEMBL;Acc:A0A178UQ74]	8
Cluster_2	4.55742	2.1178	2.2668	1.73595	1.00585	2.26609	1.35815	2.59981	79	5		AT1G66160	AT1G66160	PUB20	U-box domain-containing protein 20 [Source:UniProtKB/Swiss-Prot;Acc:Q9C8D1]	8
Cluster_2	3.06382	1.2715	1.87521	1.68588	2.04322	2.62328	1.33368	2.50926	80	8		AT4G37260	AT4G37260	MYB73	MYB73 [Source:UniProtKB/TrEMBL;Acc:A0A178V4E7]	8
Cluster_2	3.76961	1.84245	2.10522	1.89961	0	3.71389	2.91516	2.98293	81	25		AT5G51190	AT5G51190	ERF105	Ethylene-responsive transcription factor ERF105 [Source:UniProtKB/Swiss-Prot;Acc:Q8VY90]	7
Cluster_2	3.62964	1.56803	2.02447	1.28217	0	3.58567	2.65056	2.97932	82	21		AT3G55980	AT3G55980	SZF1	Salt-inducible zinc finger 1 [Source:UniProtKB/TrEMBL;Acc:A0A1I9LNJ4]	7
Cluster_2	3.53197	3.07235	3.29905	2.82259	0	1.59406	2.23177	2.40244	83	24		AT4G17500	AT4G17500	ERF1A	Ethylene-responsive transcription factor 1A [Source:UniProtKB/Swiss-Prot;Acc:O80337]	7
Cluster_2	3.59561	3.07766	3.76536	3.21589	0	1.98606	1.41415	1.3823	84	15		AT2G46400	AT2G46400	WRKY46	Probable WRKY transcription factor 46 [Source:UniProtKB/Swiss-Prot;Acc:Q9SKD9]	7
Cluster_2	3.52235	3.17806	3.45204	3.49895	-1.11561	2.32152	1.58521	2.27626	85	6		AT5G04340	AT5G04340	ZAT6	Zinc finger protein ZAT6 [Source:UniProtKB/Swiss-Prot;Acc:O22533]	8
Cluster_2	2.93925	3.31295	3.76176	3.16322	1.05752	2.10464	1.91213	3.44242	86	7		AT1G32640	AT1G32640	MYC2	ZBF1 [Source:UniProtKB/TrEMBL;Acc:A0A178W7C3]	8
Cluster_2	6.05079	2.48334	3.24577	2.77809	0	2.8904	1.832	2.57164	87	18		AT4G17490	AT4G17490	ERF6	Ethylene-responsive transcription factor 6 [Source:UniProtKB/Swiss-Prot;Acc:Q8VZ91]	7
Cluster_2	5.73717	3.09236	2.9361	2.94541	2.44023	1.93745	2.23793	1.19242	88	4		AT4G31800	AT4G31800	WRKY18	WRKY like transcription factor [Source:UniProtKB/TrEMBL;Acc:Q0WTZ3]	8
Cluster_2	4.90686	3.95995	4.54736	3.63736	0	3.53022	3.23491	3.61944	89	16		AT1G27730	AT1G27730	ZAT10	Zinc finger protein ZAT10 [Source:UniProtKB/Swiss-Prot;Acc:Q96289]	7
Cluster_2	4.23979	3.9948	4.54121	3.41599	1.12663	3.4281	2.95523	3.75625	90	2		AT5G59820	AT5G59820	ZAT12	Zinc finger protein ZAT12 [Source:UniProtKB/Swiss-Prot;Acc:Q42410]	8
Cluster_2	6.51325	4.6844	5.28679	4.14892	0	4.1559	3.33464	3.95458	91	14		AT1G80840	AT1G80840	WRKY40	Probable WRKY transcription factor 40 [Source:UniProtKB/Swiss-Prot;Acc:Q9SAH7]	7
Cluster_2	6.0644	4.35908	5.69364	5.32864	0	1.82303	1.53105	1.52615	92	19		AT2G37430	AT2G37430	ZAT11	ZAT11 [Source:UniProtKB/TrEMBL;Acc:A0A178VNJ8]	7
Cluster_2	5.29365	1.81868	1.48498	1.48395	4.00874	4.90792	4.27657	3.78822	93	12		AT4G28140	AT4G28140	ERF054	Ethylene-responsive transcription factor ERF054 [Source:UniProtKB/Swiss-Prot;Acc:Q9M0J3]	8
Cluster_1	6.26421	5.48772	6.0496	5.03877	0	5.46269	4.64983	6.75516	94	13		AT2G44840	AT2G44840	ERF13	Ethylene-responsive transcription factor 13 [Source:UniProtKB/Swiss-Prot;Acc:Q8L9K1]	7
Cluster_1	7.5181	4.56453	6.06867	4.29966	4.33195	3.01191	4.81169	5.48282	95	11		AT3G53600	AT3G53600	-	At3g53600 [Source:UniProtKB/TrEMBL;Acc:Q9LFG0]	8
Cluster_1	8.46532	8.22163	7.54496	6.63477	3.00299	1.54251	2.87477	4.41905	96	3		AT2G34600	AT2G34600	TIFY 5B	Protein TIFY 5B [Source:UniProtKB/Swiss-Prot;Acc:O64687]	8
Cluster_1	5.66917	6.69026	7.2366	6.17785	2.15155	2.80431	3.26325	4.53972	97	1		AT3G23250	AT3G23250	MYB15	Transcription factor MYB15 [Source:UniProtKB/Swiss-Prot;Acc:Q9LTC4]	8
Cluster_1	11.404	10.0862	8.97794	7.51578	0	3.71758	3.54241	5.70998	98	22		AT4G34410	AT4G34410	ERF109	Ethylene-responsive transcription factor ERF109 [Source:UniProtKB/Swiss-Prot;Acc:Q9SZ06]	7

## Sheet: IGs
Clust_#	Pieris_3h	Pieris_6h	Pieris_12h	Pieris_24h	Tur_3h	Tur_24h	Tur_30m	Tur_1h	Cluster Index	Data Index	Gene stable ID	Unnamed: 1	Gene name	Gene description	Experimentos
Cluster_4	0	0	0	2.73539	2.85624	2.63431	0	0	1	39		AT1G65880	AT1G65880	AAE20	Benzoate--CoA ligase, peroxisomal [Source:UniProtKB/Swiss-Prot;Acc:Q9SS01]	3
Cluster_4	0	0	2.238	0	2.73674	3.77412	0	0	2	37		AT5G48850	AT5G48850	SDI1	ATSDI1 [Source:UniProtKB/TrEMBL;Acc:A0A178UKA2]	3
Cluster_4	0	0	1.315	1.13087	0	3.33867	1.59552	2.09537	3	21		AT5G36220	AT5G36220	CYP81D1	Cytochrome P450 81D1 [Source:UniProtKB/Swiss-Prot;Acc:Q9FG65]	5
Cluster_4	1.10993	1.45014	2.05373	1.17391	2.54942	1.98226	1.66008	1.54178	4	9		AT4G30530	AT4G30530	GGP1	GGP1 [Source:UniProtKB/TrEMBL;Acc:A0A178V143]	8
Cluster_4	1.12671	1.97527	2.36888	1.64803	2.50483	1.7357	1.82924	1.64994	5	8		AT1G74100	AT1G74100	SOT16	Sulfotransferase [Source:UniProtKB/TrEMBL;Acc:M1EU36]	8
Cluster_4	1.29927	0	2.21184	2.01803	2.39629	2.1751	1.05149	1.48897	6	13		AT3G44320	AT3G44320	NIT3	Nitrilase 3 [Source:UniProtKB/Swiss-Prot;Acc:P46010]	7
Cluster_4	2.04322	1.33368	2.50926	2.62328	1.87521	1.68588	3.06382	1.2715	7	3		AT4G37260	AT4G37260	MYB73	MYB73 [Source:UniProtKB/TrEMBL;Acc:A0A178V4E7]	8
Cluster_4	0	2.34191	2.33071	2.31912	3.35125	3.22424	2.30304	1.82614	8	12		AT2G22330	AT2G22330	CYP79B3	cytochrome P450, family 79, subfamily B, polypeptide 3 [Source:TAIR;Acc:AT2G22330]	7
Cluster_4	1.65547	2.58301	3.80744	2.85928	2.63169	2.40606	0	0	9	14		AT3G16400	AT3G16400	NSP1	Nitrile-specifier protein 1 [Source:UniProtKB/Swiss-Prot;Acc:Q9SDM9]	6
Cluster_4	1.86433	2.8716	3.26812	1.69221	1.57838	1.12012	1.17295	1.29325	10	5		AT5G60890	AT5G60890	MYB34	Transcription factor MYB34 [Source:UniProtKB/Swiss-Prot;Acc:O64399]	8
Cluster_4	2.75393	0	4.57116	4.22445	0	1.77213	0	0	11	25		AT3G09260	AT3G09260	BGLU23	PYK10 [Source:UniProtKB/TrEMBL;Acc:A0A178VCN3]	4
Cluster_4	1.34242	1.9162	0	2.53051	0	0	0	0	12	46		AT5G26000	AT5G26000	TGG1	TGG1 [Source:UniProtKB/TrEMBL;Acc:A0A178U7L7]	3
Cluster_4	1.38275	2.21376	1.58637	2.73056	0	0	0	0	13	27		AT5G25980	AT5G25980	TGG2	Myrosinase 2 [Source:UniProtKB/Swiss-Prot;Acc:Q9C5C2]	4
Cluster_4	2.35925	0	2.31709	2.85915	0	0	0	0	14	33		AT3G60120	AT3G60120	BGLU27	Beta-glucosidase 27 [Source:UniProtKB/Swiss-Prot;Acc:Q9M1D1]	3
Cluster_4	1.31173	0	0	1.03367	0	0	0	0	15	55		AT3G60130	AT3G60130	BGLU16	Beta-glucosidase 16 [Source:UniProtKB/Swiss-Prot;Acc:Q9M1D0]	2
Cluster_4	1.33887	0	1.65069	1.20352	0	0	0	0	16	45		AT4G37430	AT4G37430	CYP81F1	CYP91A2 [Source:UniProtKB/TrEMBL;Acc:A0A178UXA9]	3
Cluster_4	0	0	1.2215	1.49519	0	0	0	1.25726	17	48		AT1G62570	AT1G62570	FMOGS-OX4	Flavin-containing monooxygenase FMO GS-OX4 [Source:UniProtKB/Swiss-Prot;Acc:Q93Y23]	3
Cluster_4	0	2.51111	4.66783	0	0	0	0	0	18	53		AT5G51990	AT5G51990	DREB1D	C-repeat binding factor 4 [Source:UniProtKB/TrEMBL;Acc:B2BJ26]	2
Cluster_4	0	0	1.18602	1.0191	1.31571	1.29783	0	0	19	29		AT1G54040	AT1G54040	ESP	Epithiospecifier protein [Source:UniProtKB/Swiss-Prot;Acc:Q8RY71]	4
Cluster_4	0	1.12925	1.50975	1.00992	1.47887	1.24123	0	0	20	24		AT5G14200	AT5G14200	IMDH3	3-isopropylmalate dehydrogenase [Source:UniProtKB/TrEMBL;Acc:Q5XF32]	5
Cluster_4	0	0	1.39205	0	1.37162	1.18247	0	0	21	40		AT5G23010	AT5G23010	MAM1	methylthioalkylmalate synthase 1 [Source:TAIR;Acc:AT5G23010]	3
Cluster_4	0	0	1.57278	0	1.37921	1.28423	0	0	22	35		AT1G16410	AT1G16410	CYP79F1	Dihomomethionine N-hydroxylase [Source:UniProtKB/Swiss-Prot;Acc:Q949U1]	3
Cluster_4	0	0	1.19168	0	1.53401	1.25543	0	0	23	42		AT2G25450	AT2G25450	GSL-OH	Probable 2-oxoacid dependent dioxygenase [Source:UniProtKB/Swiss-Prot;Acc:Q9SKK4]	3
Cluster_4	0	0	1.85605	0	1.35476	1.34879	0	0	24	43		AT3G19710	AT3G19710	BCAT4	Methionine aminotransferase BCAT4 [Source:UniProtKB/Swiss-Prot;Acc:Q9LE06]	3
Cluster_4	0	0	1.62222	1.27224	1.42963	0	0	0	25	44		AT4G12030	AT4G12030	BASS5	Probable sodium/metabolite cotransporter BASS5, chloroplastic [Source:UniProtKB/Swiss-Prot;Acc:F4JPW1]	3
Cluster_4	0	0	1.07394	1.05694	1.38921	0	0	0	26	36		AT1G62560	AT1G62560	FMOGS-OX3	Flavin-containing monooxygenase FMO GS-OX3 [Source:UniProtKB/Swiss-Prot;Acc:Q9SXE1]	3
Cluster_4	0	0	1.97736	1.3254	1.65582	1.4312	0	1.29026	27	23		AT1G65860	AT1G65860	FMOGS-OX1	Flavin-containing monooxygenase FMO GS-OX1 [Source:UniProtKB/Swiss-Prot;Acc:Q9SS04]	5
Cluster_4	0	0	1.32138	1.05757	1.50267	1.04115	1.08675	1.08781	28	20		AT3G58990	AT3G58990	IPMI1	3-isopropylmalate dehydratase small subunit 2 [Source:UniProtKB/Swiss-Prot;Acc:Q9LYT7]	6
Cluster_4	0	1.16318	1.52818	0	1.55936	0	0	1.4798	29	28		AT1G24100	AT1G24100	UGT74B1	Glycosyltransferase [Source:UniProtKB/TrEMBL;Acc:A0A178WKT6]	4
Cluster_4	0	1.40551	1.83467	1.63015	1.70801	1.23011	0	1.09706	30	19		AT1G18590	AT1G18590	SOT17	Sulfotransferase [Source:UniProtKB/TrEMBL;Acc:A0A178WDI6]	6
Cluster_4	0	1.26547	2.31777	1.31686	1.98274	1.56373	0	1.06812	31	18		AT5G07700	AT5G07700	MYB76	MYB76 [Source:UniProtKB/TrEMBL;Acc:A0A178UB51]	6
Cluster_4	0	1.99331	2.08293	1.82255	2.39709	1.57555	0	0	32	22		AT1G62540	AT1G62540	FMO GS-OX2	flavin-monooxygenase glucosinolate S-oxygenase 2 [Source:TAIR;Acc:AT1G62540]	5
Cluster_4	0	1.74846	0	0	2.00646	1.70548	0	1.16888	33	31		AT3G11580	AT3G11580	-	AP2/B3-like transcriptional factor family protein [Source:UniProtKB/TrEMBL;Acc:A0A1I9LT60]	4
Cluster_4	0	1.10914	1.04469	0	2.48038	2.22518	1.74056	1.48312	34	16		AT4G31500	AT4G31500	CYP83B1	Cytochrome P450 83B1 [Source:UniProtKB/Swiss-Prot;Acc:O65782]	6
Cluster_4	0	1.81446	0	0	0	0	0	0	35	74		AT2G02540	AT2G02540	ZHD3	Zinc-finger homeodomain protein 3 [Source:UniProtKB/Swiss-Prot;Acc:O64722]	1
Cluster_4	0	1.58029	0	0	0	0	0	0	36	65		AT1G12160	AT1G12160	-	Flavin-containing monooxygenase FMO GS-OX-like 1 [Source:UniProtKB/Swiss-Prot;Acc:Q9FWW6]	1
Cluster_4	0	1.17655	0	0	0	0	0	0	37	77		AT4G37400	AT4G37400	CYP81F3	Cytochrome P450 81F3 [Source:UniProtKB/Swiss-Prot;Acc:Q0WTF4]	1
Cluster_4	0	1.22277	0	0	0	0	0	0	38	69		AT4G37750	AT4G37750	ANT	AP2-like ethylene-responsive transcription factor ANT [Source:UniProtKB/Swiss-Prot;Acc:Q38914]	1
Cluster_4	0	1.02605	1.60337	0	0	0	0	0	39	51		AT5G07690	AT5G07690	MYB29	Transcription factor MYB29 [Source:UniProtKB/Swiss-Prot;Acc:Q9FLR1]	2
Cluster_4	1.69886	1.8932	0	0	0	0	0	0	40	59		AT1G50110	AT1G50110	BCAT6	Branched-chain-amino-acid aminotransferase 6 [Source:UniProtKB/Swiss-Prot;Acc:Q9LPM9]	2
Cluster_4	0	0	0	0	0	1.36959	0	0	41	66		AT2G30840	AT2G30840	-	2-oxoglutarate (2OG) and Fe(II)-dependent oxygenase superfamily protein [Source:UniProtKB/TrEMBL;Acc:O80851]	1
Cluster_4	0	0	0	0	0	1.30244	0	0	42	61		AT1G04770	AT1G04770	-	Protein SULFUR DEFICIENCY-INDUCED 2 [Source:UniProtKB/Swiss-Prot;Acc:Q8L730]	1
Cluster_4	0	0	0	0	0	1.0336	0	0	43	73		AT1G68360	AT1G68360	GIS3	Zinc finger protein GIS3 [Source:UniProtKB/Swiss-Prot;Acc:Q9C9H1]	1
Cluster_4	0	0	0	0	0	1.9335	0	0	44	64		AT5G59530	AT5G59530	-	1-aminocyclopropane-1-carboxylate oxidase homolog 11 [Source:UniProtKB/Swiss-Prot;Acc:Q9LTH8]	1
Cluster_4	0	-1.35388	0	0	0	0	0	0	45	70		AT5G43450	AT5G43450	-	1-aminocyclopropane-1-carboxylate oxidase homolog 10 [Source:UniProtKB/Swiss-Prot;Acc:Q9LSW6]	1
Cluster_4	0	0	0	0	1.06667	0	0	0	46	68		AT4G13770	AT4G13770	CYP83A1	Cytochrome P450 83A1 [Source:UniProtKB/Swiss-Prot;Acc:P48421]	1
Cluster_4	0	0	0	0	1.14292	0	0	0	47	67		AT2G43100	AT2G43100	IPMI2	IPMI2 [Source:UniProtKB/TrEMBL;Acc:A0A178VZE1]	1
Cluster_4	0	0	0	0	1.23222	1.18041	0	0	48	58		AT1G24625	AT1G24625	ZFP7	Zinc finger protein 7 [Source:UniProtKB/Swiss-Prot;Acc:Q39266]	2
Cluster_4	0	0	0	0	1.6048	0	0	1.10093	49	57		AT1G16400	AT1G16400	CYP79F2	Hexahomomethionine N-hydroxylase [Source:UniProtKB/Swiss-Prot;Acc:Q9FUY7]	2
Cluster_4	0	0	0	0	1.35567	0	0	1.00766	50	56		AT1G74090	AT1G74090	SOT18	Sulfotransferase [Source:UniProtKB/TrEMBL;Acc:T1P4U2]	2
Cluster_4	0	0	0	0	1.48279	0	1.13608	1.16029	51	49		AT2G20610	AT2G20610	SUR1	S-alkyl-thiohydroximate lyase SUR1 [Source:UniProtKB/Swiss-Prot;Acc:Q9SIV0]	3
Cluster_4	0	0	0	0	1.06477	1.58783	2.36995	0	52	38		AT1G59870	AT1G59870	ABCG36	ABC transporter G family member 36 [Source:UniProtKB/Swiss-Prot;Acc:Q9XIE2]	3
Cluster_4	0	-1.36121	0	0	0	1.78899	2.08666	0	53	32		AT1G21100	AT1G21100	IGMT1	Indole glucosinolate O-methyltransferase 1 [Source:UniProtKB/Swiss-Prot;Acc:Q9LPU5]	3
Cluster_4	0	0	0	0	0	0	2.52731	0	54	71		AT5G44070	AT5G44070	PCS1	PCS1 [Source:UniProtKB/TrEMBL;Acc:A0A178UMN4]	1
Cluster_4	0	0	0	-1.17149	0	0	2.05865	0	55	52		AT4G37370	AT4G37370	CYP81D8	Cytochrome P450, family 81, subfamily D, polypeptide 8 [Source:UniProtKB/TrEMBL;Acc:Q9SZT7]	2
Cluster_4	0	0	0	0	0	0	1.7092	0	56	76		AT2G44490	AT2G44490	BGLU26	Beta-glucosidase 26, peroxisomal [Source:UniProtKB/Swiss-Prot;Acc:O64883]	1
Cluster_4	0	0	0	0	0	0	1.59907	0	57	72		AT5G44210	AT5G44210	ERF9	Ethylene-responsive transcription factor 9 [Source:UniProtKB/Swiss-Prot;Acc:Q9FE67]	1
Cluster_4	0	0	0	0	0	0	2.05453	0	58	62		AT1G18570	AT1G18570	MYB51	Transcription factor MYB51 [Source:UniProtKB/Swiss-Prot;Acc:O49782]	1
Cluster_4	0	0	0	0	0	0	1.32977	0	59	63		AT1G27130	AT1G27130	GSTU13	Glutathione S-transferase U13 [Source:UniProtKB/Swiss-Prot;Acc:Q9FUS6]	1
Cluster_4	0	0	0	0	0	0	1.2439	0	60	60		AT5G63790	AT5G63790	ANAC102	NAC domain containing protein 102 [Source:TAIR;Acc:AT5G63790]	1
Cluster_4	0	0	0	0	0	0	0	-2.49183	61	75		AT2G44460	AT2G44460	BGLU28	Beta-glucosidase 28 [Source:UniProtKB/Swiss-Prot;Acc:Q4V3B3]	1
Cluster_4	0	-1.32138	-1.78993	-1.14354	0	0	0	-1.23289	62	26		AT5G61590	AT5G61590	ERF107	Ethylene-responsive transcription factor ERF107 [Source:UniProtKB/Swiss-Prot;Acc:Q9FKG2]	4
Cluster_3	0	0	0	0	0	0	4.1252	1.7184	63	54		AT1G21120	AT1G21120	-	O-methyltransferase family protein [Source:TAIR;Acc:AT1G21120]	2
Cluster_3	0	-1.20835	-1.28369	0	0	0	4.53817	0	64	34		AT5G57220	AT5G57220	CYP81F2	Cytochrome P450 81F2 [Source:UniProtKB/Swiss-Prot;Acc:Q9LVD6]	3
Cluster_3	0	0	0	2.30243	0	0	6.6032	3.52695	65	47		AT5G52020	AT5G52020	ERF025	Ethylene-responsive transcription factor ERF025 [Source:UniProtKB/Swiss-Prot;Acc:Q9FJ90]	3
Cluster_3	2.16816	2.66046	4.02868	2.32934	0	0	6.89865	4.21096	66	17		AT1G12610	AT1G12610	DREB1F	Dehydration-responsive element-binding protein 1F [Source:UniProtKB/Swiss-Prot;Acc:Q9LN86]	6
Cluster_2	0	0	0	0	4.47006	5.39627	0	0	67	50		AT3G60140	AT3G60140	BGLU30	Beta-glucosidase 30 [Source:UniProtKB/Swiss-Prot;Acc:Q9M1C9]	2
Cluster_2	0	0	0	0	3.91423	5.50744	2.85017	0	68	41		AT5G67310	AT5G67310	CYP81G1	At5g67310 [Source:UniProtKB/TrEMBL;Acc:Q8GZ20]	3
Cluster_2	0	0	0	0	5.3403	5.28196	6.57599	4.10905	69	30		AT4G31950	AT4G31950	CYP82C3	CYP82C3 [Source:UniProtKB/TrEMBL;Acc:A0A178UT04]	4
Cluster_2	2.84677	2.8926	3.97395	3.11241	3.64441	4.45509	1.57974	2.39626	70	4		AT5G13330	AT5G13330	ERF113	Rap2.6L [Source:UniProtKB/TrEMBL;Acc:A0A178UKL8]	8
Cluster_2	1.43369	3.06111	4.7917	3.0125	6.0983	5.05305	3.02676	2.91591	71	1		AT1G76790	AT1G76790	IGMT5	Indole glucosinolate O-methyltransferase 5 [Source:UniProtKB/Swiss-Prot;Acc:Q9SRD4]	8
Cluster_2	0	3.88104	5.444	5.32978	3.74972	4.50116	1.67878	1.76966	72	10		AT4G37410	AT4G37410	CYP81F4	Cytochrome P450 81F4 [Source:UniProtKB/Swiss-Prot;Acc:Q9SZU1]	7
Cluster_2	0	0	2.13335	3.62155	3.81188	4.79938	1.28357	1.81487	73	15		AT3G28740	AT3G28740	CYP81D11	Cytochrome P450 81D11 [Source:UniProtKB/Swiss-Prot;Acc:Q9LHA1]	6
Cluster_2	1.21704	2.05205	2.74833	2.85594	4.40969	5.20113	0	1.44505	74	11		AT1G52400	AT1G52400	BGLU18	Beta-D-glucopyranosyl abscisate beta-glucosidase [Source:UniProtKB/Swiss-Prot;Acc:Q9SE50]	7
Cluster_1	3.17894	2.1298	4.00129	2.74434	7.2254	8.75247	4.88077	5.01563	75	6		AT1G66280	AT1G66280	BGLU22	Beta-glucosidase 22 [Source:UniProtKB/Swiss-Prot;Acc:Q9C8Y9]	8
Cluster_1	2.69553	3.43105	4.15526	1.71836	8.20559	7.67786	6.63764	8.09663	76	2		AT3G25180	AT3G25180	CYP82G1	Cytochrome P450 82G1 [Source:UniProtKB/Swiss-Prot;Acc:Q9LSF8]	8
Cluster_1	3.88082	4.89215	6.72648	4.76376	9.38758	7.36684	7.0942	8.95387	77	7		AT2G30830	AT2G30830	-	2-oxoglutarate (2OG) and Fe(II)-dependent oxygenase superfamily protein [Source:UniProtKB/TrEMBL;Acc:O80850]	8

## Sheet: PRs
Clust_#	Pieris_3h	Pieris_6h	Pieris_12h	Pieris_24h	Tur_30m	Tur_1h	Tur_3h	Tur_24h	Cluster Index	Data Index	Gene stable ID	Unnamed: 1	Unnamed: 2	Gene name	Gene description	Unnamed: 13
Cluster_1	0	1.35012	0	2.35468	0	3.7009	4.08452	10.1074	107	11		AT5G44420	AT5G44420	PR-12	PDF1.2A	Defensin-like protein 16 [Source:UniProtKB/Swiss-Prot;Acc:Q9FI23]	5
Cluster_1	0	0	0	0	0	3.46964	0	8.96489	108	54		AT2G26010	AT2G26010	PR-12	PDF1.3	PDF1.3 [Source:UniProtKB/TrEMBL;Acc:A0A178VSS6]	2
Cluster_1	0	0	0	1.95517	0	3.89456	0	10.5144	109	36		AT5G44430	AT5G44430	PR-12	PDF1.2C	PDF1.2c [Source:UniProtKB/TrEMBL;Acc:A0A178UR42]	3
Cluster_1	0	0	0	0	0	0	0	9.03241	110	72		AT2G26020	AT2G26020	PR-12	PDF1.2B	PDF1.2b [Source:UniProtKB/TrEMBL;Acc:A0A178VQC3]	1
Cluster_1	0	0	0	0	0	0	4.30335	7.85626	105	53		AT1G72260	AT1G72260	PR-13	THI2.1	Thionin-2.1 [Source:UniProtKB/Swiss-Prot;Acc:Q42596]	2
Cluster_1	0	0	0	0	0	2.04003	4.7089	5.37977	106	51		AT5G59090	AT5G59090	PR-7	SBT4.12	Subtilisin-like protease SBT4.12 [Source:UniProtKB/Swiss-Prot;Acc:Q8L7D2]	3
Cluster_2	2.60518	2.94916	5.70448	4.64848	1.53076	0	4.18868	5.69818	111	1		AT5G05340	AT5G05340	PR-9	PER52	Peroxidase 52 [Source:UniProtKB/Swiss-Prot;Acc:Q9FLC0]	7
Cluster_3	0	0	0	0	2.64196	3.65878	3.42744	3.8063	99	19		AT2G43620	AT2G43620	PR-3	-	Endochitinase At2g43620 [Source:UniProtKB/Swiss-Prot;Acc:O22841]	4
Cluster_3	0	3.07814	3.98781	2.15362	4.12311	2.74359	2.68509	1.9732	103	3		AT4G36010	AT4G36010	PR-5	-	Pathogenesis-related thaumatin superfamily protein [Source:UniProtKB/TrEMBL;Acc:O65638]	7
Cluster_3	0	0	0	0	3.49206	2.8001	3.2913	4.09833	100	18		AT1G32960	AT1G32960	PR-7	SBT3.3	Subtilisin-like protease SBT3.3 [Source:UniProtKB/Swiss-Prot;Acc:Q9MAP5]	4
Cluster_3	1.01944	0	1.58215	1.08869	2.86069	2.7587	3.06735	3.49884	101	2		AT5G64120	AT5G64120	PR-9	PER71	Peroxidase [Source:UniProtKB/TrEMBL;Acc:A0A178UAR8]	7
Cluster_3	0	0	1.77244	2.42901	6.15617	3.44213	4.24682	3.52851	102	7		AT1G14540	AT1G14540	PR-9	PER4	Peroxidase [Source:UniProtKB/TrEMBL;Acc:A0A178WND9]	6
Cluster_3	0	0	0	2.50918	8.47102	4.62984	4.03206	0	104	25		AT5G39580	AT5G39580	PR-9	PER62	Peroxidase 62 [Source:UniProtKB/Swiss-Prot;Acc:Q9FKA4]	4
Cluster_4	0	3.17052	0	2.08853	0	0	0	0	88	61		AT1G24020	AT1G24020	PR-10	MLP423	MLP-like protein 423 [Source:UniProtKB/Swiss-Prot;Acc:Q93VR4]	2
Cluster_4	2.2875	2.4595	3.74751	3.79639	0	0	1.5214	1.83567	98	6		AT1G66100	AT1G66100	PR-13	-	Probable thionin-2.4 [Source:UniProtKB/Swiss-Prot;Acc:Q9C8D6]	6
Cluster_4	0	2.20296	1.41092	3.15365	0	0	0	0	91	42		AT3G08770	AT3G08770	PR-14	LTP6	Non-specific lipid-transfer protein [Source:UniProtKB/TrEMBL;Acc:F4IXC6]	3
Cluster_4	0	2.09015	1.80213	2.61433	0	0	0	0	74	49		AT3G62020	AT3G62020	PR-16	GLP10	GLP10 [Source:UniProtKB/TrEMBL;Acc:A0A178VLQ9]	3
Cluster_4	0	2.13801	1.77927	2.76149	0	0	0	0	75	46		AT1G02335	AT1G02335	PR-16	GL22	Germin-like protein subfamily 2 member 2 [Source:UniProtKB/Swiss-Prot;Acc:Q9FZ27]	3
Cluster_4	0	1.76564	1.43988	1.74328	0	0	0	0	80	43		AT3G10080	AT3G10080	PR-16	-	RmlC-like cupins superfamily protein [Source:UniProtKB/TrEMBL;Acc:A0A1I9LSI8]	3
Cluster_4	0	1.68182	1.75516	1.06586	1.43217	0	0	0	71	29		AT1G32860	AT1G32860	PR-2	-	Glucan endo-1,3-beta-glucosidase 11 [Source:UniProtKB/Swiss-Prot;Acc:Q8L868]	4
Cluster_4	0	1.44691	1.4807	1.98652	1.76482	0	0	0	72	27		AT1G64760	AT1G64760	PR-2	-	Glucan endo-1,3-beta-glucosidase 8 [Source:UniProtKB/Swiss-Prot;Acc:Q6NKW9]	4
Cluster_4	0	1.3347	1.42436	1.61649	0	0	0	0	79	50		AT5G42720	AT5G42720	PR-2	-	Glycosyl hydrolase family 17 protein [Source:UniProtKB/TrEMBL;Acc:Q8VY12]	3
Cluster_4	2.11238	1.77277	2.22712	2.29192	1.91654	0	0	0	82	15		AT3G55430	AT3G55430	PR-2	-	Beta-1, 3-glucanase-like protein [Source:UniProtKB/TrEMBL;Acc:Q9M2T6]	5
Cluster_4	2.1826	1.62174	1.49773	2.3833	0	0	0	0	83	23		AT5G55180	AT5G55180	PR-2	-	O-Glycosyl hydrolases family 17 protein [Source:UniProtKB/TrEMBL;Acc:F4K3D8]	4
Cluster_4	1.71007	2.75959	2.86867	1.93343	0	0	0	0	85	28		AT3G07320	AT3G07320	PR-2	-	O-Glycosyl hydrolases family 17 protein [Source:UniProtKB/TrEMBL;Acc:Q9SRT4]	4
Cluster_4	1.70741	2.22118	2.44856	1.87367	2.16295	1.13932	1.11021	0	95	4		AT2G27500	AT2G27500	PR-2	-	Glucan endo-1,3-beta-glucosidase 14 [Source:UniProtKB/Swiss-Prot;Acc:Q9ZQG9]	7
Cluster_4	0	2.58875	2.03306	1.87201	0	0	0	0	77	48		AT3G16920	AT3G16920	PR-3	CTL2	Chitinase-like protein [Source:UniProtKB/TrEMBL;Acc:A0A1I9LSA0]	3
Cluster_4	2.16788	1.72818	2.1267	0	0	1.06071	0	2.4971	93	12		AT2G43590	AT2G43590	PR-3	-	Endochitinase At2g43590 [Source:UniProtKB/Swiss-Prot;Acc:O24658]	5
Cluster_4	0	2.34178	2.19633	1.89178	0	0	0	0	78	40		AT1G18250	AT1G18250	PR-5	ATLP-1	Pathogenesis-related thaumatin superfamily protein [Source:UniProtKB/TrEMBL;Acc:F4IAP1]	3
Cluster_4	1.14498	3.51288	1.64063	2.3835	0	0	1.18454	1.37155	87	9		AT2G28790	AT2G28790	PR-5	-	Pathogenesis-related thaumatin superfamily protein [Source:TAIR;Acc:AT2G28790]	6
Cluster_4	2.25406	2.42015	3.04993	1.98657	2.43187	2.17363	1.54983	0	94	5		AT1G19320	AT1G19320	PR-5	-	At1g19320 [Source:UniProtKB/TrEMBL;Acc:Q9LN66]	7
Cluster_4	0	2.43649	4.1356	1.33881	1.71173	0	1.11446	0	96	14		AT1G20030	AT1G20030	PR-5	-	Pathogenesis-related thaumatin superfamily protein [Source:UniProtKB/TrEMBL;Acc:Q9LNT0]	5
Cluster_4	0	1.61581	2.03928	2.54956	0	0	0	0	76	37		AT2G38870	AT2G38870	PR-6	-	Putative protease inhibitor [Source:UniProtKB/TrEMBL;Acc:Q9ZV18]	3
Cluster_4	0	1.45472	2.29821	2.41331	1.58807	1.12942	0	0	73	17		AT5G67090	AT5G67090	PR-7	SBT1.9	Subtilisin-like protease SBT1.9 [Source:UniProtKB/Swiss-Prot;Acc:Q9FHA4]	5
Cluster_4	1.11357	2.26196	1.74254	1.5542	0	0	1.02211	1.36554	86	10		AT1G20160	AT1G20160	PR-7	CRSP	CO(2)-response secreted protease [Source:UniProtKB/Swiss-Prot;Acc:Q9LNU1]	6
Cluster_4	1.5258	3.02661	0	2.6274	0	0	0	0	89	44		AT4G21650	AT4G21650	PR-7	SBT3.13	Subtilisin-like protease SBT3.13 [Source:UniProtKB/Swiss-Prot;Acc:Q8GUK4]	3
Cluster_4	0	2.9645	1.83568	3.34199	0	0	0	0	90	47		AT1G01900	AT1G01900	PR-7	SBTI1.1	SBTI1.1 [Source:UniProtKB/TrEMBL;Acc:A0A178W900]	3
Cluster_4	1.93948	4.37401	2.64271	3.40406	0	0	0	0	97	32		AT1G04110	AT1G04110	PR-7	SBT1.2	SDD1 [Source:UniProtKB/TrEMBL;Acc:A0A178WPN6]	4
Cluster_4	2.15634	0	1.82032	1.89557	1.09071	0	0	0	81	33		AT4G33420	AT4G33420	PR-9	-	Peroxidase superfamily protein [Source:TAIR;Acc:AT4G33420]	4
Cluster_4	1.11552	2.27916	1.66795	2.7712	0	0	0	0	84	22		AT5G51890	AT5G51890	PR-9	PER66	Peroxidase 66 [Source:UniProtKB/Swiss-Prot;Acc:Q9LT91]	4
Cluster_4	1.39982	1.72571	1.94529	0	0	0	1.40444	1.12037	92	16		AT2G41480	AT2G41480	PR-9	PER25	Peroxidase 25 [Source:UniProtKB/Swiss-Prot;Acc:O80822]	5
Cluster_5	1.06998	0	0	0	0	0	0	0	11	102		AT5G66590	AT5G66590	PR-1	-	CAP (Cysteine-rich secretory proteins, Antigen 5, and Pathogenesis-related 1 protein) superfamily protein [Source:UniProtKB/TrEMBL;Acc:Q9FJY1]	1
Cluster_5	1.4443	0	0	0	0	0	0	0	12	92		AT4G25780	AT4G25780	PR-1	-	CAP (Cysteine-rich secretory proteins, Antigen 5, and Pathogenesis-related 1 protein) superfamily protein [Source:UniProtKB/TrEMBL;Acc:Q9SW05]	1
Cluster_5	0	0	0	-2.41046	0	0	0	0	19	82		AT2G14610	AT2G14610	PR-1	PR1	Pathogenesis-related protein 1 [Source:UniProtKB/Swiss-Prot;Acc:P33154]	1
Cluster_5	0	0	0	0	0	-1.06885	-1.23558	0	18	64		AT4G19820	AT4G19820	PR-11	-	Glycosyl hydrolase family protein with chitinase insertion domain [Source:TAIR;Acc:AT4G19820]	2
Cluster_5	0	0	0	1.79536	0	0	0	0	39	78		AT4G19810	AT4G19810	PR-11	-	At4g19810 [Source:UniProtKB/TrEMBL;Acc:O81862]	1
Cluster_5	0	0	0	0	0	0	0	3.42311	66	75		AT1G19610	AT1G19610	PR-12	PDF1.4	Defensin-like protein 19 [Source:UniProtKB/Swiss-Prot;Acc:P82787]	1
Cluster_5	0	0	0	0	0	0	0	-1.88442	15	83		AT5G36910	AT5G36910	PR-13	THI2.2	At5g36910 [Source:UniProtKB/TrEMBL;Acc:A6QRC1]	1
Cluster_5	0	0	-1.0028	0	0	0	0	0	13	101		AT2G15050	AT2G15050	PR-14	LTP7	Non-specific lipid-transfer protein [Source:UniProtKB/TrEMBL;Acc:A0A178VZ65]	1
Cluster_5	0	-2.46947	0	0	0	0	0	0	22	105		AT2G18370	AT2G18370	PR-14	LTP8	Non-specific lipid-transfer protein [Source:UniProtKB/TrEMBL;Acc:A0A178VTK3]	1
Cluster_5	0	0	1.49671	0	0	1.52457	1.9682	0	58	38		AT5G59320	AT5G59320	PR-14	LTP3	Non-specific lipid-transfer protein 3 [Source:UniProtKB/Swiss-Prot;Acc:Q9LLR7]	3
Cluster_5	0	0	1.86397	1.6911	0	0	0	0	60	68		AT2G38530	AT2G38530	PR-14	LTP2	Non-specific lipid-transfer protein [Source:UniProtKB/TrEMBL;Acc:A0A178W063]	2
Cluster_5	0	0	3.281	2.06736	0	0	0	0	61	63		AT5G59310	AT5G59310	PR-14	LTP4	Non-specific lipid-transfer protein 4 [Source:UniProtKB/Swiss-Prot;Acc:Q9LLR6]	2
Cluster_5	0	1.92717	0	0	0	0	0	0	52	97		AT5G39190	AT5G39190	PR-16	GLP5A	Germin-like protein subfamily 1 member 20 [Source:UniProtKB/Swiss-Prot;Acc:P92996]	1
Cluster_5	0	1.66257	0	0	0	0	0	0	53	93		AT5G39160	AT5G39160	PR-16	GLP2A	Germin-like protein subfamily 1 member 18 [Source:UniProtKB/Swiss-Prot;Acc:P92999]	1
Cluster_5	0	2.92934	1.92566	0	0	0	0	0	57	57		AT5G20630	AT5G20630	PR-16	GER3	Germin-like protein subfamily 3 member 3 [Source:UniProtKB/Swiss-Prot;Acc:P94072]	2
Cluster_5	0	0	3.35545	0	0	0	0	0	62	107		AT3G04170	AT3G04170	PR-16	-	Germin-like protein subfamily 1 member 3 [Source:UniProtKB/Swiss-Prot;Acc:Q9M8X3]	1
Cluster_5	0	0	0	0	1.60487	1.69179	0	1.33807	1	41		AT2G15220	AT2G15220	PR-17	-	At2g15220/F15A23.4 [Source:UniProtKB/TrEMBL;Acc:Q9SKL6]	3
Cluster_5	0	-1.48569	0	-1.34146	1.61028	2.19793	1.43281	2.83125	6	8		AT3G57240	AT3G57240	PR-2	BG3	Probable glucan endo-1,3-beta-glucosidase BG3 [Source:UniProtKB/Swiss-Prot;Acc:F4J270]	6
Cluster_5	0	0	0	0	-1.08325	0	0	0	7	109		AT3G61810	AT3G61810	PR-2	-	Glycosyl hydrolase family 17 protein [Source:UniProtKB/TrEMBL;Acc:Q9M357]	1
Cluster_5	0	0	0	1.62812	3.6611	1.48063	1.05449	0	24	31		AT3G04010	AT3G04010	PR-2	-	At3g04010 [Source:UniProtKB/TrEMBL;Acc:Q9SQR1]	4
Cluster_5	0	0	0	1.80716	0	0	0	0	38	108		AT3G15800	AT3G15800	PR-2	-	Glycosyl hydrolase superfamily protein [Source:UniProtKB/TrEMBL;Acc:F4J030]	1
Cluster_5	0	0	0	0	1.31285	0	0	0	44	106		AT2G26600	AT2G26600	PR-2	-	Glycosyl hydrolase superfamily protein [Source:UniProtKB/TrEMBL;Acc:O48727]	1
Cluster_5	0	1.24995	0	0	0	0	0	0	49	90		AT4G29360	AT4G29360	PR-2	-	O-Glycosyl hydrolases family 17 protein [Source:TAIR;Acc:AT4G29360]	1
Cluster_5	0	1.32244	0	0	0	0	0	0	50	77		AT2G05790	AT2G05790	PR-2	-	O-Glycosyl hydrolases family 17 protein [Source:UniProtKB/TrEMBL;Acc:F4IHD3]	1
Cluster_5	0	0	2.24238	0	0	0	0	0	63	89		AT3G57270	AT3G57270	PR-2	BG1	Probable glucan endo-1,3-beta-glucosidase BG1 [Source:UniProtKB/Swiss-Prot;Acc:Q9M2M0]	1
Cluster_5	-1.32023	0	-2.04525	0	0	0	0	4.36245	65	34		AT4G16260	AT4G16260	PR-2	-	Probable glucan endo-1,3-beta-glucosidase At4g16260 [Source:UniProtKB/Swiss-Prot;Acc:Q8VZJ2]	3
Cluster_5	0	0	0	0	0	0	2.49928	4.48535	68	56		AT3G57260	AT3G57260	PR-2	BGL2	Beta-1,3-glucanase 2 [Source:UniProtKB/TrEMBL;Acc:A0A1I9LMG6]	2
Cluster_5	0	0	0	0	2.19968	1.6994	1.55579	2.29653	2	20		AT4G01700	AT4G01700	PR-3	-	At4g01700 [Source:UniProtKB/TrEMBL;Acc:Q9ZSI6]	4
Cluster_5	0	-1.03709	0	-1.15	3.3227	2.21127	0	0	4	26		AT1G02360	AT1G02360	PR-3	-	Chitinase family protein [Source:TAIR;Acc:AT1G02360]	4
Cluster_5	0	0	0	0	0	1.36687	0	0	8	86		AT3G54420	AT3G54420	PR-3	EP3	EP3 [Source:UniProtKB/TrEMBL;Acc:A0A178VE44]	1
Cluster_5	0	0	0	0	0	0	0	1.07805	30	73		AT3G12500	AT3G12500	PR-3	CHI-B	Basic endochitinase B [Source:UniProtKB/Swiss-Prot;Acc:P19171]	1
Cluster_5	0	0	0	-1.23846	0	0	1.89401	2.93901	69	39		AT2G43570	AT2G43570	PR-3	CHI	CHI [Source:UniProtKB/TrEMBL;Acc:A0A178W3M3]	3
Cluster_5	0	-1.88379	-1.28387	0	0	0	0	3.05689	64	35		AT3G04720	AT3G04720	PR-4	HEL	Hevein-like preproprotein [Source:UniProtKB/Swiss-Prot;Acc:P43082]	3
Cluster_5	0	0	0	0	2.51928	0	0	2.05296	3	65		AT4G18250	AT4G18250	PR-5	-	receptor serine/threonine kinase, putative [Source:TAIR;Acc:AT4G18250]	2
Cluster_5	0	0	0	-1.84101	1.90634	2.18821	0	1.66007	5	21		AT1G75040	AT1G75040	PR-5	PR5	Pathogenesis-related protein 5 [Source:UniProtKB/Swiss-Prot;Acc:P28493]	4
Cluster_5	0	0	0	0	0	-1.15444	0	-1.08641	17	69		AT4G24180	AT4G24180	PR-5	TLP1	THAUMATIN-LIKE PROTEIN 1 [Source:TAIR;Acc:AT4G24180]	2
Cluster_5	0	-1.2731	0	0	0	0	0	0	20	95		AT1G70250	AT1G70250	PR-5	-	Receptor serine/threonine kinase [Source:UniProtKB/TrEMBL;Acc:F4I5D4]	1
Cluster_5	0	0	0	2.05659	1.78912	0	1.77492	0	23	52		AT4G36000	AT4G36000	PR-5	-	Pathogenesis-related thaumatin superfamily protein [Source:UniProtKB/TrEMBL;Acc:F4JNX4]	3
Cluster_5	0	0	0	0	0	0	0	2.13054	32	76		AT4G11650	AT4G11650	PR-5	OSM34	OSM34 [Source:UniProtKB/TrEMBL;Acc:A0A178V0T2]	1
Cluster_5	0	0	1.76871	1.6736	1.02381	0	0	1.35906	36	24		AT5G38280	AT5G38280	PR-5	PR5K	PR5-like receptor kinase [Source:TAIR;Acc:AT5G38280]	4
Cluster_5	0	0	0	1.66796	0	0	0	0	40	94		AT5G40020	AT5G40020	PR-5	-	At5g40020 [Source:UniProtKB/TrEMBL;Acc:Q9FLD4]	1
Cluster_5	0	1.94947	0	0	0	0	0	0	51	103		AT1G73620	AT1G73620	PR-5	-	Pathogenesis-related thaumatin superfamily protein [Source:UniProtKB/TrEMBL;Acc:Q9C9U9]	1
Cluster_5	0	1.57345	0	1.45715	0	0	0	0	55	59		AT4G38660	AT4G38660	PR-5	-	Pathogenesis-related thaumatin superfamily protein [Source:UniProtKB/TrEMBL;Acc:Q8VYN5]	2
Cluster_5	1.82205	0	1.74589	0	1.0649	1.10279	0	0	59	30		AT1G75030	AT1G75030	PR-5	ATLP-3	At1g75030 [Source:UniProtKB/TrEMBL;Acc:Q9C9P9]	4
Cluster_5	0	0	0	3.74802	0	0	0	0	25	98		AT5G43570	AT5G43570	PR-6	-	Serine protease inhibitor, potato inhibitor I-type family protein [Source:TAIR;Acc:AT5G43570]	1
Cluster_5	0	-1.14228	0	0	0	0	0	0	21	81		AT5G59130	AT5G59130	PR-7	SBT4.11	Subtilisin-like protease SBT4.11 [Source:UniProtKB/Swiss-Prot;Acc:Q9FIG1]	1
Cluster_5	0	0	0	2.01783	0	0	0	0	41	104		AT2G04160	AT2G04160	PR-7	AIR3	Subtilisin-like protease SBT5.3 [Source:UniProtKB/Swiss-Prot;Acc:Q9ZSP5]	1
Cluster_5	0	0	0	1.07046	0	0	0	0	43	88		AT2G05920	AT2G05920	PR-7	SBT1.8	Subtilisin-like protease SBT1.8 [Source:UniProtKB/Swiss-Prot;Acc:Q9ZUF6]	1
Cluster_5	0	1.08342	0	0	0	0	0	0	46	110		AT4G21326	AT4G21326	PR-7	ATSBT3.12	subtilase 3.12 [Source:TAIR;Acc:AT4G21326]	1
Cluster_5	0	1.11182	0	0	0	0	0	0	47	99		AT4G20430	AT4G20430	PR-7	SBT2.2	Subtilisin-like protease SBT2.2 [Source:UniProtKB/Swiss-Prot;Acc:Q9SUN6]	1
Cluster_5	0	1.02679	0	0	0	0	0	0	48	79		AT4G30020	AT4G30020	PR-7	SBT2.6	Subtilisin-like protease SBT2.6 [Source:UniProtKB/Swiss-Prot;Acc:Q9SZV5]	1
Cluster_5	0	1.63824	0	1.42002	0	0	0	0	54	67		AT2G19170	AT2G19170	PR-7	SBT2.5	Subtilisin-like protease SBT2.5 [Source:UniProtKB/Swiss-Prot;Acc:O64481]	2
Cluster_5	0	2.03997	0	1.9452	0	0	0	0	56	62		AT5G51750	AT5G51750	PR-7	SBT1.3	Subtilisin-like protease SBT1.3 [Source:UniProtKB/Swiss-Prot;Acc:Q9FLI4]	2
Cluster_5	1.15699	0	0	0	0	0	0	0	9	96		AT4G37530	AT4G37530	PR-9	PER51	Peroxidase 51 [Source:UniProtKB/Swiss-Prot;Acc:Q9SZE7]	1
Cluster_5	1.22454	0	0	0	0	0	0	0	10	74		AT4G37520	AT4G37520	PR-9	PER50	Peroxidase 50 [Source:UniProtKB/Swiss-Prot;Acc:Q43731]	1
Cluster_5	0	0	-2.1021	0	0	0	0	0	14	91		AT5G19880	AT5G19880	PR-9	PER58	Peroxidase 58 [Source:UniProtKB/Swiss-Prot;Acc:P59120]	1
Cluster_5	0	0	0	0	0	0	0	-1.08061	16	80		AT2G34060	AT2G34060	PR-9	PER19	Peroxidase 19 [Source:UniProtKB/Swiss-Prot;Acc:O22959]	1
Cluster_5	0	0	0	3.51224	0	0	0	0	26	84		AT2G38380	AT2G38380	PR-9	PER22	Peroxidase [Source:UniProtKB/TrEMBL;Acc:A0A178VXE4]	1
Cluster_5	0	0	0	3.18793	0	0	0	0	27	87		AT1G68850	AT1G68850	PR-9	PER11	Peroxidase 11 [Source:UniProtKB/Swiss-Prot;Acc:Q96519]	1
Cluster_5	0	0	0	3.22636	0	0	0	2.13435	28	66		AT4G36430	AT4G36430	PR-9	PER49	Peroxidase 49 [Source:UniProtKB/Swiss-Prot;Acc:O23237]	2
Cluster_5	0	0	0	0	0	0	0	1.00569	29	85		AT2G38390	AT2G38390	PR-9	PER23	Peroxidase 23 [Source:UniProtKB/Swiss-Prot;Acc:O80912]	1
Cluster_5	0	0	0	0	0	0	0	1.42497	31	100		AT4G11290	AT4G11290	PR-9	PER39	Peroxidase 39 [Source:UniProtKB/Swiss-Prot;Acc:Q9SUT2]	1
Cluster_5	0	0	0	1.61398	0	0	0	1.3702	33	60		AT5G06720	AT5G06720	PR-9	PER53	Peroxidase 53 [Source:UniProtKB/Swiss-Prot;Acc:Q42578]	2
Cluster_5	0	0	0	1.48712	0	0	0	1.92692	34	58		AT2G37130	AT2G37130	PR-9	PER21	Peroxidase 21 [Source:UniProtKB/Swiss-Prot;Acc:Q42580]	2
Cluster_5	0	0	0	0	0	0	1.7088	1.12336	35	71		AT5G58400	AT5G58400	PR-9	PER68	Peroxidase 68 [Source:UniProtKB/Swiss-Prot;Acc:Q9LVL1]	2
Cluster_5	0	0	1.76467	1.34022	1.21622	0	1.47117	2.05193	37	13		AT3G49120	AT3G49120	PR-9	PER34	Peroxidase 34 [Source:UniProtKB/Swiss-Prot;Acc:Q9SMU8]	5
Cluster_5	0	0	0	2.43245	0	0	0	0	42	111		AT5G15180	AT5G15180	PR-9	PER56	Peroxidase 56 [Source:UniProtKB/Swiss-Prot;Acc:Q9LXG3]	1
Cluster_5	0	0	0	1.27835	1.68518	0	0	0	45	70		AT3G28200	AT3G28200	PR-9	PER31	Peroxidase 31 [Source:UniProtKB/Swiss-Prot;Acc:Q9LHA7]	2
Cluster_5	0	0	0	0	1.56378	0	0	4.35542	67	55		AT4G08770	AT4G08770	PR-9	PER37	Peroxidase 37 [Source:UniProtKB/Swiss-Prot;Acc:Q9LDN9]	2
Cluster_5	0	0	0	0	2.08038	0	2.39786	3.32331	70	45		AT5G06730	AT5G06730	PR-9	PER54	Peroxidase 54 [Source:UniProtKB/Swiss-Prot;Acc:Q9FG34]	3

## Sheet: Receptors
Clust_#	Pieris_3h	Pieris_6h	Pieris_12h	Pieris_24h	Tur_30m	Tur_1h	Tur_3h	Tur_24h	Gene name		Unnamed: 1	Gene description												Unnamed: 1	Gene description	Experimentos		Tur_30m	Tur_1h	Tur_3h	Tur_24h
Cluster_1	3.03626	3.33406	4.56874	3.3115	6.52471	7.69203	8.91621	7.91371	AT1G70130	RLK	LECRK52	Putative L-type lectin-domain containing receptor kinase V.2 [Source:UniProtKB/Swiss-Prot;Acc:O04533]												AT1G70130	RLK	LECRK52	Putative L-type lectin-domain containing receptor kinase V.2 [Source:UniProtKB/Swiss-Prot;Acc:O04533]	6.52471	7.69203	8.91621	7.91371	4
Cluster_1	2.30676	3.02337	3.60975	2.75538	5.91079	5.13424	5.35264	4.21096	AT2G34930	L	-	Disease resistance family protein / LRR family protein [Source:UniProtKB/TrEMBL;Acc:O64757]												AT2G34930	L	-	Disease resistance family protein / LRR family protein [Source:UniProtKB/TrEMBL;Acc:O64757]	5.91079	5.13424	5.35264	4.21096	4
Cluster_1	4.80507	4.1287	5.78774	6.2717	3.39654	4.11716	3.21875	2.50565	AT5G24080	RLK	-	G-type lectin S-receptor-like serine/threonine-protein kinase At5g24080 [Source:UniProtKB/Swiss-Prot;Acc:Q9FLV4]												AT1G65390	TX	PP2A5	Protein PHLOEM PROTEIN 2-LIKE A5 [Source:UniProtKB/Swiss-Prot;Acc:Q9C5Q9]	5.80497	3.29783	2.01271	1.60554	4
Cluster_1	2.74741	3.37873	4.44202	2.71804	2.8267	3.39554	4.18754	4.72224	AT1G61610	RLK	-	Serine/threonine-protein kinase [Source:UniProtKB/TrEMBL;Acc:A0A178W8X6]												AT4G21390	RLK	B120	B120 [Source:UniProtKB/TrEMBL;Acc:A0A178USE7]	5.56755	2.35744	3.08929	3.30364	4
Cluster_2	0	1.44055	0	1.72307	5.80497	3.29783	2.01271	1.60554	AT1G65390	TX	PP2A5	Protein PHLOEM PROTEIN 2-LIKE A5 [Source:UniProtKB/Swiss-Prot;Acc:Q9C5Q9]												AT4G14370	TNL	-	Disease resistance protein (TIR-NBS-LRR class) family [Source:TAIR;Acc:AT4G14370]	4.62049	1.75909	2.60266	2.22848	4
Cluster_2	0	0	1.43519	2.1446	5.56755	2.35744	3.08929	3.30364	AT4G21390	RLK	B120	B120 [Source:UniProtKB/TrEMBL;Acc:A0A178USE7]												AT1G66090	TN	-	Disease resistance protein (TIR-NBS class) [Source:UniProtKB/TrEMBL;Acc:Q9C515]	4.50988	3.13026	3.28303	2.50585	4
Cluster_2	2.26157	0	0	0	5.04726	0	2.06836	1.81083	AT4G11470	RLK	CRK31	cysteine-rich RLK (RECEPTOR-like protein kinase) 31 [Source:TAIR;Acc:AT4G11470]												AT1G51800	RLK	IOS1	LRR receptor-like serine/threonine-protein kinase IOS1 [Source:UniProtKB/Swiss-Prot;Acc:Q9C8I6]	4.25003	2.95215	1.95111	2.41103	4
Cluster_2	0	0	0	1.94267	4.62049	1.75909	2.60266	2.22848	AT4G14370	TNL	-	Disease resistance protein (TIR-NBS-LRR class) family [Source:TAIR;Acc:AT4G14370]												AT4G23220	RLK	CRK14	Cysteine-rich receptor-like protein kinase 14 [Source:UniProtKB/Swiss-Prot;Acc:Q8H199]	4.18459	3.50677	1.86597	1.73923	4
Cluster_2	0	1.533	1.81986	2.76467	4.50988	3.13026	3.28303	2.50585	AT1G66090	TN	-	Disease resistance protein (TIR-NBS class) [Source:UniProtKB/TrEMBL;Acc:Q9C515]												AT5G41750	TNL	-	Disease resistance protein (TIR-NBS-LRR class) family [Source:UniProtKB/TrEMBL;Acc:Q9LSX5]	4.156	1.81871	2.25296	2.6835	4
Cluster_2	0	0	0	1.17525	4.45029	0	1.74571	1.50374	AT1G16130	RLK	WAKL2	Wall-associated receptor kinase-like 2 [Source:UniProtKB/Swiss-Prot;Acc:Q7X8C5]												AT2G32140	TX	-	Transmembrane receptor [Source:UniProtKB/TrEMBL;Acc:F4ISS7]	4.11795	3.66379	4.08872	3.00879	4
Cluster_2	0	0	0	-1.09108	4.25003	2.95215	1.95111	2.41103	AT1G51800	RLK	IOS1	LRR receptor-like serine/threonine-protein kinase IOS1 [Source:UniProtKB/Swiss-Prot;Acc:Q9C8I6]												AT4G04540	RLK	CRK39	Putative cysteine-rich receptor-like protein kinase 39 [Source:UniProtKB/Swiss-Prot;Acc:Q9SYS7]	3.94897	3.27205	4.51162	4.47925	4
Cluster_2	0	0	0	0	4.18459	3.50677	1.86597	1.73923	AT4G23220	RLK	CRK14	Cysteine-rich receptor-like protein kinase 14 [Source:UniProtKB/Swiss-Prot;Acc:Q8H199]												AT1G57630	TX	-	Disease resistance protein RPP1-WsB, putative [Source:UniProtKB/TrEMBL;Acc:Q9FVT9]	3.82398	4.37494	4.64293	4.98642	4
Cluster_2	0	0	1.43336	2.5637	4.156	1.81871	2.25296	2.6835	AT5G41750	TNL	-	Disease resistance protein (TIR-NBS-LRR class) family [Source:UniProtKB/TrEMBL;Acc:Q9LSX5]												AT2G20142	TX	-	Toll-Interleukin-Resistance (TIR) domain family protein [Source:UniProtKB/TrEMBL;Acc:F4IUF0]	3.76908	2.39883	3.05227	2.70679	4
Cluster_2	1.26152	1.68333	1.86081	1.35207	4.11795	3.66379	4.08872	3.00879	AT2G32140	TX	-	Transmembrane receptor [Source:UniProtKB/TrEMBL;Acc:F4ISS7]												AT1G51820	RLK	-	Probable LRR receptor-like serine/threonine-protein kinase At1g51820 [Source:UniProtKB/Swiss-Prot;Acc:C0LGG3]	3.60213	2.37814	1.52325	1.11946	4
Cluster_2	0	0	0	-1.58762	3.94897	3.27205	4.51162	4.47925	AT4G04540	RLK	CRK39	Putative cysteine-rich receptor-like protein kinase 39 [Source:UniProtKB/Swiss-Prot;Acc:Q9SYS7]												AT5G01540	RLK	LECRK62	L-type lectin-domain containing receptor kinase VI.2 [Source:UniProtKB/Swiss-Prot;Acc:Q9M021]	3.57978	2.89801	2.92262	2.64022	4
Cluster_2	0	0	1.23058	0	3.94311	0	2.49835	3.91814	AT1G79680	RLK	WAKL10	Wall-associated receptor kinase-like 10 [Source:UniProtKB/Swiss-Prot;Acc:Q8VYA3]												AT5G24080	RLK	-	G-type lectin S-receptor-like serine/threonine-protein kinase At5g24080 [Source:UniProtKB/Swiss-Prot;Acc:Q9FLV4]	3.39654	4.11716	3.21875	2.50565	4
Cluster_2	0	0	0	0	3.82398	4.37494	4.64293	4.98642	AT1G57630	TX	-	Disease resistance protein RPP1-WsB, putative [Source:UniProtKB/TrEMBL;Acc:Q9FVT9]												AT3G04220	TNL	-	Disease resistance protein (TIR-NBS-LRR class) family [Source:UniProtKB/TrEMBL;Acc:Q9M8X8]	3.36822	2.83353	4.19133	4.16252	4
Cluster_2	0	0	0	0	3.76908	2.39883	3.05227	2.70679	AT2G20142	TX	-	Toll-Interleukin-Resistance (TIR) domain family protein [Source:UniProtKB/TrEMBL;Acc:F4IUF0]												AT1G09970	RLK	LRR XI-23	Leucine-rich receptor-like protein kinase family protein [Source:UniProtKB/TrEMBL;Acc:F4I2N7]	2.86546	2.15523	2.37672	2.07011	4
Cluster_2	0	2.43889	0	1.34036	3.60213	2.37814	1.52325	1.11946	AT1G51820	RLK	-	Probable LRR receptor-like serine/threonine-protein kinase At1g51820 [Source:UniProtKB/Swiss-Prot;Acc:C0LGG3]												AT1G61610	RLK	-	Serine/threonine-protein kinase [Source:UniProtKB/TrEMBL;Acc:A0A178W8X6]	2.8267	3.39554	4.18754	4.72224	4
Cluster_2	0	0	0	0	3.57978	2.89801	2.92262	2.64022	AT5G01540	RLK	LECRK62	L-type lectin-domain containing receptor kinase VI.2 [Source:UniProtKB/Swiss-Prot;Acc:Q9M021]												AT1G74360	RLK	-	Probable LRR receptor-like serine/threonine-protein kinase At1g74360 [Source:UniProtKB/Swiss-Prot;Acc:C0LGJ1]	2.77836	1.32967	1.85381	1.90343	4
Cluster_2	0	0	0	0	3.36822	2.83353	4.19133	4.16252	AT3G04220	TNL	-	Disease resistance protein (TIR-NBS-LRR class) family [Source:UniProtKB/TrEMBL;Acc:Q9M8X8]												AT1G72920	TX	-	Similar to part of disease resistance protein [Source:UniProtKB/TrEMBL;Acc:Q9SSN4]	2.63576	1.5019	2.8118	1.91515	4
Cluster_2	1.23634	0	0	1.22616	2.86546	2.15523	2.37672	2.07011	AT1G09970	RLK	LRR XI-23	Leucine-rich receptor-like protein kinase family protein [Source:UniProtKB/TrEMBL;Acc:F4I2N7]												AT2G33580	RLK	LYK5	Protein LYK5 [Source:UniProtKB/Swiss-Prot;Acc:O22808]	2.58091	1.06643	1.57426	1.22873	4
Cluster_2	0	0	0	0	2.77836	1.32967	1.85381	1.90343	AT1G74360	RLK	-	Probable LRR receptor-like serine/threonine-protein kinase At1g74360 [Source:UniProtKB/Swiss-Prot;Acc:C0LGJ1]												AT2G32680	L	AtRLP23	Putative disease resistance protein [Source:UniProtKB/TrEMBL;Acc:O48849]	2.57731	1.47823	1.5637	1.51972	4
Cluster_2	0	0	0	0	2.36233	1.1189	1.97352	2.55743	AT1G34420	RLK	-	F12K21.25 [Source:UniProtKB/TrEMBL;Acc:Q9LNK3]												AT1G34420	RLK	-	F12K21.25 [Source:UniProtKB/TrEMBL;Acc:Q9LNK3]	2.36233	1.1189	1.97352	2.55743	4
Cluster_2	0	0	0	0	1.95309	1.84272	2.24966	2.95716	AT3G23120	RLP	AtRLP38	Disease resistance protein [Source:UniProtKB/TrEMBL;Acc:Q9LS79]												AT1G17750	RLK	PEPR2	Leucine-rich repeat receptor-like protein kinase PEPR2 [Source:UniProtKB/Swiss-Prot;Acc:Q9FZ59]	2.26811	1.41967	2.3795	1.62162	4
Cluster_2	0	0	0	0	1.55216	2.75668	4.82174	4.92657	AT4G23210	RLK	CRK13	Cysteine-rich receptor-like protein kinase 13 [Source:UniProtKB/Swiss-Prot;Acc:Q0PW40]												AT5G48380	RLK	BIR1	Probably inactive leucine-rich repeat receptor-like protein kinase At5g48380 [Source:UniProtKB/Swiss-Prot;Acc:Q9ASS4]	2.20864	1.42023	1.11946	1.26432	4
Cluster_2	0	0	0	0	1.42268	0	2.93395	5.10638	AT2G33020	RLP	AtRLP24	Putative leucine-rich repeat disease resistance protein [Source:UniProtKB/TrEMBL;Acc:O49329]												AT4G23140	RLK	CRK6	cysteine-rich RLK (RECEPTOR-like protein kinase) 6 [Source:TAIR;Acc:AT4G23140]	2.1649	2.19608	1.64695	2.18565	4
Cluster_3	0	0	1.10766	2.37292	3.41204	1.51776	0	1.17835	AT5G41740	TNL	-	Disease resistance protein (TIR-NBS-LRR class) family [Source:UniProtKB/TrEMBL;Acc:F4JYI4]												AT3G23120	RLP	AtRLP38	Disease resistance protein [Source:UniProtKB/TrEMBL;Acc:Q9LS79]	1.95309	1.84272	2.24966	2.95716	4
Cluster_3	0	0	1.6589	2.11234	2.78403	1.13198	0	0	AT5G41550	TNL	-	Disease resistance protein (TIR-NBS-LRR class) family [Source:UniProtKB/TrEMBL;Acc:Q9FFS5]												AT4G31110	RLK	WAKL18	Wall-associated receptor kinase-like 18 [Source:UniProtKB/Swiss-Prot;Acc:Q0WNY5]	1.60573	1.25468	1.64158	2.98022	4
Cluster_3	0	1.28624	1.2276	1.75419	2.77517	0	1.84833	1.81176	AT1G72900	TN	-	Similar to part of disease resistance protein [Source:UniProtKB/TrEMBL;Acc:Q9SSN6]												AT4G23210	RLK	CRK13	Cysteine-rich receptor-like protein kinase 13 [Source:UniProtKB/Swiss-Prot;Acc:Q0PW40]	1.55216	2.75668	4.82174	4.92657	4
Cluster_3	0	2.90184	3.02181	3.17568	2.63576	1.5019	2.8118	1.91515	AT1G72920	TX	-	Similar to part of disease resistance protein [Source:UniProtKB/TrEMBL;Acc:Q9SSN4]												AT4G11470	RLK	CRK31	cysteine-rich RLK (RECEPTOR-like protein kinase) 31 [Source:TAIR;Acc:AT4G11470]	5.04726	0	2.06836	1.81083	3
Cluster_3	0	0	1.17619	1.27197	2.58091	1.06643	1.57426	1.22873	AT2G33580	RLK	LYK5	Protein LYK5 [Source:UniProtKB/Swiss-Prot;Acc:O22808]												AT1G16130	RLK	WAKL2	Wall-associated receptor kinase-like 2 [Source:UniProtKB/Swiss-Prot;Acc:Q7X8C5]	4.45029	0	1.74571	1.50374	3
Cluster_3	1.65993	2.5773	3.53384	3.23568	2.26811	1.41967	2.3795	1.62162	AT1G17750	RLK	PEPR2	Leucine-rich repeat receptor-like protein kinase PEPR2 [Source:UniProtKB/Swiss-Prot;Acc:Q9FZ59]												AT1G79680	RLK	WAKL10	Wall-associated receptor kinase-like 10 [Source:UniProtKB/Swiss-Prot;Acc:Q8VYA3]	3.94311	0	2.49835	3.91814	3
Cluster_3	1.40223	2.01888	2.19277	2.36408	2.15679	0	1.18265	0	AT1G73080	RLK	PEPR1	Leucine-rich repeat receptor-like protein kinase PEPR1 [Source:UniProtKB/Swiss-Prot;Acc:Q9SSL9]												AT5G41740	TNL	-	Disease resistance protein (TIR-NBS-LRR class) family [Source:UniProtKB/TrEMBL;Acc:F4JYI4]	3.41204	1.51776	0	1.17835	3
Cluster_3	0	2.35529	2.31756	2.75533	2.07595	0	1.45177	0	AT1G72940	TN	-	At1g72940/F3N23_14 [Source:UniProtKB/TrEMBL;Acc:Q9SSN2]												AT4G23190	RLK	CRK11	Cysteine-rich receptor-like protein kinase 11 [Source:UniProtKB/Swiss-Prot;Acc:Q9ZP16]	3.36677	1.02475	1.33584	0	3
Cluster_3	0	1.02242	1.87847	2.07778	1.82357	0	0	0	AT1G72910	TN	-	Similar to part of disease resistance protein [Source:UniProtKB/TrEMBL;Acc:Q9SSN5]												AT5G25930	RLK	-	Kinase family with leucine-rich repeat domain-containing protein [Source:UniProtKB/TrEMBL;Acc:Q9XGZ2]	3.26948	1.77089	0	1.74718	3
Cluster_3	0	1.95627	3.05009	3.40098	1.60573	1.25468	1.64158	2.98022	AT4G31110	RLK	WAKL18	Wall-associated receptor kinase-like 18 [Source:UniProtKB/Swiss-Prot;Acc:Q0WNY5]												AT1G72900	TN	-	Similar to part of disease resistance protein [Source:UniProtKB/TrEMBL;Acc:Q9SSN6]	2.77517	0	1.84833	1.81176	3
Cluster_3	0	2.28309	2.22484	2.53404	1.07865	0	0	0	AT5G60310	RLK	LECRK110	Putative L-type lectin-domain containing receptor kinase I.10 [Source:UniProtKB/Swiss-Prot;Acc:Q3E884]												AT5G65600	RLK	LECRK92	L-type lectin-domain containing receptor kinase IX.2 [Source:UniProtKB/Swiss-Prot;Acc:Q9LSL5]	2.73192	0	1.42965	2.79648	3
Cluster_4	2.79762	0	0	1.65808	1.3452	0	0	0	AT5G54380	RLK	THE1	Receptor-like protein kinase THESEUS 1 [Source:UniProtKB/Swiss-Prot;Acc:Q9LK35]												AT5G01560	RLK	LECRK64	Lectin-domain containing receptor kinase VI.4 [Source:UniProtKB/Swiss-Prot;Acc:Q66GN2]	2.49735	0	1.46976	1.39509	3
Cluster_4	0	0	1.76871	1.6736	1.02381	0	0	1.35906	AT5G38280	RLCK	PR5K	PR5-like receptor kinase [Source:TAIR;Acc:AT5G38280]												AT4G23150	RLK	CRK7	Cysteine-rich receptor-like protein kinase 7 [Source:UniProtKB/Swiss-Prot;Acc:Q8L7G3]	2.4519	0	2.20648	2.9093	3
Cluster_5	-1.15225	-1.11339	0	0	1.19461	-1.11127	0	0	AT3G23010	RLP	AtRLP36	Disease resistance family protein/LRR family protein [Source:UniProtKB/TrEMBL;Acc:Q1PEN0]												AT1G51790	RLK	-	Leucine-rich repeat protein kinase family protein [Source:TAIR;Acc:AT1G51790]	2.21099	1.42195	0	1.61514	3
Cluster_5	0	-1.5882	-1.25876	0	1.01716	0	0	0	AT1G71400	RLP	RLP12	Receptor-like protein 12 [Source:UniProtKB/Swiss-Prot;Acc:Q9C9H7]												AT3G25510	TNL	-	Disease resistance protein (TIR-NBS-LRR class) family protein [Source:UniProtKB/TrEMBL;Acc:F4J910]	1.85368	0	1.43246	1.58277	3
Cluster_5	0	-1.07872	-1.16733	0	0	0	0	0	AT3G47580	RLK	-	Leucine-rich repeat protein kinase family protein [Source:UniProtKB/TrEMBL;Acc:Q9SN80]												AT1G21250	RLK	WAK1	Wall-associated receptor kinase 1 [Source:UniProtKB/Swiss-Prot;Acc:Q39191]	1.84187	0	1.06758	1.86899	3
Cluster_5	0	-1.2731	0	0	0	0	0	0	AT1G70250	RLCK	-	Receptor serine/threonine kinase [Source:UniProtKB/TrEMBL;Acc:F4I5D4]												AT1G66880	RLK	-	Protein kinase superfamily protein [Source:TAIR;Acc:AT1G66880]	1.66456	0	1.07732	1.31949	3
Cluster_5	0	-1.23785	0	0	0	0	0	0	AT2G15080	RLP	AtRLP19	Putative disease resistance protein [Source:UniProtKB/TrEMBL;Acc:Q9ZUK3]												AT2G33020	RLP	AtRLP24	Putative leucine-rich repeat disease resistance protein [Source:UniProtKB/TrEMBL;Acc:O49329]	1.42268	0	2.93395	5.10638	3
Cluster_5	0	-1.32811	0	0	0	0	0	0	AT3G11080	RLP	AtRLP35	Disease resistance protein, putative; 7647-10478 [Source:UniProtKB/TrEMBL;Acc:Q9SRL7]												AT4G04490	RLK	CRK36	Cysteine-rich receptor-like protein kinase 36 [Source:UniProtKB/Swiss-Prot;Acc:Q9XEC6]	1.28852	0	1.28016	1.93111	3
Cluster_5	0	-1.1206	0	0	0	0	0	0	AT4G23300	RLK	CRK22	Cysteine-rich receptor-like protein kinase 22 [Source:UniProtKB/Swiss-Prot;Acc:Q6NQ87]												AT2G25470	RLP	AtRLP21	receptor like protein 21 [Source:TAIR;Acc:AT2G25470]	1.28035	0	1.17145	1.76633	3
Cluster_5	0	-1.26717	0	0	0	-1.09244	0	0	AT1G15890	CNL	-	Probable disease resistance protein At1g15890 [Source:UniProtKB/Swiss-Prot;Acc:Q9LMP6]												AT4G21380	RLK	SD18	Receptor-like serine/threonine-protein kinase SD1-8 [Source:UniProtKB/Swiss-Prot;Acc:O81905]	1.23123	0	1.25203	1.68022	3
Cluster_5	0	-1.01808	-1.02287	0	0	-1.18829	0	0	AT5G66790	RLK	WAKL21	Wall-associated receptor kinase-like 21 [Source:UniProtKB/Swiss-Prot;Acc:Q8GYF5]												AT3G28890	RLP	AtRLP43	Disease resistance protein-like [Source:UniProtKB/TrEMBL;Acc:Q9LJW7]	1.20361	0	1.44479	3.14129	3
Cluster_5	0	-1.19138	0	-1.04051	0	-1.30763	0	0	AT1G70530	RLK	CRK3	Cysteine-rich receptor-like protein kinase 3 [Source:UniProtKB/Swiss-Prot;Acc:Q9CAL2]												AT1G45616	RLP	AtRLP6	Disease resistance protein, putative [Source:UniProtKB/TrEMBL;Acc:Q9C637]	0	1.5024	2.34557	1.79324	3
Cluster_5	-1.31738	-1.31155	0	0	0	0	0	0	AT5G59670	RLK	-	Receptor-like protein kinase At5g59670 [Source:UniProtKB/Swiss-Prot;Acc:Q9FN94]												AT5G27060	RLP	AtRLP53	receptor like protein 53 [Source:TAIR;Acc:AT5G27060]	0	1.70486	4.10989	5.75841	3
Cluster_5	-1.02264	-1.08219	0	0	0	0	0	1.07854	AT3G08870	RLK	-	Concanavalin A-like lectin protein kinase family protein [Source:UniProtKB/TrEMBL;Acc:A0A1I9LTB8]												AT4G20140	RLK	GSO1	LRR receptor-like serine/threonine-protein kinase GSO1 [Source:UniProtKB/Swiss-Prot;Acc:C0LGQ5]	-1.37245	-1.77477	0	-1.12591	3
Cluster_5	-1.02491	-2.3357	-1.72682	0	0	0	0	0	AT4G27300	RLK	SD11	G-type lectin S-receptor-like serine/threonine-protein kinase SD1-1 [Source:UniProtKB/Swiss-Prot;Acc:O81833]												AT5G47850	RLK	CCR4	Serine/threonine-protein kinase-like protein CCR4 [Source:UniProtKB/Swiss-Prot;Acc:Q9FIJ6]	3.17121	0	0	2.5656	2
Cluster_5	0	-2.53935	-1.72029	-1.40878	0	0	0	0	AT1G58190	RLP	AtRLP9	Receptor like protein 9 [Source:UniProtKB/TrEMBL;Acc:F4I9S2]												AT3G59740	RLK	LECRK57	L-type lectin-domain containing receptor kinase V.7 [Source:UniProtKB/Swiss-Prot;Acc:Q9ZR79]	2.79327	0	1.81914	0	2
Cluster_5	-1.66544	-1.67458	-2.44887	-1.06911	0	0	0	0	AT5G59680	RLK	-	Probable LRR receptor-like serine/threonine-protein kinase At5g59680 [Source:UniProtKB/Swiss-Prot;Acc:Q9FN93]												AT5G41550	TNL	-	Disease resistance protein (TIR-NBS-LRR class) family [Source:UniProtKB/TrEMBL;Acc:Q9FFS5]	2.78403	1.13198	0	0	2
Cluster_5	-1.76148	-1.66601	-1.56175	-1.50283	0	0	0	0	AT1G56120	RLK	-	Leucine-rich repeat transmembrane protein kinase [Source:UniProtKB/TrEMBL;Acc:F4I3K0]												AT1G47890	RLP	AtRLP7	Disease resistance protein, putative; 3954-7013 [Source:UniProtKB/TrEMBL;Acc:Q9C699]	2.70067	0	0	2.5912	2
Cluster_5	0	0	0	0	0	-1.66679	-1.42869	0	AT2G28970	RLK	-	Leucine-rich repeat protein kinase family protein [Source:UniProtKB/TrEMBL;Acc:O81067]												AT2G31880	RLK	SOBIR1	Leucine-rich repeat receptor-like serine/threonine/tyrosine-protein kinase SOBIR1 [Source:UniProtKB/Swiss-Prot;Acc:Q9SKB2]	2.65108	0	0	1.44761	2
Cluster_5	1.02224	0	0	0	0	-1.4339	-1.03436	0	AT4G01330	RLCK	-	Protein kinase superfamily protein [Source:UniProtKB/TrEMBL;Acc:F4JI10]												AT1G65790	RLK	SD17	Receptor-like serine/threonine-protein kinase SD1-7 [Source:UniProtKB/Swiss-Prot;Acc:Q39086]	2.63915	0	1.00924	0	2
Cluster_5	0	0	0	0	0	-1.01477	0	0	AT5G10530	RLK	LECRK91	L-type lectin-domain containing receptor kinase IX.1 [Source:UniProtKB/Swiss-Prot;Acc:Q9LXA5]												AT4G00970	RLK	CRK41	Cysteine-rich receptor-like protein kinase 41 [Source:UniProtKB/Swiss-Prot;Acc:O23081]	2.59614	1.30714	0	0	2
Cluster_5	0	0	0	0	0	-1.02502	0	0	AT3G13065	RLK	SRF4	Protein STRUBBELIG-RECEPTOR FAMILY 4 [Source:UniProtKB/Swiss-Prot;Acc:Q6R2K2]												AT4G18250	RLCK	-	receptor serine/threonine kinase, putative [Source:TAIR;Acc:AT4G18250]	2.51928	0	0	2.05296	2
Cluster_5	0	0	0	0	0	-1.34314	0	0	AT1G56720	RLCK	-	At1g56720 [Source:UniProtKB/TrEMBL;Acc:Q7Y229]												AT2G13790	RLK	SERK4	Somatic embryogenesis receptor kinase 4 [Source:UniProtKB/Swiss-Prot;Acc:Q9SKG5]	2.29379	1.62773	0	0	2
Cluster_5	0	0	0	0	0	-1.76617	0	0	AT5G37450	RLK	-	Leucine-rich repeat protein kinase family protein [Source:TAIR;Acc:AT5G37450]												AT1G73080	RLK	PEPR1	Leucine-rich repeat receptor-like protein kinase PEPR1 [Source:UniProtKB/Swiss-Prot;Acc:Q9SSL9]	2.15679	0	1.18265	0	2
Cluster_5	-1.02959	0	0	0	0	0	0	0	AT2G43700	RLK	LECRK54	L-type lectin-domain containing receptor kinase V.4 [Source:UniProtKB/Swiss-Prot;Acc:O22833]												AT1G72940	TN	-	At1g72940/F3N23_14 [Source:UniProtKB/TrEMBL;Acc:Q9SSN2]	2.07595	0	1.45177	0	2
Cluster_5	-1.04504	0	0	0	0	0	0	0	AT5G46260	TNL	-	Disease resistance protein (TIR-NBS-LRR class) family [Source:UniProtKB/TrEMBL;Acc:Q9FL35]												AT5G25910	RLP	AtRLP52	Receptor like protein 52 [Source:UniProtKB/TrEMBL;Acc:Q7FZR1]	2.02859	0	0	1.52786	2
Cluster_5	-1.12166	0	0	0	0	0	0	0	AT2G28250	RLCK	NCRK	NCRK [Source:UniProtKB/TrEMBL;Acc:A0A178VW29]												AT3G26500	L	PIRL2	Plant intracellular Ras-group-related LRR protein 2 [Source:UniProtKB/Swiss-Prot;Acc:Q9LRV8]	1.98931	0	0	1.75023	2
Cluster_5	0	0	0	0	0	0	0	-1.34559	AT1G72850	TN	-	Disease resistance protein (TIR-NBS class) [Source:UniProtKB/TrEMBL;Acc:Q9SSP1]												AT2G25440	RLP	AtRLP20	Putative disease resistance protein [Source:UniProtKB/TrEMBL;Acc:Q9SKK5]	1.95445	0	0	1.83993	2
Cluster_5	0	0	0	0	0	0	-1.16596	0	AT3G46370	RLK	-	Leucine-rich repeat protein kinase family protein [Source:UniProtKB/TrEMBL;Acc:Q9SNA0]												AT3G59750	RLK	LECRK58	Putative L-type lectin-domain containing receptor kinase V.8 [Source:UniProtKB/Swiss-Prot;Acc:Q9M1Z9]	1.9355	0	1.30981	0	2
Cluster_5	0	0	0	0	0	0	-1.29043	0	AT5G48780	TN	-	Disease resistance protein (TIR-NBS class) [Source:UniProtKB/TrEMBL;Acc:F4K383]												AT1G61360	RLK	-	Serine/threonine-protein kinase [Source:UniProtKB/TrEMBL;Acc:A0A178W9H1]	1.91312	0	0	1.04641	2
Cluster_5	0	0	0	0	0	0	-1.0225	0	AT4G16920	TNL	-	Disease resistance protein (TIR-NBS-LRR class) family [Source:TAIR;Acc:AT4G16920]												AT1G35710	RLK	-	Probable leucine-rich repeat receptor-like protein kinase At1g35710 [Source:UniProtKB/Swiss-Prot;Acc:Q9LP24]	1.77262	0	0	1.13925	2
Cluster_5	0	0	-1.03018	0	0	0	0	0	AT4G23290	RLK	CRK21	Cysteine-rich receptor-like protein kinase 21 [Source:UniProtKB/Swiss-Prot;Acc:Q3E9X6]												AT3G59700	RLK	LECRK55	L-type lectin-domain containing receptor kinase V.5 [Source:UniProtKB/Swiss-Prot;Acc:Q96285]	1.60614	0	0	1.4935	2
Cluster_5	0	0	-1.20098	0	0	0	0	0	AT3G45390	RLK	LECRK12	Probable L-type lectin-domain containing receptor kinase I.2 [Source:UniProtKB/Swiss-Prot;Acc:Q7FK82]												AT5G60280	RLK	LECRK18	L-type lectin-domain containing receptor kinase I.8 [Source:UniProtKB/Swiss-Prot;Acc:Q9LSR9]	1.43617	0	0	2.38166	2
Cluster_6	0	0	0	0	3.36677	1.02475	1.33584	0	AT4G23190	RLK	CRK11	Cysteine-rich receptor-like protein kinase 11 [Source:UniProtKB/Swiss-Prot;Acc:Q9ZP16]												AT3G11010	RLP	AtRLP34	Putative disease resistance protein [Source:UniProtKB/TrEMBL;Acc:Q9SRL2]	1.30175	0	0	1.27276	2
Cluster_6	0	0	0	0	3.145	0	0	0	AT1G63860	TNL	-	Disease resistance protein (TIR-NBS-LRR class) family [Source:UniProtKB/TrEMBL;Acc:F4I3S8]												AT3G23110	RLP	AtRLP37	Disease resistance protein [Source:UniProtKB/TrEMBL;Acc:Q9LS80]	1.27976	1.42103	0	0	2
Cluster_6	0	0	0	0	2.89378	0	0	0	AT4G23180	RLK	CRK10	Cysteine-rich receptor-like protein kinase 10 [Source:UniProtKB/Swiss-Prot;Acc:Q8GYA4]												AT4G04220	RLP	AtRLP46	Receptor like protein 46 [Source:UniProtKB/TrEMBL;Acc:F4JGB6]	1.24313	1.91315	0	0	2
Cluster_6	0	0	0	0	2.80885	0	0	0	AT4G19520	TNL	-	Disease resistance protein (TIR-NBS-LRR class) family [Source:UniProtKB/TrEMBL;Acc:F4JT82]												AT3G23010	RLP	AtRLP36	Disease resistance family protein/LRR family protein [Source:UniProtKB/TrEMBL;Acc:Q1PEN0]	1.19461	-1.11127	0	0	2
Cluster_6	0	0	0	0	2.79327	0	1.81914	0	AT3G59740	RLK	LECRK57	L-type lectin-domain containing receptor kinase V.7 [Source:UniProtKB/Swiss-Prot;Acc:Q9ZR79]												AT1G66920	RLCK	LRK10L-2.4	LEAF RUST 10 DISEASE-RESISTANCE LOCUS RECEPTOR-LIKE PROTEIN KINASE-like 2.4 [Source:UniProtKB/Swiss-Prot;Acc:F4HQ22]	1.03524	0	0	1.76398	2
Cluster_6	0	-1.67209	0	-1.10586	2.63915	0	1.00924	0	AT1G65790	RLK	SD17	Receptor-like serine/threonine-protein kinase SD1-7 [Source:UniProtKB/Swiss-Prot;Acc:Q39086]												AT5G38280	RLCK	PR5K	PR5-like receptor kinase [Source:TAIR;Acc:AT5G38280]	1.02381	0	0	1.35906	2
Cluster_6	0	0	0	0	2.59614	1.30714	0	0	AT4G00970	RLK	CRK41	Cysteine-rich receptor-like protein kinase 41 [Source:UniProtKB/Swiss-Prot;Acc:O23081]												AT2G32660	RLP	AtRLP22	Putative disease resistance protein [Source:UniProtKB/TrEMBL;Acc:O48851]	0	0	1.81553	3.0707	2
Cluster_6	0	0	0	0	2.50985	0	0	0	AT1G56540	TNL	-	Disease resistance protein (TIR-NBS-LRR class) family [Source:UniProtKB/TrEMBL;Acc:Q9FXA6]												AT5G01550	RLK	LECRKA4.2	lectin receptor kinase a4.1 [Source:TAIR;Acc:AT5G01550]	0	0	1.5788	2.01836	2
Cluster_6	0	0	0	0	2.47943	0	0	0	AT3G50950	CNL	RPP13L4	Disease resistance RPP13-like protein 4 [Source:UniProtKB/Swiss-Prot;Acc:Q38834]												AT1G67000	RLCK	LRK10L-2.8	LEAF RUST 10 DISEASE-RESISTANCE LOCUS RECEPTOR-LIKE PROTEIN KINASE-like 2.8 [Source:UniProtKB/Swiss-Prot;Acc:Q3ECH2]	0	0	1.15167	2.18178	2
Cluster_6	0	0	0	1.46375	2.4783	0	0	0	AT5G22690	TNL	-	Disease resistance protein (TIR-NBS-LRR class) family [Source:TAIR;Acc:AT5G22690]												AT4G04500	RLK	CRK37	Cysteine-rich receptor-like protein kinase 37 [Source:UniProtKB/Swiss-Prot;Acc:Q9XEC7]	0	0	2.19719	3.02172	2
Cluster_6	-1.01681	0	0	0	2.32883	0	0	0	AT3G05660	RLP	AtRLP33	Receptor like protein 33 [Source:UniProtKB/TrEMBL;Acc:F4J8G2]												AT4G04510	RLK	CRK38	cysteine-rich RLK (RECEPTOR-like protein kinase) 38 [Source:TAIR;Acc:AT4G04510]	0	0	3.12078	4.5659	2
Cluster_6	0	0	0	0	2.29379	1.62773	0	0	AT2G13790	RLK	SERK4	Somatic embryogenesis receptor kinase 4 [Source:UniProtKB/Swiss-Prot;Acc:Q9SKG5]												AT2G28970	RLK	-	Leucine-rich repeat protein kinase family protein [Source:UniProtKB/TrEMBL;Acc:O81067]	0	-1.66679	-1.42869	0	2
Cluster_6	0	-1.13511	0	0	2.2613	0	0	0	AT4G08850	RLK	MIK2	MDIS1-interacting receptor like kinase 2 [Source:UniProtKB/Swiss-Prot;Acc:Q8VZG8]												AT4G01330	RLCK	-	Protein kinase superfamily protein [Source:UniProtKB/TrEMBL;Acc:F4JI10]	0	-1.4339	-1.03436	0	2
Cluster_6	0	0	0	1.38491	2.17642	0	0	0	AT5G60270	RLK	LECRK17	L-type lectin-domain containing receptor kinase I.7 [Source:UniProtKB/Swiss-Prot;Acc:Q9LSS0]												AT4G11460	RLK	CRK30	Putative cysteine-rich receptor-like protein kinase 30 [Source:UniProtKB/Swiss-Prot;Acc:Q9LDT0]	0	-2.66604	0	-1.5707	2
Cluster_6	0	0	0	0	2.06108	0	0	0	AT1G18390	RLK	-	Protein kinase superfamily protein [Source:TAIR;Acc:AT1G18390]												AT5G60300	RLK	LECRK19	L-type lectin-domain containing receptor kinase I.9 [Source:UniProtKB/Swiss-Prot;Acc:Q9LSR8]	0	0	1.38258	1.45586	2
Cluster_6	0	0	0	0	2.03663	0	0	0	AT3G47570	RLK	-	Probable LRR receptor-like serine/threonine-protein kinase At3g47570 [Source:UniProtKB/Swiss-Prot;Acc:C0LGP4]												AT3G24982	RLP	ATRLP40	Receptor like protein 40 [Source:UniProtKB/TrEMBL;Acc:F4J7T9]	0	0	3.59318	5.87741	2
Cluster_6	0	0	0	0	1.99173	0	0	0	AT1G56510	TNL	ADR2	Disease resistance protein ADR2 [Source:UniProtKB/Swiss-Prot;Acc:Q9C7X0]												AT1G34110	RLK	-	Probable LRR receptor-like serine/threonine-protein kinase At1g34110 [Source:UniProtKB/Swiss-Prot;Acc:C0LGF5]	-1.01551	-1.11119	0	0	2
Cluster_6	0	1.45792	0	0	1.9355	0	1.30981	0	AT3G59750	RLK	LECRK58	Putative L-type lectin-domain containing receptor kinase V.8 [Source:UniProtKB/Swiss-Prot;Acc:Q9M1Z9]												AT2G33050	RLP	AtRLP26	Putative leucine-rich repeat disease resistance protein [Source:UniProtKB/TrEMBL;Acc:O49328]	-1.02364	-1.03281	0	0	2
Cluster_6	0	0	0	1.94572	1.9301	0	0	0	AT5G58120	TNL	-	Disease resistance protein (TIR-NBS-LRR class) family [Source:UniProtKB/TrEMBL;Acc:Q9FGT2]												AT1G54820	RLCK	-	Protein kinase superfamily protein [Source:UniProtKB/TrEMBL;Acc:F4HYK7]	-1.03039	-1.25034	0	0	2
Cluster_6	0	0	0	0	1.92676	0	0	0	AT4G28490	RLK	RLK5	Receptor-like protein kinase 5 [Source:UniProtKB/Swiss-Prot;Acc:P47735]												AT1G63860	TNL	-	Disease resistance protein (TIR-NBS-LRR class) family [Source:UniProtKB/TrEMBL;Acc:F4I3S8]	3.145	0	0	0	1
Cluster_6	0	0	0	1.38739	1.91975	0	0	0	AT1G63750	TNL	-	Disease resistance protein (TIR-NBS-LRR class) family [Source:UniProtKB/TrEMBL;Acc:Q9CAE0]												AT4G23180	RLK	CRK10	Cysteine-rich receptor-like protein kinase 10 [Source:UniProtKB/Swiss-Prot;Acc:Q8GYA4]	2.89378	0	0	0	1
Cluster_6	0	0	0	0	1.81817	0	0	0	AT5G39020	RLK	-	Probable receptor-like protein kinase At5g39020 [Source:UniProtKB/Swiss-Prot;Acc:Q9FID6]												AT4G19520	TNL	-	Disease resistance protein (TIR-NBS-LRR class) family [Source:UniProtKB/TrEMBL;Acc:F4JT82]	2.80885	0	0	0	1
Cluster_6	0	0	0	0	1.76845	0	0	0	AT3G05650	RLP	AtRLP32	Putative disease resistance protein [Source:UniProtKB/TrEMBL;Acc:Q9M9X0]												AT1G56540	TNL	-	Disease resistance protein (TIR-NBS-LRR class) family [Source:UniProtKB/TrEMBL;Acc:Q9FXA6]	2.50985	0	0	0	1
Cluster_6	0	0	0	0	1.76626	0	0	0	AT3G44400	TNL	-	Disease resistance protein (TIR-NBS-LRR class) family [Source:UniProtKB/TrEMBL;Acc:Q9M285]												AT3G50950	CNL	RPP13L4	Disease resistance RPP13-like protein 4 [Source:UniProtKB/Swiss-Prot;Acc:Q38834]	2.47943	0	0	0	1
Cluster_6	0	0	0	0	1.72054	0	0	0	AT1G53430	RLK	-	Probable LRR receptor-like serine/threonine-protein kinase At1g53430 [Source:UniProtKB/Swiss-Prot;Acc:C0LGG8]												AT5G22690	TNL	-	Disease resistance protein (TIR-NBS-LRR class) family [Source:TAIR;Acc:AT5G22690]	2.4783	0	0	0	1
Cluster_6	0	0	0	1.16313	1.68402	0	0	0	AT1G33600	L	-	Leucine-rich repeat (LRR) family protein [Source:UniProtKB/TrEMBL;Acc:Q9FW48]												AT3G05660	RLP	AtRLP33	Receptor like protein 33 [Source:UniProtKB/TrEMBL;Acc:F4J8G2]	2.32883	0	0	0	1
Cluster_6	0	0	0	0	1.6493	0	0	0	AT3G47090	RLK	-	Leucine-rich repeat protein kinase family protein [Source:UniProtKB/TrEMBL;Acc:Q9SD64]												AT4G08850	RLK	MIK2	MDIS1-interacting receptor like kinase 2 [Source:UniProtKB/Swiss-Prot;Acc:Q8VZG8]	2.2613	0	0	0	1
Cluster_6	0	0	0	1.65526	1.64187	0	0	0	AT1G11050	RLK	-	Probable receptor-like protein kinase At1g11050 [Source:UniProtKB/Swiss-Prot;Acc:O04086]												AT5G60270	RLK	LECRK17	L-type lectin-domain containing receptor kinase I.7 [Source:UniProtKB/Swiss-Prot;Acc:Q9LSS0]	2.17642	0	0	0	1
Cluster_6	0	0	0	0	1.56118	0	0	0	AT1G53440	RLK	-	Probable LRR receptor-like serine/threonine-protein kinase At1g53440 [Source:UniProtKB/Swiss-Prot;Acc:C0LGG9]												AT1G18390	RLK	-	Protein kinase superfamily protein [Source:TAIR;Acc:AT1G18390]	2.06108	0	0	0	1
Cluster_6	0	0	0	0	1.5182	0	0	0	AT3G55950	RLK	CCR3	Putative serine/threonine-protein kinase-like protein CCR3 [Source:UniProtKB/Swiss-Prot;Acc:Q9LY50]												AT3G47570	RLK	-	Probable LRR receptor-like serine/threonine-protein kinase At3g47570 [Source:UniProtKB/Swiss-Prot;Acc:C0LGP4]	2.03663	0	0	0	1
Cluster_6	0	0	0	0	1.51695	0	0	0	AT5G46520	TNL	-	Disease resistance protein (TIR-NBS-LRR class) family [Source:TAIR;Acc:AT5G46520]												AT1G56510	TNL	ADR2	Disease resistance protein ADR2 [Source:UniProtKB/Swiss-Prot;Acc:Q9C7X0]	1.99173	0	0	0	1
Cluster_6	0	0	0	0	1.49978	0	0	0	AT1G31540	TNL	-	Disease resistance protein (TIR-NBS-LRR class) family [Source:UniProtKB/TrEMBL;Acc:F4I9F1]												AT5G58120	TNL	-	Disease resistance protein (TIR-NBS-LRR class) family [Source:UniProtKB/TrEMBL;Acc:Q9FGT2]	1.9301	0	0	0	1
Cluster_6	0	0	0	0	1.48037	0	0	0	AT5G46510	TNL	-	Disease resistance protein (TIR-NBS-LRR class) family [Source:UniProtKB/TrEMBL;Acc:Q9FHF4]												AT4G28490	RLK	RLK5	Receptor-like protein kinase 5 [Source:UniProtKB/Swiss-Prot;Acc:P47735]	1.92676	0	0	0	1
Cluster_6	0	0	0	0	1.46393	0	0	0	AT2G39360	RLK	-	Probable receptor-like protein kinase At2g39360 [Source:UniProtKB/Swiss-Prot;Acc:O80623]												AT1G63750	TNL	-	Disease resistance protein (TIR-NBS-LRR class) family [Source:UniProtKB/TrEMBL;Acc:Q9CAE0]	1.91975	0	0	0	1
Cluster_6	0	-1.1121	0	0	1.44492	0	0	0	AT3G16030	RLK	CES101	Lectin protein kinase family protein [Source:UniProtKB/TrEMBL;Acc:A0A1I9LPL5]												AT1G72910	TN	-	Similar to part of disease resistance protein [Source:UniProtKB/TrEMBL;Acc:Q9SSN5]	1.82357	0	0	0	1
Cluster_6	0	0	1.18928	0	1.43246	0	0	0	AT4G26090	NL	RPS2	Disease resistance protein RPS2 [Source:UniProtKB/Swiss-Prot;Acc:Q42484]												AT5G39020	RLK	-	Probable receptor-like protein kinase At5g39020 [Source:UniProtKB/Swiss-Prot;Acc:Q9FID6]	1.81817	0	0	0	1
Cluster_6	0	1.20469	0	1.49776	1.4207	0	0	0	AT4G25390	RLCK	-	Receptor-like serine/threonine-protein kinase At4g25390 [Source:UniProtKB/Swiss-Prot;Acc:Q9STJ8]												AT3G05650	RLP	AtRLP32	Putative disease resistance protein [Source:UniProtKB/TrEMBL;Acc:Q9M9X0]	1.76845	0	0	0	1
Cluster_6	0	0	0	0	1.38012	0	0	0	AT5G04720	NL	ADR1-L2	Probable disease resistance protein At5g04720 [Source:UniProtKB/Swiss-Prot;Acc:Q9LZ25]												AT3G44400	TNL	-	Disease resistance protein (TIR-NBS-LRR class) family [Source:UniProtKB/TrEMBL;Acc:Q9M285]	1.76626	0	0	0	1
Cluster_6	0	0	0	0	1.37681	0	0	0	AT1G68690	RLCK	PERK9	Proline-rich receptor-like protein kinase PERK9 [Source:UniProtKB/Swiss-Prot;Acc:Q9SX31]												AT1G53430	RLK	-	Probable LRR receptor-like serine/threonine-protein kinase At1g53430 [Source:UniProtKB/Swiss-Prot;Acc:C0LGG8]	1.72054	0	0	0	1
Cluster_6	0	-1.30992	0	0	1.35396	0	0	0	AT5G38210	RLK	-	Protein kinase family protein [Source:TAIR;Acc:AT5G38210]												AT1G33600	L	-	Leucine-rich repeat (LRR) family protein [Source:UniProtKB/TrEMBL;Acc:Q9FW48]	1.68402	0	0	0	1
Cluster_6	1.30636	0	0	0	1.34789	0	0	0	AT5G40380	RLK	CRK42	Cysteine-rich receptor-like protein kinase 42 [Source:UniProtKB/Swiss-Prot;Acc:Q9FNE1]												AT3G47090	RLK	-	Leucine-rich repeat protein kinase family protein [Source:UniProtKB/TrEMBL;Acc:Q9SD64]	1.6493	0	0	0	1
Cluster_6	0	0	0	0	1.3391	0	0	0	AT3G04210	TN	-	At3g04210/T6K12_17 [Source:UniProtKB/TrEMBL;Acc:Q8H1N6]												AT1G11050	RLK	-	Probable receptor-like protein kinase At1g11050 [Source:UniProtKB/Swiss-Prot;Acc:O04086]	1.64187	0	0	0	1
Cluster_6	0	0	0	0	1.32361	0	0	0	AT5G38240	RLCK	-	Protein kinase family protein [Source:TAIR;Acc:AT5G38240]												AT1G53440	RLK	-	Probable LRR receptor-like serine/threonine-protein kinase At1g53440 [Source:UniProtKB/Swiss-Prot;Acc:C0LGG9]	1.56118	0	0	0	1
Cluster_6	0	0	0	0	1.30457	0	0	0	AT4G23280	RLK	CRK20	Putative cysteine-rich receptor-like protein kinase 20 [Source:UniProtKB/Swiss-Prot;Acc:O65479]												AT3G55950	RLK	CCR3	Putative serine/threonine-protein kinase-like protein CCR3 [Source:UniProtKB/Swiss-Prot;Acc:Q9LY50]	1.5182	0	0	0	1
Cluster_6	1.16026	0	1.00858	0	1.30257	0	0	0	AT3G02880	RLK	-	Probable inactive receptor kinase At3g02880 [Source:UniProtKB/Swiss-Prot;Acc:Q9M8T0]												AT5G46520	TNL	-	Disease resistance protein (TIR-NBS-LRR class) family [Source:TAIR;Acc:AT5G46520]	1.51695	0	0	0	1
Cluster_6	0	0	0	0	1.29783	0	0	0	AT4G32300	RLK	SD25	G-type lectin S-receptor-like serine/threonine-protein kinase SD2-5 [Source:UniProtKB/Swiss-Prot;Acc:Q8RWZ5]												AT1G31540	TNL	-	Disease resistance protein (TIR-NBS-LRR class) family [Source:UniProtKB/TrEMBL;Acc:F4I9F1]	1.49978	0	0	0	1
Cluster_6	0	0	0	0	1.28808	0	0	0	AT2G39180	RLK	CCR2	Serine/threonine-protein kinase-like protein CCR2 [Source:UniProtKB/Swiss-Prot;Acc:O80963]												AT5G46510	TNL	-	Disease resistance protein (TIR-NBS-LRR class) family [Source:UniProtKB/TrEMBL;Acc:Q9FHF4]	1.48037	0	0	0	1
Cluster_6	0	0	0	0	1.27976	1.42103	0	0	AT3G23110	RLP	AtRLP37	Disease resistance protein [Source:UniProtKB/TrEMBL;Acc:Q9LS80]												AT2G39360	RLK	-	Probable receptor-like protein kinase At2g39360 [Source:UniProtKB/Swiss-Prot;Acc:O80623]	1.46393	0	0	0	1
Cluster_6	0	0	0	0	1.26685	0	0	0	AT3G44630	TNL	-	Disease resistance protein (TIR-NBS-LRR class) family [Source:UniProtKB/TrEMBL;Acc:F4J359]												AT3G16030	RLK	CES101	Lectin protein kinase family protein [Source:UniProtKB/TrEMBL;Acc:A0A1I9LPL5]	1.44492	0	0	0	1
Cluster_6	0	0	0	0	1.2489	0	0	0	AT5G44910	TX	-	Similarity to disease resistance protein [Source:UniProtKB/TrEMBL;Acc:Q9FLA7]												AT4G26090	NL	RPS2	Disease resistance protein RPS2 [Source:UniProtKB/Swiss-Prot;Acc:Q42484]	1.43246	0	0	0	1
Cluster_6	0	-1.14996	0	0	1.24838	0	0	0	AT4G29050	RLK	-	Concanavalin A-like lectin protein kinase family protein [Source:TAIR;Acc:AT4G29050]												AT4G25390	RLCK	-	Receptor-like serine/threonine-protein kinase At4g25390 [Source:UniProtKB/Swiss-Prot;Acc:Q9STJ8]	1.4207	0	0	0	1
Cluster_6	0	0	0	0	1.24313	1.91315	0	0	AT4G04220	RLP	AtRLP46	Receptor like protein 46 [Source:UniProtKB/TrEMBL;Acc:F4JGB6]												AT5G04720	NL	ADR1-L2	Probable disease resistance protein At5g04720 [Source:UniProtKB/Swiss-Prot;Acc:Q9LZ25]	1.38012	0	0	0	1
Cluster_6	0	0	0	0	1.19714	0	0	0	AT5G20480	RLK	EFR	LRR receptor-like serine/threonine-protein kinase EFR [Source:UniProtKB/Swiss-Prot;Acc:C0LGT6]												AT1G68690	RLCK	PERK9	Proline-rich receptor-like protein kinase PERK9 [Source:UniProtKB/Swiss-Prot;Acc:Q9SX31]	1.37681	0	0	0	1
Cluster_6	0	0	0	0	1.18363	0	0	0	AT4G33300	NL	ADR1-L1	Probable disease resistance protein At4g33300 [Source:UniProtKB/Swiss-Prot;Acc:Q9SZA7]												AT5G38210	RLK	-	Protein kinase family protein [Source:TAIR;Acc:AT5G38210]	1.35396	0	0	0	1
Cluster_6	0	0	0	0	1.17522	0	0	0	AT3G07040	NL	RPM1	Disease resistance protein RPM1 [Source:UniProtKB/Swiss-Prot;Acc:Q39214]												AT5G40380	RLK	CRK42	Cysteine-rich receptor-like protein kinase 42 [Source:UniProtKB/Swiss-Prot;Acc:Q9FNE1]	1.34789	0	0	0	1
Cluster_6	0	0	0	0	1.15865	0	0	0	AT2G37710	RLK	LECRK41	L-type lectin-domain containing receptor kinase IV.1 [Source:UniProtKB/Swiss-Prot;Acc:O80939]												AT5G54380	RLK	THE1	Receptor-like protein kinase THESEUS 1 [Source:UniProtKB/Swiss-Prot;Acc:Q9LK35]	1.3452	0	0	0	1
Cluster_6	0	0	0	0	1.14048	0	0	0	AT2G16870	TNL	-	Disease resistance protein (TIR-NBS-LRR class) family [Source:UniProtKB/TrEMBL;Acc:Q9ZVX6]												AT3G04210	TN	-	At3g04210/T6K12_17 [Source:UniProtKB/TrEMBL;Acc:Q8H1N6]	1.3391	0	0	0	1
Cluster_6	0	0	0	0	1.11434	0	0	0	AT1G61380	RLK	SD129	G-type lectin S-receptor-like serine/threonine-protein kinase SD1-29 [Source:UniProtKB/Swiss-Prot;Acc:O64782]												AT5G38240	RLCK	-	Protein kinase family protein [Source:TAIR;Acc:AT5G38240]	1.32361	0	0	0	1
Cluster_6	0	0	0	0	1.11014	0	0	0	AT1G16110	RLK	WAKL6	Wall-associated receptor kinase-like 6 [Source:UniProtKB/Swiss-Prot;Acc:Q8GXQ3]												AT4G23280	RLK	CRK20	Putative cysteine-rich receptor-like protein kinase 20 [Source:UniProtKB/Swiss-Prot;Acc:O65479]	1.30457	0	0	0	1
Cluster_6	0	0	0	1.1445	1.08024	0	0	0	AT5G41180	RLK	-	Leucine-rich repeat receptor-like protein kinase [Source:UniProtKB/TrEMBL;Acc:Q9FLL2]												AT3G02880	RLK	-	Probable inactive receptor kinase At3g02880 [Source:UniProtKB/Swiss-Prot;Acc:Q9M8T0]	1.30257	0	0	0	1
Cluster_6	0	0	0	0	1.07023	0	0	0	AT2G19130	RLK	-	G-type lectin S-receptor-like serine/threonine-protein kinase At2g19130 [Source:UniProtKB/Swiss-Prot;Acc:O64477]												AT4G32300	RLK	SD25	G-type lectin S-receptor-like serine/threonine-protein kinase SD2-5 [Source:UniProtKB/Swiss-Prot;Acc:Q8RWZ5]	1.29783	0	0	0	1
Cluster_6	0	0	0	0	1.0561	0	0	0	AT1G11330	RLK	-	G-type lectin S-receptor-like serine/threonine-protein kinase At1g11330 [Source:UniProtKB/Swiss-Prot;Acc:Q9SXB8]												AT2G39180	RLK	CCR2	Serine/threonine-protein kinase-like protein CCR2 [Source:UniProtKB/Swiss-Prot;Acc:O80963]	1.28808	0	0	0	1
Cluster_6	0	0	0	0	1.05042	0	0	0	AT4G36150	TNL	-	Disease resistance protein (TIR-NBS-LRR class) family [Source:UniProtKB/TrEMBL;Acc:O65507]												AT3G44630	TNL	-	Disease resistance protein (TIR-NBS-LRR class) family [Source:UniProtKB/TrEMBL;Acc:F4J359]	1.26685	0	0	0	1
Cluster_6	0	0	0	0	1.04182	0	0	0	AT1G72930	TX	TIR	Toll/interleukin-1 receptor-like protein [Source:UniProtKB/Swiss-Prot;Acc:Q9SSN3]												AT5G44910	TX	-	Similarity to disease resistance protein [Source:UniProtKB/TrEMBL;Acc:Q9FLA7]	1.2489	0	0	0	1
Cluster_6	0	0	0	0	1.03725	0	0	0	AT4G04570	RLK	CRK40	Cysteine-rich receptor-like protein kinase 40 [Source:UniProtKB/Swiss-Prot;Acc:Q9SYS3]												AT4G29050	RLK	-	Concanavalin A-like lectin protein kinase family protein [Source:TAIR;Acc:AT4G29050]	1.24838	0	0	0	1
Cluster_6	0	0	0	0	1.02463	0	0	0	AT1G17230	RLK	-	Leucine-rich receptor-like protein kinase family protein [Source:UniProtKB/TrEMBL;Acc:A0A1P8AVG7]												AT5G20480	RLK	EFR	LRR receptor-like serine/threonine-protein kinase EFR [Source:UniProtKB/Swiss-Prot;Acc:C0LGT6]	1.19714	0	0	0	1
Cluster_6	0	0	0	1.29691	1.01672	0	0	0	AT3G24550	RLK	PERK1	Proline-rich receptor-like protein kinase PERK1 [Source:UniProtKB/Swiss-Prot;Acc:Q9LV48]												AT4G33300	NL	ADR1-L1	Probable disease resistance protein At4g33300 [Source:UniProtKB/Swiss-Prot;Acc:Q9SZA7]	1.18363	0	0	0	1
Cluster_6	0	0	0	0	1.01528	0	0	0	AT1G61460	RLK	-	G-type lectin S-receptor-like serine/threonine-protein kinase At1g61460 [Source:UniProtKB/Swiss-Prot;Acc:O64774]												AT3G07040	NL	RPM1	Disease resistance protein RPM1 [Source:UniProtKB/Swiss-Prot;Acc:Q39214]	1.17522	0	0	0	1
Cluster_6	0	0	1.69099	0	0	0	0	0	AT1G61550	RLK	-	G-type lectin S-receptor-like serine/threonine-protein kinase At1g61550 [Source:UniProtKB/Swiss-Prot;Acc:Q9SY95]												AT2G37710	RLK	LECRK41	L-type lectin-domain containing receptor kinase IV.1 [Source:UniProtKB/Swiss-Prot;Acc:O80939]	1.15865	0	0	0	1
Cluster_6	0	0	0	0	0	1.33054	0	0	AT5G61350	RLK	-	Probable receptor-like protein kinase At5g61350 [Source:UniProtKB/Swiss-Prot;Acc:Q9FLJ8]												AT2G16870	TNL	-	Disease resistance protein (TIR-NBS-LRR class) family [Source:UniProtKB/TrEMBL;Acc:Q9ZVX6]	1.14048	0	0	0	1
Cluster_7	0	0	0	0	3.26948	1.77089	0	1.74718	AT5G25930	RLK	-	Kinase family with leucine-rich repeat domain-containing protein [Source:UniProtKB/TrEMBL;Acc:Q9XGZ2]												AT1G61380	RLK	SD129	G-type lectin S-receptor-like serine/threonine-protein kinase SD1-29 [Source:UniProtKB/Swiss-Prot;Acc:O64782]	1.11434	0	0	0	1
Cluster_7	0	0	0	1.09346	3.17121	0	0	2.5656	AT5G47850	RLK	CCR4	Serine/threonine-protein kinase-like protein CCR4 [Source:UniProtKB/Swiss-Prot;Acc:Q9FIJ6]												AT1G16110	RLK	WAKL6	Wall-associated receptor kinase-like 6 [Source:UniProtKB/Swiss-Prot;Acc:Q8GXQ3]	1.11014	0	0	0	1
Cluster_7	0	0	-1.10566	0	2.73192	0	1.42965	2.79648	AT5G65600	RLK	LECRK92	L-type lectin-domain containing receptor kinase IX.2 [Source:UniProtKB/Swiss-Prot;Acc:Q9LSL5]												AT5G41180	RLK	-	Leucine-rich repeat receptor-like protein kinase [Source:UniProtKB/TrEMBL;Acc:Q9FLL2]	1.08024	0	0	0	1
Cluster_7	0	0	0	-3.19564	2.70067	0	0	2.5912	AT1G47890	RLP	AtRLP7	Disease resistance protein, putative; 3954-7013 [Source:UniProtKB/TrEMBL;Acc:Q9C699]												AT5G60310	RLK	LECRK110	Putative L-type lectin-domain containing receptor kinase I.10 [Source:UniProtKB/Swiss-Prot;Acc:Q3E884]	1.07865	0	0	0	1
Cluster_7	0	0	0	0	2.65108	0	0	1.44761	AT2G31880	RLK	SOBIR1	Leucine-rich repeat receptor-like serine/threonine/tyrosine-protein kinase SOBIR1 [Source:UniProtKB/Swiss-Prot;Acc:Q9SKB2]												AT2G19130	RLK	-	G-type lectin S-receptor-like serine/threonine-protein kinase At2g19130 [Source:UniProtKB/Swiss-Prot;Acc:O64477]	1.07023	0	0	0	1
Cluster_7	0	0	0	-1.43577	2.57731	1.47823	1.5637	1.51972	AT2G32680	L	AtRLP23	Putative disease resistance protein [Source:UniProtKB/TrEMBL;Acc:O48849]												AT1G11330	RLK	-	G-type lectin S-receptor-like serine/threonine-protein kinase At1g11330 [Source:UniProtKB/Swiss-Prot;Acc:Q9SXB8]	1.0561	0	0	0	1
Cluster_7	0	0	0	0	2.51928	0	0	2.05296	AT4G18250	RLCK	-	receptor serine/threonine kinase, putative [Source:TAIR;Acc:AT4G18250]												AT4G36150	TNL	-	Disease resistance protein (TIR-NBS-LRR class) family [Source:UniProtKB/TrEMBL;Acc:O65507]	1.05042	0	0	0	1
Cluster_7	0	0	0	0	2.49735	0	1.46976	1.39509	AT5G01560	RLK	LECRK64	Lectin-domain containing receptor kinase VI.4 [Source:UniProtKB/Swiss-Prot;Acc:Q66GN2]												AT1G72930	TX	TIR	Toll/interleukin-1 receptor-like protein [Source:UniProtKB/Swiss-Prot;Acc:Q9SSN3]	1.04182	0	0	0	1
Cluster_7	0	0	0	-2.04337	2.4519	0	2.20648	2.9093	AT4G23150	RLK	CRK7	Cysteine-rich receptor-like protein kinase 7 [Source:UniProtKB/Swiss-Prot;Acc:Q8L7G3]												AT4G04570	RLK	CRK40	Cysteine-rich receptor-like protein kinase 40 [Source:UniProtKB/Swiss-Prot;Acc:Q9SYS3]	1.03725	0	0	0	1
Cluster_7	0	0	-1.00514	0	2.21099	1.42195	0	1.61514	AT1G51790	RLK	-	Leucine-rich repeat protein kinase family protein [Source:TAIR;Acc:AT1G51790]												AT1G17230	RLK	-	Leucine-rich receptor-like protein kinase family protein [Source:UniProtKB/TrEMBL;Acc:A0A1P8AVG7]	1.02463	0	0	0	1
Cluster_7	0	0	0	0	2.20864	1.42023	1.11946	1.26432	AT5G48380	RLK	BIR1	Probably inactive leucine-rich repeat receptor-like protein kinase At5g48380 [Source:UniProtKB/Swiss-Prot;Acc:Q9ASS4]												AT1G71400	RLP	RLP12	Receptor-like protein 12 [Source:UniProtKB/Swiss-Prot;Acc:Q9C9H7]	1.01716	0	0	0	1
Cluster_7	0	0	0	-2.13738	2.1649	2.19608	1.64695	2.18565	AT4G23140	RLK	CRK6	cysteine-rich RLK (RECEPTOR-like protein kinase) 6 [Source:TAIR;Acc:AT4G23140]												AT3G24550	RLK	PERK1	Proline-rich receptor-like protein kinase PERK1 [Source:UniProtKB/Swiss-Prot;Acc:Q9LV48]	1.01672	0	0	0	1
Cluster_7	0	0	0	-2.15302	2.02859	0	0	1.52786	AT5G25910	RLP	AtRLP52	Receptor like protein 52 [Source:UniProtKB/TrEMBL;Acc:Q7FZR1]												AT1G61460	RLK	-	G-type lectin S-receptor-like serine/threonine-protein kinase At1g61460 [Source:UniProtKB/Swiss-Prot;Acc:O64774]	1.01528	0	0	0	1
Cluster_7	0	0	-1.21002	-1.07988	1.98931	0	0	1.75023	AT3G26500	L	PIRL2	Plant intracellular Ras-group-related LRR protein 2 [Source:UniProtKB/Swiss-Prot;Acc:Q9LRV8]												AT4G13920	RLP	AtRLP50	Putative disease resistance Cf-2 [Source:UniProtKB/TrEMBL;Acc:Q93YT3]	0	0	0	1.42795	1
Cluster_7	0	0	0	-1.17928	1.95445	0	0	1.83993	AT2G25440	RLP	AtRLP20	Putative disease resistance protein [Source:UniProtKB/TrEMBL;Acc:Q9SKK5]												AT1G17250	RLP	AtRLP3	RLP3 [Source:UniProtKB/TrEMBL;Acc:A0A178WD64]	0	0	0	1.26026	1
Cluster_7	0	0	0	0	1.91312	0	0	1.04641	AT1G61360	RLK	-	Serine/threonine-protein kinase [Source:UniProtKB/TrEMBL;Acc:A0A178W9H1]												AT3G05360	RLP	RLP30	Receptor like protein 30 [Source:UniProtKB/Swiss-Prot;Acc:Q9MA83]	0	0	0	1.04912	1
Cluster_7	0	0	0	0	1.85368	0	1.43246	1.58277	AT3G25510	TNL	-	Disease resistance protein (TIR-NBS-LRR class) family protein [Source:UniProtKB/TrEMBL;Acc:F4J910]												AT4G39270	RLK	-	Leucine-rich repeat protein kinase family protein [Source:UniProtKB/TrEMBL;Acc:Q9T033]	0	0	0	1.71741	1
Cluster_7	0	0	0	0	1.84187	0	1.06758	1.86899	AT1G21250	RLK	WAK1	Wall-associated receptor kinase 1 [Source:UniProtKB/Swiss-Prot;Acc:Q39191]												AT5G45000	TX	-	Disease resistance protein (TIR-NBS-LRR class) family [Source:UniProtKB/TrEMBL;Acc:Q56XU3]	0	0	0	1.33763	1
Cluster_7	0	-1.15103	0	0	1.77262	0	0	1.13925	AT1G35710	RLK	-	Probable leucine-rich repeat receptor-like protein kinase At1g35710 [Source:UniProtKB/Swiss-Prot;Acc:Q9LP24]												AT1G21240	RLK	WAK3	Wall-associated receptor kinase 3 [Source:UniProtKB/Swiss-Prot;Acc:Q9LMN8]	0	0	0	1.75459	1
Cluster_7	0	0	0	0	1.66456	0	1.07732	1.31949	AT1G66880	RLK	-	Protein kinase superfamily protein [Source:TAIR;Acc:AT1G66880]												AT5G61350	RLK	-	Probable receptor-like protein kinase At5g61350 [Source:UniProtKB/Swiss-Prot;Acc:Q9FLJ8]	0	1.33054	0	0	1
Cluster_7	0	0	0	0	1.60614	0	0	1.4935	AT3G59700	RLK	LECRK55	L-type lectin-domain containing receptor kinase V.5 [Source:UniProtKB/Swiss-Prot;Acc:Q96285]												AT1G15890	CNL	-	Probable disease resistance protein At1g15890 [Source:UniProtKB/Swiss-Prot;Acc:Q9LMP6]	0	-1.09244	0	0	1
Cluster_7	0	0	0	0	1.43617	0	0	2.38166	AT5G60280	RLK	LECRK18	L-type lectin-domain containing receptor kinase I.8 [Source:UniProtKB/Swiss-Prot;Acc:Q9LSR9]												AT5G66790	RLK	WAKL21	Wall-associated receptor kinase-like 21 [Source:UniProtKB/Swiss-Prot;Acc:Q8GYF5]	0	-1.18829	0	0	1
Cluster_7	0	0	0	-1.27123	1.30175	0	0	1.27276	AT3G11010	RLP	AtRLP34	Putative disease resistance protein [Source:UniProtKB/TrEMBL;Acc:Q9SRL2]												AT1G70530	RLK	CRK3	Cysteine-rich receptor-like protein kinase 3 [Source:UniProtKB/Swiss-Prot;Acc:Q9CAL2]	0	-1.30763	0	0	1
Cluster_7	0	0	0	-1.22212	1.28852	0	1.28016	1.93111	AT4G04490	RLK	CRK36	Cysteine-rich receptor-like protein kinase 36 [Source:UniProtKB/Swiss-Prot;Acc:Q9XEC6]												AT3G08870	RLK	-	Concanavalin A-like lectin protein kinase family protein [Source:UniProtKB/TrEMBL;Acc:A0A1I9LTB8]	0	0	0	1.07854	1
Cluster_7	0	0	0	0	1.28035	0	1.17145	1.76633	AT2G25470	RLP	AtRLP21	receptor like protein 21 [Source:TAIR;Acc:AT2G25470]												AT5G10530	RLK	LECRK91	L-type lectin-domain containing receptor kinase IX.1 [Source:UniProtKB/Swiss-Prot;Acc:Q9LXA5]	0	-1.01477	0	0	1
Cluster_7	0	0	0	0	1.23123	0	1.25203	1.68022	AT4G21380	RLK	SD18	Receptor-like serine/threonine-protein kinase SD1-8 [Source:UniProtKB/Swiss-Prot;Acc:O81905]												AT3G13065	RLK	SRF4	Protein STRUBBELIG-RECEPTOR FAMILY 4 [Source:UniProtKB/Swiss-Prot;Acc:Q6R2K2]	0	-1.02502	0	0	1
Cluster_7	0	0	0	-1.15927	1.20361	0	1.44479	3.14129	AT3G28890	RLP	AtRLP43	Disease resistance protein-like [Source:UniProtKB/TrEMBL;Acc:Q9LJW7]												AT1G56720	RLCK	-	At1g56720 [Source:UniProtKB/TrEMBL;Acc:Q7Y229]	0	-1.34314	0	0	1
Cluster_7	0	-1.04623	0	0	1.03524	0	0	1.76398	AT1G66920	RLCK	LRK10L-2.4	LEAF RUST 10 DISEASE-RESISTANCE LOCUS RECEPTOR-LIKE PROTEIN KINASE-like 2.4 [Source:UniProtKB/Swiss-Prot;Acc:F4HQ22]												AT5G37450	RLK	-	Leucine-rich repeat protein kinase family protein [Source:TAIR;Acc:AT5G37450]	0	-1.76617	0	0	1
Cluster_7	0	0	0	0	0	0	1.81553	3.0707	AT2G32660	RLP	AtRLP22	Putative disease resistance protein [Source:UniProtKB/TrEMBL;Acc:O48851]												AT1G72850	TN	-	Disease resistance protein (TIR-NBS class) [Source:UniProtKB/TrEMBL;Acc:Q9SSP1]	0	0	0	-1.34559	1
Cluster_7	0	0	0	0	0	0	1.5788	2.01836	AT5G01550	RLK	LECRKA4.2	lectin receptor kinase a4.1 [Source:TAIR;Acc:AT5G01550]												AT3G46370	RLK	-	Leucine-rich repeat protein kinase family protein [Source:UniProtKB/TrEMBL;Acc:Q9SNA0]	0	0	-1.16596	0	1
Cluster_7	0	0	1.06743	0	0	0	1.15167	2.18178	AT1G67000	RLCK	LRK10L-2.8	LEAF RUST 10 DISEASE-RESISTANCE LOCUS RECEPTOR-LIKE PROTEIN KINASE-like 2.8 [Source:UniProtKB/Swiss-Prot;Acc:Q3ECH2]												AT5G48780	TN	-	Disease resistance protein (TIR-NBS class) [Source:UniProtKB/TrEMBL;Acc:F4K383]	0	0	-1.29043	0	1
Cluster_7	0	0	0	0	0	1.5024	2.34557	1.79324	AT1G45616	RLP	AtRLP6	Disease resistance protein, putative [Source:UniProtKB/TrEMBL;Acc:Q9C637]												AT4G16920	TNL	-	Disease resistance protein (TIR-NBS-LRR class) family [Source:TAIR;Acc:AT4G16920]	0	0	-1.0225	0	1
Cluster_7	0	0	0	0	0	0	0	1.42795	AT4G13920	RLP	AtRLP50	Putative disease resistance Cf-2 [Source:UniProtKB/TrEMBL;Acc:Q93YT3]												AT3G25010	RLP	AtRLP41	Receptor like protein 41 [Source:UniProtKB/TrEMBL;Acc:A0A1I9LTP5]	0	0	0	1.69818	1
Cluster_7	0	0	0	0	0	0	0	1.26026	AT1G17250	RLP	AtRLP3	RLP3 [Source:UniProtKB/TrEMBL;Acc:A0A178WD64]												AT1G51890	RLK	-	Leucine-rich repeat protein kinase family protein [Source:TAIR;Acc:AT1G51890]	0	0	0	1.86998	1
Cluster_7	0	0	0	0	0	0	0	1.04912	AT3G05360	RLP	RLP30	Receptor like protein 30 [Source:UniProtKB/Swiss-Prot;Acc:Q9MA83]												AT2G19190	RLK	SIRK	Senescence-induced receptor-like serine/threonine-protein kinase [Source:UniProtKB/Swiss-Prot;Acc:O64483]	0	0	0	1.61291	1
Cluster_7	0	0	0	0	0	0	0	1.71741	AT4G39270	RLK	-	Leucine-rich repeat protein kinase family protein [Source:UniProtKB/TrEMBL;Acc:Q9T033]												AT1G72180	RLK	CEPR2	Receptor protein-tyrosine kinase CEPR2 [Source:UniProtKB/Swiss-Prot;Acc:Q9C7T7]	0	0	1.23707	0	1
Cluster_7	0	0	0	-1.0672	0	0	0	1.33763	AT5G45000	TX	-	Disease resistance protein (TIR-NBS-LRR class) family [Source:UniProtKB/TrEMBL;Acc:Q56XU3]												AT5G53320	RLK	-	At5g53320 [Source:UniProtKB/TrEMBL;Acc:B3LFA9]	0	0	0	1.90665	1
Cluster_7	0	0	0	-1.23462	0	0	0	1.75459	AT1G21240	RLK	WAK3	Wall-associated receptor kinase 3 [Source:UniProtKB/Swiss-Prot;Acc:Q9LMN8]												AT2G33060	RLP	AtRLP27	Receptor like protein 27 [Source:UniProtKB/TrEMBL;Acc:F4IUU1]	-1.1706	0	0	0	1
Cluster_7	0	0	0	-2.78916	0	0	2.19719	3.02172	AT4G04500	RLK	CRK37	Cysteine-rich receptor-like protein kinase 37 [Source:UniProtKB/Swiss-Prot;Acc:Q9XEC7]												AT1G72890	TN	-	Disease resistance protein (TIR-NBS class) [Source:UniProtKB/TrEMBL;Acc:F4IF04]	-1.22509	0	0	0	1
Cluster_7	0	0	0	-3.16466	0	0	3.12078	4.5659	AT4G04510	RLK	CRK38	cysteine-rich RLK (RECEPTOR-like protein kinase) 38 [Source:TAIR;Acc:AT4G04510]												AT2G27060	RLK	-	Leucine-rich repeat protein kinase family protein [Source:UniProtKB/TrEMBL;Acc:F4IVP3]	-1.2566	0	0	0	1

## Sheet: Calcium
Clust_#	Pieris_3h	Pieris_6h	Pieris_12h	Pieris_24h	Tur_30m	Tur_1h	Tur_3h	Tur_24h	Gene stable ID	Gene name	Gene description	Unnamed: 11
Cluster_3	0	0	1.15554	1.34071	1.02375	0	1.31246	0	AT1G21550	CML44	Probable calcium-binding protein CML44 [Source:UniProtKB/Swiss-Prot;Acc:Q9LPK5]	4
Cluster_3	0	0	0	1.59008	1.5821	0	0	0	AT1G01130	CIPK_like	CONTAINS InterPro DOMAIN/s: CBL-interacting protein kinase (InterPro:IPR020660), Calcium/calmodulin-dependent protein kinase-like (InterPro:IPR020636); BEST Arabidopsis thaliana protein match is: unknown protein (TAIR:AT5G47170.1); Has 176 Blast hit /.../76 proteins in 20 species: Archae - 0; Bacteria - 0; Metazoa - 0; Fungi - 0; Plants - 176; Viruses - 0; Other Eukaryotes - 0 (source: NCBI BLink…	2
Cluster_3	0	0	0	0	1.82393	0	1.38914	0	AT1G76040	CPK29	calcium-dependent protein kinase 29 [Source:TAIR;Acc:AT1G76040]	2
Cluster_3	0	0	0	0	2.5527	1.42796	1.33372	0	AT3G22930	CML11	Calmodulin-like protein 11 [Source:UniProtKB/Swiss-Prot;Acc:Q9LIK5]	3
Cluster_3	0	0	0	0	1.23822	0	0	0	AT4G35310	CPK5	CPK5 [Source:UniProtKB/TrEMBL;Acc:A0A178V3J8]	1
Cluster_3	0	0	0	0	1.16628	0	0	0	AT1G18210	CML27	Probable calcium-binding protein CML27 [Source:UniProtKB/Swiss-Prot;Acc:Q9LE22]	1
Cluster_3	0	0	0	0	1.08402	0	0	0	AT4G21940	CPK15	Calcium-dependent protein kinase 15 [Source:UniProtKB/TrEMBL;Acc:F4JKC7]	1
Cluster_3	0	0	0	0	1.28924	0	0	0	AT1G18890	CPK10	Calcium-dependent protein kinase 10 [Source:UniProtKB/Swiss-Prot;Acc:Q9M9V8]	1
Cluster_3	0	0	0	0	1.31167	0	0	0	AT3G51920	CML9	Calmodulin-like protein 9 [Source:UniProtKB/Swiss-Prot;Acc:Q9S744]	1
Cluster_3	0	0	0	0	1.33586	0	0	0	AT5G04870	CPK1	CPK1 [Source:UniProtKB/TrEMBL;Acc:A0A178UQJ5]	1
Cluster_3	0	0	0	0	1.89319	0	0	0	AT4G09570	CPK4	Calcium-dependent protein kinase 4 [Source:UniProtKB/Swiss-Prot;Acc:Q38869]	1
Cluster_3	0	0	0	0	1.84989	0	0	0	AT4G20780	CML42	Calcium-binding protein CML42 [Source:UniProtKB/Swiss-Prot;Acc:Q9SVG9]	1
Cluster_3	0	0	0	0	1.78551	1.06958	0	0	AT2G17290	CPK6	Calcium-dependent protein kinase 6 [Source:UniProtKB/Swiss-Prot;Acc:Q38872]	2
Cluster_3	0	1.145	1.14099	0	0	0	0	0	AT5G23580	CPK12	Calcium-dependent protein kinase 12 [Source:UniProtKB/Swiss-Prot;Acc:Q42396]	2
Cluster_3	0	1.03268	0	0	0	0	0	0	AT3G10190	CML36	Probable calcium-binding protein CML36 [Source:UniProtKB/Swiss-Prot;Acc:Q9SS31]	1
Cluster_3	0	0	1.0952	0	1.115	0	0	0	AT5G24430	CRK4	CDPK-related kinase 4 [Source:UniProtKB/Swiss-Prot;Acc:Q9FIM9]	2
Cluster_3	0	0	1.07946	0	0	0	0	0	AT5G19450	CPK8	Calcium-dependent protein kinase 8 [Source:UniProtKB/Swiss-Prot;Acc:Q42438]	1
Cluster_3	1.14544	0	0	0	0	0	0	0	AT5G01810	CIPK15	CBL-interacting serine/threonine-protein kinase 15 [Source:UniProtKB/Swiss-Prot;Acc:P92937]	1
Cluster_3	0	0	0	0	0	0	1.44703	2.2141	AT3G47480	CML47	Probable calcium-binding protein CML47 [Source:UniProtKB/Swiss-Prot;Acc:Q9SN89]	2
Cluster_3	0	0	0	0	0	0	1.29341	1.69876	AT5G57630	CIPK21	CBL-interacting serine/threonine-protein kinase 21 [Source:UniProtKB/Swiss-Prot;Acc:Q94CG0]	2
Cluster_3	1.71606	0	1.49841	0	0	-1.71015	1.20871	1.30836	AT3G50770	CML41	Probable calcium-binding protein CML41 [Source:UniProtKB/Swiss-Prot;Acc:Q8L3R2]	5
Cluster_3	-1.7491	0	-1.11237	-1.2053	-1.90453	0	0	0	AT5G10930	CIPK5	CBL-interacting serine/threonine-protein kinase 5 [Source:UniProtKB/Swiss-Prot;Acc:Q9LEU7]	4
Cluster_3	0	-1.53955	-1.6857	-1.15596	-1.65983	-1.32716	0	0	AT1G48260	CIPK17	CBL-interacting serine/threonine-protein kinase 17 [Source:UniProtKB/Swiss-Prot;Acc:Q94C40]	5
Cluster_3	0	0	0	-2.09526	0	0	0	0	AT4G14640	CML8	Calmodulin-like protein 8 [Source:UniProtKB/Swiss-Prot;Acc:O23320]	1
Cluster_3	0	0	0	-2.49143	0	0	0	0	AT5G44460	CML43	Probable calcium-binding protein CML43 [Source:UniProtKB/Swiss-Prot;Acc:Q9FI19]	1
Cluster_3	0	0	-2.06354	-1.61806	0	0	0	0	AT5G24270	CBL4	Calcineurin B-like protein 4 [Source:UniProtKB/Swiss-Prot;Acc:O81223]	2
Cluster_3	-1.64795	0	-1.25487	0	0	0	0	0	AT3G23000	CIPK7	CBL-interacting serine/threonine-protein kinase 7 [Source:UniProtKB/Swiss-Prot;Acc:Q9XIW0]	2
Cluster_3	-1.25313	0	0	0	0	0	0	0	AT5G45820	CIPK20	CBL-interacting serine/threonine-protein kinase 20 [Source:UniProtKB/Swiss-Prot;Acc:Q9FJ54]	1
Cluster_3	-1.68981	-1.28976	0	0	0	0	0	0	AT5G25110	CIPK25	CBL-interacting serine/threonine-protein kinase 25 [Source:UniProtKB/Swiss-Prot;Acc:Q8W1D5]	2
Cluster_3	0	0	0	0	2.7733	1.56121	2.81288	3.09984	AT5G39670	CML45	Probable calcium-binding protein CML45 [Source:UniProtKB/Swiss-Prot;Acc:Q93Z27]	4
Cluster_3	0	0	0	0	4.64231	2.57202	2.67378	2.33572	AT2G41100	CML12	Calmodulin-like protein 12 [Source:UniProtKB/Swiss-Prot;Acc:P25071]	4
Cluster_2	1.08715	1.89578	1.88827	2.14881	1.55194	0	0	0	AT2G43290	CML5	MSS3 [Source:UniProtKB/TrEMBL;Acc:A0A178VP84]	5
Cluster_2	1.41977	1.4245	1.31709	1.54975	1.82983	0	1.25834	0	AT4G17615	CBL1	calcineurin B-like protein 1 [Source:TAIR;Acc:AT4G17615]	6
Cluster_2	1.92205	1.5753	1.86571	2.63531	0	0	0	0	AT3G19100	CRK2	CDPK-related kinase 2 [Source:UniProtKB/Swiss-Prot;Acc:Q9LJL9]	4
Cluster_2	0	1.30783	1.29652	2.68964	2.48146	0	0	0	AT3G57530	CPK32	Calcium-dependent protein kinase 32 [Source:UniProtKB/Swiss-Prot;Acc:Q6NLQ6]	4
Cluster_2	0	1.02839	1.37653	1.87497	2.20496	0	0	0	AT3G25600	CML16	Probable calcium-binding protein CML16 [Source:UniProtKB/Swiss-Prot;Acc:Q9LI84]	4
Cluster_2	0	0	1.21637	1.60542	3.49095	0	1.07504	0	AT5G66210	CPK28	Calcium-dependent protein kinase 28 [Source:UniProtKB/Swiss-Prot;Acc:Q9FKW4]	4
Cluster_2	1.02405	2.47633	2.71328	2.81285	2.76697	1.34749	0	0	AT5G37770	CML24	TCH2 [Source:UniProtKB/TrEMBL;Acc:A0A178UBB8]	6
Cluster_2	1.25057	3.11768	3.80024	3.26543	1.40062	1.00886	0	0	AT1G66400	CML23	Probable calcium-binding protein CML23 [Source:UniProtKB/Swiss-Prot;Acc:Q9C8Y1]	6
Cluster_2	2.37519	2.41612	4.2286	2.30571	3.20686	2.03132	2.15237	1.63083	AT2G30360	CIPK11	CBL-interacting serine/threonine-protein kinase 11 [Source:UniProtKB/Swiss-Prot;Acc:O22932]	8
Cluster_1	0	2.04202	1.9172	1.4226	6.03405	4.5467	5.06272	4.36705	AT3G01830	CML40	Probable calcium-binding protein CML40 [Source:UniProtKB/Swiss-Prot;Acc:Q9SGI8]	7
Cluster_1	0	1.98542	2.30811	2.57612	7.13009	5.49054	6.20763	5.23339	AT5G42380	CML37	Calcium-binding protein CML37 [Source:UniProtKB/Swiss-Prot;Acc:Q9FIH9]	7
Cluster_1	0	1.93776	3.08452	2.93702	6.37897	3.62079	4.14158	3.31378	AT3G29000	CML30	Probable calcium-binding protein CML30 [Source:UniProtKB/Swiss-Prot;Acc:Q9MBG5]	7
Cluster_1	1.73349	4.56265	5.1474	4.17921	5.89568	3.49837	5.0069	3.99105	AT1G76650	CML38	CML38 [Source:UniProtKB/TrEMBL;Acc:A0A178WMC5]	8
Cluster_1	3.28716	4.07472	6.95552	4.89638	6.1384	8.53891	10.6955	10.2916	AT1G76640	CML39	Calcium-binding protein CML39 [Source:UniProtKB/Swiss-Prot;Acc:Q9SRE7]	8

## Sheet: TFs
Clust_#	Pieris_3h	Pieris_6h	Pieris_12h	Pieris_24h	Tur_30m	Tur_1h	Tur_3h	Tur_24h	Cluster Index	Data Index	Gene stable ID	Unnamed: 1	Gene name	Gene description	Experimentos
Cluster_12	0	0	0	1.79414	3.99685	0	0	0	1	159		AT3G23230	ERF	ERF098	Ethylene-responsive transcription factor ERF098 [Source:UniProtKB/Swiss-Prot;Acc:Q9LTC5]	2
Cluster_12	-1.57552	0	0	0	4.03352	0	0	0	2	158		AT5G67450	C2H2	AZF1	ZF1 [Source:UniProtKB/TrEMBL;Acc:A0A178UTI6]	2
Cluster_12	0	0	0	1.02591	1.02711	0	0	0	3	204		AT1G07520	GRAS	-	GRAS family transcription factor [Source:TAIR;Acc:AT1G07520]	2
Cluster_12	0	0	0	1.29015	1.10396	0	0	0	4	196		AT3G46600	GRAS	SCL30	Scarecrow-like protein 30 [Source:UniProtKB/Swiss-Prot;Acc:Q9SNB8]	2
Cluster_12	0	0	0	1.30283	1.80584	0	0	0	5	174		AT1G42990	bZIP	BZIP60	bZIP transcription factor 60 [Source:UniProtKB/Swiss-Prot;Acc:Q9C7S0]	2
Cluster_12	0	0	0	1.31869	2.02803	0	0	0	6	169		AT5G03720	HSF	HSFA3	HSFA3 [Source:UniProtKB/TrEMBL;Acc:A0A178UHR4]	2
Cluster_12	0	0	0	1.87603	2.04338	0	0	1.18644	7	110		AT2G36270	bZIP	ABI5	Basic-leucine zipper (bZIP) transcription factor family protein [Source:TAIR;Acc:AT2G36270]	3
Cluster_12	0	0	0	1.62486	2.16778	1.41617	0	0	8	146		AT2G45680	TCP	TCP9	Transcription factor TCP9 [Source:UniProtKB/Swiss-Prot;Acc:O64647]	3
Cluster_12	0	0	0	0	1.96678	0	0	0	9	170		AT2G30250	WRKY	WRKY25	Probable WRKY transcription factor 25 [Source:UniProtKB/Swiss-Prot;Acc:O22921]	1
Cluster_12	0	0	0	0	2.05453	0	0	0	10	168		AT1G18570	MYB	MYB51	Transcription factor MYB51 [Source:UniProtKB/Swiss-Prot;Acc:O49782]	1
Cluster_12	0	0	0	0	1.73224	0	0	0	11	176		AT1G62300	WRKY	WRKY6	Putative uncharacterized protein At1g62300 (Fragment) [Source:UniProtKB/TrEMBL;Acc:C0SV11]	1
Cluster_12	0	0	0	0	1.7544	0	0	0	12	175		AT3G50650	GRAS	SCL7	Putative uncharacterized protein At3g50650 (Fragment) [Source:UniProtKB/TrEMBL;Acc:C0SVE0]	1
Cluster_12	0	0	0	0	1.44546	0	0	0	13	185		AT2G23320	WRKY	WRKY15	Probable WRKY transcription factor 15 [Source:UniProtKB/Swiss-Prot;Acc:O22176]	1
Cluster_12	0	0	0	0	1.47667	0	0	0	14	183		AT2G32250	FAR1	FRS2	Protein FAR1-RELATED SEQUENCE 2 [Source:UniProtKB/Swiss-Prot;Acc:Q3EBQ3]	1
Cluster_12	0	0	0	0	1.50886	0	0	0	15	182		AT1G10480	C2H2	ZFP5	Zinc finger protein 5 [Source:UniProtKB/Swiss-Prot;Acc:Q39264]	1
Cluster_12	0	0	0	0	1.54417	0	0	0	16	181		AT1G76580	SBP	-	Squamosa promoter-binding protein-like (SBP domain) transcription factor family protein [Source:TAIR;Acc:AT1G76580]	1
Cluster_12	0	0	0	0	1.56972	0	0	0	17	180		AT2G02450	NAC	NAC035	NAC domain-containing protein 35 [Source:UniProtKB/Swiss-Prot;Acc:Q9ZVP8]	1
Cluster_12	0	0	0	0	1.59907	0	0	0	18	179		AT5G44210	ERF	ERF9	Ethylene-responsive transcription factor 9 [Source:UniProtKB/Swiss-Prot;Acc:Q9FE67]	1
Cluster_12	0	0	0	0	1.49353	-1.05161	0	0	19	406		AT1G53170	ERF	ERF8	Ethylene-responsive transcription factor 8 [Source:UniProtKB/Swiss-Prot;Acc:Q9MAI5]	2
Cluster_12	0	0	0	0	1.32569	0	0	0	20	187		AT2G22300	CAMTA	CMTA3	Calmodulin-binding transcription activator 3 [Source:UniProtKB/Swiss-Prot;Acc:Q8GSA7]	1
Cluster_12	0	0	0	0	1.35332	0	0	0	21	186		AT2G35640	Trihelix	-	Homeodomain-like superfamily protein [Source:UniProtKB/TrEMBL;Acc:Q9ZQN7]	1
Cluster_12	0	0	0	0	1.21711	0	0	0	22	191		AT1G01720	NAC	NAC002	ATAF1 [Source:UniProtKB/TrEMBL;Acc:A0A178W8W1]	1
Cluster_12	0	0	0	0	1.22574	0	0	0	23	190		AT3G62420	bZIP	BZIP53	bZIP transcription factor 53 [Source:UniProtKB/Swiss-Prot;Acc:Q9LZP8]	1
Cluster_12	0	0	0	0	1.2439	0	0	0	24	189		AT5G63790	NAC	ANAC102	NAC domain containing protein 102 [Source:TAIR;Acc:AT5G63790]	1
Cluster_12	0	0	0	0	1.07395	0	0	0	25	199		AT4G23750	ERF	CRF2	Ethylene-responsive transcription factor CRF2 [Source:UniProtKB/Swiss-Prot;Acc:Q9SUQ2]	1
Cluster_12	0	0	0	0	1.07467	0	0	0	26	198		AT1G64380	ERF	ERF061	Ethylene-responsive transcription factor ERF061 [Source:UniProtKB/Swiss-Prot;Acc:Q9C7W2]	1
Cluster_12	0	0	0	0	1.06515	0	0	0	27	200		AT4G31550	WRKY	WRKY11	Probable WRKY transcription factor 11 [Source:UniProtKB/Swiss-Prot;Acc:Q9SV15]	1
Cluster_12	0	0	0	0	1.0846	0	0	0	28	197		AT5G59570	G2-like	BOA	Transcription factor BOA [Source:UniProtKB/Swiss-Prot;Acc:Q9LTH4]	1
Cluster_12	0	0	0	0	1.041	0	0	0	29	203		AT3G02990	HSF	HSFA1E	Heat stress transcription factor A-1e [Source:UniProtKB/Swiss-Prot;Acc:Q9SCW5]	1
Cluster_12	0	0	0	0	1.13067	0	0	0	30	195		AT2G32930	C3H	ZFN2	zinc finger nuclease 2 [Source:TAIR;Acc:AT2G32930]	1
Cluster_12	0	0	-1.0221	0	1.19225	0	0	0	31	192		AT1G72360	ERF	HRE1	Integrase-type DNA-binding superfamily protein [Source:UniProtKB/TrEMBL;Acc:F4IDA7]	2
Cluster_12	0	0	0	0	1.09112	1.04224	0	0	32	152		AT2G28550	AP2	RAP2.7	Related to AP2.7 [Source:UniProtKB/TrEMBL;Acc:F4IIR3]	2
Cluster_12	0	0	0	0	1.20351	1.08482	0	0	33	151		AT4G35590	Nin-like	RKD5	Protein RKD5 [Source:UniProtKB/Swiss-Prot;Acc:O81791]	2
Cluster_12	0	0	0	0	1.88282	1.03406	0	0	34	154		AT5G50670	SBP	SPL13A	Squamosa promoter-binding-like protein 13B [Source:UniProtKB/Swiss-Prot;Acc:P0DI11]	2
Cluster_12	0	0	-1.58464	-2.11028	4.70173	0	0	0	35	155		AT3G12910	NAC	-	NAC (No Apical Meristem) domain transcriptional regulator superfamily protein [Source:UniProtKB/TrEMBL;Acc:Q9LSI4]	3
Cluster_12	0	0	0	-1.46221	4.68272	0	0	1.63909	36	85		AT5G24110	WRKY	WRKY30	Probable WRKY transcription factor 30 [Source:UniProtKB/Swiss-Prot;Acc:Q9FL62]	3
Cluster_12	0	0	0	0	0	0	0	1.26923	37	106		AT4G22680	MYB	MYB85	MYB transcription factor [Source:UniProtKB/TrEMBL;Acc:Q94GA6]	1
Cluster_12	0	0	0	0	0	0	0	1.29626	38	103		AT3G07650	CO-like	COL9	AT3G07650 protein [Source:UniProtKB/TrEMBL;Acc:A1A6H1]	1
Cluster_12	0	0	0	0	0	0	0	1.17752	39	112		AT3G11020	ERF	DREB2B	Dehydration-responsive element-binding protein 2B [Source:UniProtKB/Swiss-Prot;Acc:O82133]	1
Cluster_12	0	0	0	0	0	0	0	1.35483	40	100		AT2G27220	TALE	BLH5	BEL1-like homeodomain 5 [Source:TAIR;Acc:AT2G27220]	1
Cluster_12	0	0	0	0	0	0	0	1.38271	41	98		AT1G07900	LBD	LBD1	LBD1 [Source:UniProtKB/TrEMBL;Acc:A0A178WM56]	1
Cluster_12	0	0	0	0	0	0	0	1.46499	42	94		AT2G25000	WRKY	WRKY60	Probable WRKY transcription factor 60 [Source:UniProtKB/Swiss-Prot;Acc:Q9SK33]	1
Cluster_12	1.08501	0	0	0	0	0	0	1.22587	43	108		AT3G46640	G2-like	PCL1	Homeodomain-like superfamily protein [Source:UniProtKB/TrEMBL;Acc:F4J959]	2
Cluster_12	0	1.34616	0	0	0	0	0	1.40191	44	97		AT2G40200	bHLH	BHLH51	Transcription factor bHLH51 [Source:UniProtKB/Swiss-Prot;Acc:Q9XEF0]	2
Cluster_12	0	0	0	1.12906	0	0	0	1.11973	45	117		AT4G01540	NAC	NAC68	NAC domain-containing protein 68 [Source:UniProtKB/Swiss-Prot;Acc:A8MQY1]	2
Cluster_12	0	0	0	1.19875	0	0	0	1.40246	46	96		AT3G56400	WRKY	WRKY70	Probable WRKY transcription factor 70 [Source:UniProtKB/Swiss-Prot;Acc:Q9LY00]	2
Cluster_12	0	0	1.01392	1.00884	0	0	0	1.04408	47	120		AT3G58710	WRKY	WRKY69	WRKY69 [Source:UniProtKB/TrEMBL;Acc:A0A178V7K8]	3
Cluster_12	0	0	0	0	0	0	0	2.76743	48	44		AT5G64810	WRKY	WRKY51	Probable WRKY transcription factor 51 [Source:UniProtKB/Swiss-Prot;Acc:Q93WU9]	1
Cluster_12	0	0	0	0	0	0	0	2.83329	49	39		AT5G22570	WRKY	WRKY38	Probable WRKY transcription factor 38 [Source:UniProtKB/Swiss-Prot;Acc:Q8GWF1]	1
Cluster_12	0	0	0	0	0	0	0	2.06476	50	61		AT2G40340	ERF	DREB2C	Integrase-type DNA-binding superfamily protein [Source:TAIR;Acc:AT2G40340]	1
Cluster_12	0	0	0	0	0	-1.85438	0	1.78396	51	71		AT2G40750	WRKY	WRKY54	Probable WRKY transcription factor 54 [Source:UniProtKB/Swiss-Prot;Acc:Q93WU8]	2
Cluster_12	0	0	0	0	1.36594	0	0	1.10808	52	118		AT1G67970	HSF	HSFA8	Heat stress transcription factor A-8 [Source:UniProtKB/Swiss-Prot;Acc:Q9S7U5]	2
Cluster_12	0	0	0	0	1.22637	0	0	1.73926	53	75		AT5G48250	CO-like	COL10	Zinc finger protein CONSTANS-LIKE 10 [Source:UniProtKB/Swiss-Prot;Acc:Q9LUA9]	2
Cluster_12	0	0	0	0	2.08968	0	0	1.70907	54	78		AT5G43170	C2H2	AZF3	Zinc finger protein AZF3 [Source:UniProtKB/Swiss-Prot;Acc:Q9SSW0]	2
Cluster_12	0	0	1.13562	0	1.53208	0	0	2.37922	55	51		AT3G01080	WRKY	WRKY58	WRKY DNA-binding protein 58 [Source:UniProtKB/TrEMBL;Acc:A0A1I9LLS8]	3
Cluster_12	0	1.7138	0	0	2.07489	0	0	1.83925	56	68		AT2G28500	LBD	LBD11	LOB domain-containing protein 11 [Source:UniProtKB/Swiss-Prot;Acc:Q9SK08]	3
Cluster_12	1.34251	0	1.111	0	2.65768	0	0	1.57269	57	88		AT2G46270	bZIP	GBF3	G-box-binding factor 3 [Source:UniProtKB/Swiss-Prot;Acc:P42776]	4
Cluster_12	-1.75404	-1.36011	-2.10677	1.2805	0	0	0	2.79348	58	41		AT4G06746	ERF	RAP2-9	Ethylene-responsive transcription factor RAP2-9 [Source:UniProtKB/Swiss-Prot;Acc:Q8W3M3]	5
Cluster_12	0	0	-1.98312	1.72253	1.92253	0	0	4.26245	59	23		AT1G06160	ERF	ERF094	Ethylene-responsive transcription factor ERF094 [Source:UniProtKB/Swiss-Prot;Acc:Q9LND1]	4
Cluster_11	0	0	1.16971	0	2.33832	1.73098	1.32498	0	60	129		AT2G23340	ERF	ERF008	Ethylene-responsive transcription factor ERF008 [Source:UniProtKB/Swiss-Prot;Acc:O22174]	4
Cluster_11	0	1.50648	1.36731	0	2.17138	1.46637	1.33889	0	61	128		AT1G77450	NAC	NAC032	NAC032 [Source:UniProtKB/TrEMBL;Acc:A0A178WMH1]	5
Cluster_11	0	0	1.3775	0	1.15713	2.47218	2.17405	1.15669	62	113		AT3G54990	AP2	SMZ	AP2-like ethylene-responsive transcription factor SMZ [Source:UniProtKB/Swiss-Prot;Acc:Q6PV68]	5
Cluster_11	0	3.56022	1.99011	0	1.57732	2.40953	1.53016	0	63	125		AT2G42150	MYB_related	-	DNA-binding bromodomain-containing protein [Source:UniProtKB/TrEMBL;Acc:O48523]	5
Cluster_11	0	0	0	0	0	5.39629	0	0	64	140		AT2G26150	HSF	HSFA2	Heat stress transcription factor A-2 [Source:UniProtKB/Swiss-Prot;Acc:O80982]	1
Cluster_11	0	0	1.35844	1.13136	0	0	1.25782	1.75457	65	74		AT3G04070	NAC	NAC047	NAC transcription factor 47 [Source:UniProtKB/Swiss-Prot;Acc:Q84TD6]	4
Cluster_11	0	0	1.09311	0	0	0	1.42256	2.31833	66	53		AT3G01970	WRKY	WRKY45	Probable WRKY transcription factor 45 [Source:UniProtKB/Swiss-Prot;Acc:Q9S763]	3
Cluster_11	0	1.36502	2.12128	0	0	0	2.54192	2.5692	67	46		AT2G16720	MYB	MYB7	Transcription factor MYB7 [Source:UniProtKB/Swiss-Prot;Acc:Q42379]	4
Cluster_11	0	0	1.55757	2.07883	1.04335	1.18319	2.48329	2.26465	68	56		AT2G36080	B3	ARF31	B3 domain-containing protein At2g36080 [Source:UniProtKB/Swiss-Prot;Acc:Q8GYJ2]	6
Cluster_11	1.12462	1.2502	1.29836	0	1.49353	1.22379	1.47307	1.67559	69	83		AT1G28050	CO-like	COL15	Zinc finger protein CONSTANS-LIKE 15 [Source:UniProtKB/Swiss-Prot;Acc:Q9C7E8]	7
Cluster_11	1.42598	2.26429	1.81516	0	1.79495	0	1.4407	1.77824	70	73		AT1G57560	MYB	AtMYB50	At1g57560 [Source:UniProtKB/TrEMBL;Acc:Q9C695]	6
Cluster_11	0	1.48749	1.51511	0	1.12677	0	1.62751	1.29565	71	104		AT3G19500	bHLH	BHLH113	Transcription factor bHLH113 [Source:UniProtKB/Swiss-Prot;Acc:Q9LT67]	5
Cluster_11	0	1.74846	0	0	0	1.16888	2.00646	1.70548	72	79		AT3G11580	B3	-	AP2/B3-like transcriptional factor family protein [Source:UniProtKB/TrEMBL;Acc:A0A1I9LT60]	4
Cluster_11	0	1.54281	0	0	0	0	2.47788	1.77985	73	72		AT4G09820	bHLH	TT8	Transcription factor TT8 [Source:UniProtKB/Swiss-Prot;Acc:Q9FT81]	3
Cluster_11	0	2.23051	0	0	0	0	2.54348	2.85943	74	38		AT1G66390	MYB	MYB90	Transcription factor MYB90 [Source:UniProtKB/Swiss-Prot;Acc:Q9ZTC3]	3
Cluster_11	1.16024	1.35312	0	0	0	0	1.77813	1.48646	75	92		AT5G57150	bHLH	-	Basic helix-loop-helix (BHLH) DNA-binding superfamily protein [Source:UniProtKB/TrEMBL;Acc:F4KAJ5]	4
Cluster_11	0	0	0	0	1.70073	1.21581	1.58416	1.37957	76	99		AT5G08790	NAC	NAC081	Protein ATAF2 [Source:UniProtKB/Swiss-Prot;Acc:Q9C598]	4
Cluster_11	0	0	0	0	1.37606	1.50008	1.99952	2.01914	77	63		AT1G48000	MYB	MYB112	MYB transcription factor [Source:UniProtKB/TrEMBL;Acc:Q94CJ3]	4
Cluster_11	0	0	0	0	1.4914	1.34745	2.17938	3.07012	78	35		AT2G47190	MYB	ATMYB2	ATMYB2 [Source:UniProtKB/TrEMBL;Acc:Q39028]	4
Cluster_11	0	0	0	0	0	1.28079	2.07636	2.09706	79	60		AT4G36990	HSF	HSFB1	Heat stress transcription factor B-1 [Source:UniProtKB/Swiss-Prot;Acc:Q96320]	3
Cluster_11	0	0	0	0	0	0	3.19492	5.00925	80	15		AT5G13080	WRKY	WRKY75	WRKY75 [Source:UniProtKB/TrEMBL;Acc:A0A178UJF4]	2
Cluster_10	0	0	1.17729	0	0	0	0	0	81	315		AT5G08130	bHLH	BIM1	basic helix-loop-helix (bHLH) DNA-binding superfamily protein [Source:TAIR;Acc:AT5G08130]	1
Cluster_10	0	0	1.2094	0	0	0	0	0	82	313		AT5G02460	Dof	DOF5.1	Dof zinc finger protein DOF5.1 [Source:UniProtKB/Swiss-Prot;Acc:Q9LZ56]	1
Cluster_10	0	0	1.11215	0	0	0	0	0	83	316		AT1G46264	HSF	HSFB4	Heat stress transcription factor B-4 [Source:UniProtKB/Swiss-Prot;Acc:Q9C635]	1
Cluster_10	0	0	1.01194	0	0	0	0	0	84	319		AT1G61660	bHLH	BHLH112	Transcription factor bHLH112 [Source:UniProtKB/Swiss-Prot;Acc:Q94JL3]	1
Cluster_10	0	0	1.01427	0	0	0	0	0	85	318		AT3G16350	MYB_related	-	At3g16350 [Source:UniProtKB/TrEMBL;Acc:Q84TG2]	1
Cluster_10	0	0	1.02924	0	0	0	0	0	86	317		AT5G59780	MYB	MYB59	Transcription factor MYB59 [Source:UniProtKB/Swiss-Prot;Acc:Q4JL84]	1
Cluster_10	0	0	1.45091	0	0	0	0	0	87	311		AT5G60142	B3	-	B3 domain-containing protein At5g60142 [Source:UniProtKB/Swiss-Prot;Acc:Q9LST3]	1
Cluster_10	0	0	1.49508	0	0	0	0	0	88	310		AT1G64620	Dof	DOF1.8	Dof zinc finger protein DOF1.8 [Source:UniProtKB/Swiss-Prot;Acc:Q84JQ8]	1
Cluster_10	0	0	1.64771	0	0	1.17932	1.04008	0	89	137		AT5G62020	HSF	HSFB2A	HSFB2A [Source:UniProtKB/TrEMBL;Acc:A0A178UCK7]	3
Cluster_10	1.36378	0	1.86593	0	0	0	0	0	90	225		AT1G22490	bHLH	-	basic helix-loop-helix (bHLH) DNA-binding superfamily protein [Source:TAIR;Acc:AT1G22490]	2
Cluster_10	1.37864	0	1.575	0	0	0	0	0	91	224		AT2G22850	bZIP	AtbZIP6	At2g22850 [Source:UniProtKB/TrEMBL;Acc:O81002]	2
Cluster_10	0	0	2.06017	0	0	0	0	0	92	304		AT5G50820	NAC	anac097	NAC097 [Source:UniProtKB/TrEMBL;Acc:A0A178UQH2]	1
Cluster_10	0	0	2.06355	0	0	0	0	0	93	303		AT3G18010	WOX	WOX1	WUSCHEL-related homeobox 1 [Source:UniProtKB/Swiss-Prot;Acc:Q6X7K0]	1
Cluster_10	0	0	2.06906	0	0	0	0	0	94	302		AT3G57920	SBP	SPL15	Squamosa promoter-binding-like protein 15 [Source:UniProtKB/Swiss-Prot;Acc:Q9M2Q6]	1
Cluster_10	0	0	1.97479	0	0	0	0	0	95	306		AT5G14960	E2F/DP	E2FD	E2F transcription factor-like E2FD [Source:UniProtKB/Swiss-Prot;Acc:Q9LFQ9]	1
Cluster_10	0	0	1.97647	0	0	0	0	0	96	305		AT5G05410	ERF	DREB2A	Dehydration-responsive element-binding protein 2A [Source:UniProtKB/Swiss-Prot;Acc:O82132]	1
Cluster_10	0	0	2.18157	0	0	0	0	0	97	301		AT5G26660	MYB	MYB86	Transcription factor MYB86 [Source:UniProtKB/Swiss-Prot;Acc:Q8LPH6]	1
Cluster_10	0	0	2.57409	0	0	0	0	0	98	298		AT1G12890	ERF	ERF088	Ethylene-responsive transcription factor ERF088 [Source:UniProtKB/Swiss-Prot;Acc:Q3E703]	1
Cluster_10	0	0	2.74777	0	0	0	0	0	99	296		AT4G37850	bHLH	BHLH25	Transcription factor bHLH25 [Source:UniProtKB/Swiss-Prot;Acc:Q9T072]	1
Cluster_10	-1.68544	0	2.70037	0	0	0	0	0	100	379		AT4G25480	ERF	DREB1A	Dehydration-responsive element-binding protein 1A [Source:UniProtKB/Swiss-Prot;Acc:Q9M0L0]	2
Cluster_10	0	1.77448	1.8394	0	0	0	0	0	101	261		AT4G16610	C2H2	-	C2H2-like zinc finger protein [Source:UniProtKB/TrEMBL;Acc:O23504]	2
Cluster_10	0	2.0659	1.92305	0	0	0	0	0	102	250		AT4G11140	ERF	CRF1	Ethylene-responsive transcription factor CRF1 [Source:UniProtKB/Swiss-Prot;Acc:O82503]	2
Cluster_10	0	1.9041	1.55253	0	0	0	0	0	103	257		AT1G59640	bHLH	BPE	Transcription factor BPE [Source:UniProtKB/Swiss-Prot;Acc:Q0JXE7]	2
Cluster_10	0	1.02605	1.60337	0	0	0	0	0	104	294		AT5G07690	MYB	MYB29	Transcription factor MYB29 [Source:UniProtKB/Swiss-Prot;Acc:Q9FLR1]	2
Cluster_10	0	1.08301	1.83793	0	0	0	0	0	105	288		AT5G11510	MYB	MYB3R4	Transcription factor MYB3R-4 [Source:UniProtKB/Swiss-Prot;Acc:Q94FL9]	2
Cluster_10	1.44616	1.94799	1.15295	0	0	0	0	0	106	223		AT1G18400	bHLH	BEE1	Transcription factor BEE 1 [Source:UniProtKB/Swiss-Prot;Acc:Q8GZ13]	3
Cluster_10	0	1.03692	1.20516	0	1.05421	0	0	0	107	201		AT4G35550	WOX	WOX13	WOX13 [Source:UniProtKB/TrEMBL;Acc:A0A178UZQ1]	3
Cluster_10	0	1.58657	1.00972	0	1.67732	0	0	0	108	178		AT3G25730	RAV	ARF14	AP2/ERF and B3 domain-containing transcription factor ARF14 [Source:UniProtKB/Swiss-Prot;Acc:Q9LS06]	3
Cluster_10	0	1.6478	0	0	0	0	0	0	109	264		AT4G35900	bZIP	FD	Protein FD [Source:UniProtKB/Swiss-Prot;Acc:Q84JK2]	1
Cluster_10	0	1.65761	0	0	0	0	0	0	110	263		AT2G35700	ERF	ERF038	ERF38 [Source:UniProtKB/TrEMBL;Acc:A0A178VWJ3]	1
Cluster_10	0	1.62569	0	0	0	0	0	0	111	265		AT4G25410	bHLH	BHLH126	Transcription factor bHLH126 [Source:UniProtKB/Swiss-Prot;Acc:Q9STJ6]	1
Cluster_10	0	1.54514	0	0	0	0	0	0	112	269		AT3G50890	ZF-HD	ZHD7	ZHD7 [Source:UniProtKB/TrEMBL;Acc:A0A178VL56]	1
Cluster_10	0	1.44887	0	0	0	0	0	0	113	273		AT5G60200	Dof	DOF5.3	Dof zinc finger protein DOF5.3 [Source:UniProtKB/Swiss-Prot;Acc:Q84TE9]	1
Cluster_10	0	1.48385	0	0	0	0	0	0	114	272		AT5G15160	bHLH	PRE2	Transcription factor PRE2 [Source:UniProtKB/Swiss-Prot;Acc:Q9LXG5]	1
Cluster_10	0	1.39675	0	0	0	0	0	0	115	275		AT5G64530	NAC	NAC104	NAC domain-containing protein 104 [Source:UniProtKB/Swiss-Prot;Acc:Q8GWK6]	1
Cluster_10	0	1.40861	0	0	0	0	0	0	116	274		AT2G47260	WRKY	WRKY23	Probable WRKY transcription factor 23 [Source:UniProtKB/Swiss-Prot;Acc:O22900]	1
Cluster_10	0	1.9546	0	0	0	0	0	0	117	254		AT1G68810	bHLH	BHLH30	Transcription factor bHLH30 [Source:UniProtKB/Swiss-Prot;Acc:Q9S7Y1]	1
Cluster_10	0	1.98218	0	0	0	0	0	0	118	253		AT5G25390	ERF	SHN3	SHN3 [Source:UniProtKB/TrEMBL;Acc:A0A178USD7]	1
Cluster_10	0	2.01327	0	0	0	0	0	0	119	252		AT5G06250	B3	-	AP2/B3-like transcriptional factor family protein [Source:UniProtKB/TrEMBL;Acc:A0A1P8BF34]	1
Cluster_10	0	2.11669	0	0	0	0	0	0	120	248		AT1G63650	bHLH	BHLH2	EGL3 [Source:UniProtKB/TrEMBL;Acc:A0A178W1W8]	1
Cluster_10	0	1.88465	0	0	0	0	0	0	121	259		AT4G01580	B3	-	B3 domain-containing protein At4g01580 [Source:UniProtKB/Swiss-Prot;Acc:Q9ZSH7]	1
Cluster_10	0	1.89175	0	0	0	0	0	0	122	258		AT5G25830	GATA	GATA12	GATA transcription factor 12 [Source:UniProtKB/Swiss-Prot;Acc:P69781]	1
Cluster_10	0	1.81446	0	0	0	0	0	0	123	260		AT2G02540	ZF-HD	ZHD3	Zinc-finger homeodomain protein 3 [Source:UniProtKB/Swiss-Prot;Acc:O64722]	1
Cluster_10	0	1.45491	0	0	-1.13318	0	0	0	124	390		AT3G61950	bHLH	BHLH67	Transcription factor bHLH67 [Source:UniProtKB/Swiss-Prot;Acc:Q700E4]	2
Cluster_10	0	1.21864	0	0	0	0	0	0	125	281		AT2G38090	MYB	-	Duplicated homeodomain-like superfamily protein [Source:UniProtKB/TrEMBL;Acc:Q8GXN7]	1
Cluster_10	0	1.21982	0	0	0	0	0	0	126	280		AT5G28300	Trihelix	-	Trihelix transcription factor GTL2 [Source:UniProtKB/Swiss-Prot;Acc:Q8H181]	1
Cluster_10	0	1.22277	0	0	0	0	0	0	127	279		AT4G37750	AP2	ANT	AP2-like ethylene-responsive transcription factor ANT [Source:UniProtKB/Swiss-Prot;Acc:Q38914]	1
Cluster_10	0	1.24415	0	0	0	0	0	0	128	278		AT4G36240	GATA	GATA7	GATA transcription factor 7 [Source:UniProtKB/Swiss-Prot;Acc:O65515]	1
Cluster_10	0	1.17607	0	0	0	0	0	0	129	285		AT1G69580	G2-like	-	Homeodomain-like superfamily protein [Source:TAIR;Acc:AT1G69580]	1
Cluster_10	0	1.17769	0	0	0	0	0	0	130	284		AT1G69690	TCP	TCP15	TCP15 [Source:UniProtKB/TrEMBL;Acc:A0A178WLV7]	1
Cluster_10	0	1.19858	0	0	0	0	0	0	131	282		AT1G14440	ZF-HD	ZHD4	Zinc-finger homeodomain protein 4 [Source:UniProtKB/Swiss-Prot;Acc:Q9M9S0]	1
Cluster_10	0	1.04281	0	0	0	0	0	0	132	292		AT5G25475	B3	-	AP2/B3-like transcriptional factor family protein [Source:UniProtKB/TrEMBL;Acc:F4JWT6]	1
Cluster_10	0	1.04745	0	0	0	0	0	0	133	291		AT3G22760	CPP	TCX3	Protein tesmin/TSO1-like CXC 3 [Source:UniProtKB/Swiss-Prot;Acc:Q8L548]	1
Cluster_10	0	1.03086	0	0	0	0	0	0	134	293		AT1G08810	MYB	MYB60	MYB60 [Source:UniProtKB/TrEMBL;Acc:A0A178WD25]	1
Cluster_10	0	1.01164	0	0	0	0	0	0	135	295		AT3G48440	C3H	-	Zinc finger CCCH domain-containing protein 43 [Source:UniProtKB/Swiss-Prot;Acc:Q9STM4]	1
Cluster_10	0	1.08926	0	0	0	0	0	0	136	287		AT4G27950	ERF	CRF4	Ethylene-responsive transcription factor CRF4 [Source:UniProtKB/Swiss-Prot;Acc:Q9SUE3]	1
Cluster_10	0	2.68089	0	0	0	0	0	0	137	236		AT5G10510	AP2	AIL6	AINTEGUMENTA-like 6 [Source:UniProtKB/TrEMBL;Acc:F4KGW7]	1
Cluster_10	0	2.72263	0	0	0	0	0	0	138	235		AT1G65620	LBD	LBD6	AS2 [Source:UniProtKB/TrEMBL;Acc:A0A178WIA0]	1
Cluster_10	0	2.62015	0	0	0	0	0	0	139	239		AT3G22830	HSF	HSFA6B	Heat stress transcription factor A-6b [Source:UniProtKB/Swiss-Prot;Acc:Q9LUH8]	1
Cluster_10	0	2.86557	0	0	0	0	0	0	140	234		AT5G49330	MYB	MYB111	Transcription factor MYB111 [Source:UniProtKB/Swiss-Prot;Acc:Q9FJ07]	1
Cluster_10	0	2.3257	0	0	0	0	0	0	141	245		AT5G15150	HD-ZIP	HAT7	Homeobox-leucine zipper protein HAT7 [Source:UniProtKB/Swiss-Prot;Acc:Q00466]	1
Cluster_10	0	2.44259	0	0	0	0	0	0	142	244		AT5G53210	bHLH	SPCH	SPCH [Source:UniProtKB/TrEMBL;Acc:A0A178UF96]	1
Cluster_10	0	3.27943	0	0	0	0	0	0	143	230		AT2G01430	HD-ZIP	ATHB-17	Homeobox-leucine zipper protein ATHB-17 [Source:UniProtKB/Swiss-Prot;Acc:Q8S9N6]	1
Cluster_10	4.43722	0	0	0	0	0	-1.14223	0	144	437		AT3G58120	bZIP	BZIP61	BZIP61 [Source:UniProtKB/TrEMBL;Acc:A0A178VLL5]	2
Cluster_10	3.73137	1.52024	0	1.56687	0	0	0	0	145	206		AT2G42380	bZIP	BZIP34	Basic leucine zipper 34 [Source:UniProtKB/Swiss-Prot;Acc:F4IN23]	3
Cluster_10	2.3336	2.22965	0	0	0	0	0	0	146	212		AT1G75490	ERF	DREB2D	Dehydration-responsive element-binding protein 2D [Source:UniProtKB/Swiss-Prot;Acc:Q9LQZ2]	2
Cluster_10	2.78525	3.48241	0	0	0	0	0	0	147	209		AT3G53790	MYB_related	TRFL4	TRF-like 4 [Source:TAIR;Acc:AT3G53790]	2
Cluster_10	2.61154	1.09114	0	0	2.20832	2.19165	0	-1.67181	148	462		AT3G21330	bHLH	BHLH87	Transcription factor bHLH87 [Source:UniProtKB/Swiss-Prot;Acc:Q8S3D2]	5
Cluster_10	2.75124	0	0	0	0	0	0	0	149	210		AT5G25190	ERF	ERF003	Ethylene-responsive transcription factor ERF003 [Source:UniProtKB/Swiss-Prot;Acc:Q94AW5]	1
Cluster_10	3.20599	0	0	0	0	0	0	0	150	207		AT2G44910	HD-ZIP	ATHB-4	Putative uncharacterized protein At2g44910 (Fragment) [Source:UniProtKB/TrEMBL;Acc:C0SV86]	1
Cluster_10	2.94011	0	0	-1.43095	0	0	0	0	151	208		AT2G46970	bHLH	PIL1	Transcription factor PIL1 [Source:UniProtKB/Swiss-Prot;Acc:Q8L5W8]	2
Cluster_10	2.18356	0	0	0	0	0	0	0	152	214		AT1G66550	WRKY	WRKY67	Probable WRKY transcription factor 67 [Source:UniProtKB/Swiss-Prot;Acc:Q93WV7]	1
Cluster_10	2.32098	0	0	0	0	0	0	0	153	213		AT5G51790	bHLH	-	basic helix-loop-helix (bHLH) DNA-binding superfamily protein [Source:TAIR;Acc:AT5G51790]	1
Cluster_10	1.53834	0	0	0	0	0	0	0	154	220		AT4G16780	HD-ZIP	HAT4	Homeobox-leucine zipper protein HAT4 [Source:UniProtKB/Swiss-Prot;Acc:Q05466]	1
Cluster_10	1.61878	0	0	0	0	0	0	0	155	219		AT2G31730	bHLH	BHLH154	Transcription factor bHLH154 [Source:UniProtKB/Swiss-Prot;Acc:Q7XJU1]	1
Cluster_10	1.19257	0	0	0	1.04235	0	0	0	156	202		AT1G01260	bHLH	BHLH13	Transcription factor bHLH13 [Source:UniProtKB/Swiss-Prot;Acc:Q9LNJ5]	2
Cluster_10	1.05329	0	0	0	1.14732	0	0	0	157	193		AT5G62470	MYB	MYB96	At5g62470 [Source:UniProtKB/TrEMBL;Acc:Q24JK1]	2
Cluster_10	2.14742	0	0	0	1.29106	0	0	0	158	188		AT2G23290	MYB	AtMYB70	At2g23280 [Source:UniProtKB/TrEMBL;Acc:O22179]	2
Cluster_9	0	0	0	0	0	0	0	-1.23224	159	454		AT2G13570	NF-YB	NFYB7	Putative uncharacterized protein At2g13570 (Fragment) [Source:UniProtKB/TrEMBL;Acc:C0SV44]	1
Cluster_9	0	0	0	0	0	0	0	-1.06158	160	447		AT2G18120	SRS	SRS4	Protein SHI RELATED SEQUENCE 4 [Source:UniProtKB/Swiss-Prot;Acc:Q9SI19]	1
Cluster_9	0	0	0	0	0	0	0	-1.62053	161	461		AT1G36060	ERF	ERF055	Ethylene-responsive transcription factor ERF055 [Source:UniProtKB/Swiss-Prot;Acc:Q9SKW5]	1
Cluster_9	0	0	0	-1.066	0	0	0	-1.12766	162	453		AT1G75250	MYB_related	ATRL6	RAD-like 6 [Source:TAIR;Acc:AT1G75250]	2
Cluster_9	0	0	0	0	0	1.37703	0	-1.67739	163	464		AT1G01520	MYB_related	-	ASG4 [Source:UniProtKB/TrEMBL;Acc:A0A178W835]	2
Cluster_9	0	0	-1.39513	0	0	0	0	-1.4803	164	458		AT2G46830	MYB_related	CCA1	Protein CCA1 [Source:UniProtKB/Swiss-Prot;Acc:P92973]	2
Cluster_9	0	0	-1.09713	0	0	0	0	-1.11398	165	451		AT1G01060	MYB_related	LHY	LHY1 [Source:UniProtKB/TrEMBL;Acc:A0A178W761]	2
Cluster_9	0	0	0	0	-1.01066	0	0	-1.30751	166	455		AT5G10970	C2H2	-	C2H2 and C2HC zinc fingers superfamily protein [Source:UniProtKB/TrEMBL;Acc:Q9LEU3]	2
Cluster_9	0	0	0	0	-1.00849	0	0	-1.08566	167	450		AT5G38140	NF-YC	NFYC10	Nuclear transcription factor Y subunit C-10 [Source:UniProtKB/Swiss-Prot;Acc:Q58CM8]	2
Cluster_9	0	0	0	0	-1.91273	0	0	-1.67731	168	463		AT3G02380	CO-like	COL2	Zinc finger protein CONSTANS-LIKE 2 [Source:UniProtKB/Swiss-Prot;Acc:Q96502]	2
Cluster_9	-1.00003	-1.39539	0	0	-1.2119	0	0	-1.05185	169	446		AT1G73870	CO-like	COL7	Zinc finger protein CONSTANS-LIKE 7 [Source:UniProtKB/Swiss-Prot;Acc:Q9C9A9]	4
Cluster_9	0	0	-2.25366	0	0	0	0	0	170	350		AT5G15850	CO-like	COL1	Zinc finger protein CONSTANS-LIKE 1 [Source:UniProtKB/Swiss-Prot;Acc:O50055]	1
Cluster_9	0	0	-2.04913	-1.06102	0	0	0	0	171	349		AT3G04420	NAC	anac048	AT3g04420/T27C4_6 [Source:UniProtKB/TrEMBL;Acc:Q8W4R4]	2
Cluster_9	0	0	-1.33114	0	0	0	0	0	172	348		AT5G66770	GRAS	SCL4	Scarecrow-like protein 4 [Source:UniProtKB/Swiss-Prot;Acc:Q9FL03]	1
Cluster_9	0	0	-1.32184	0	0	0	0	0	173	347		AT5G07580	ERF	ERF106	Ethylene-responsive transcription factor ERF106 [Source:UniProtKB/Swiss-Prot;Acc:Q9LY05]	1
Cluster_9	0	0	-1.16394	0	0	0	0	0	174	346		AT4G34680	GATA	GATA3	GATA transcription factor [Source:UniProtKB/TrEMBL;Acc:A0A178V3Y9]	1
Cluster_9	0	0	0	0	-1.30773	0	-1.61051	0	175	441		AT5G15840	DBB	CO	Zinc finger protein CONSTANS [Source:UniProtKB/Swiss-Prot;Acc:Q39057]	2
Cluster_9	0	0	0	0	-1.09264	0	-1.34773	0	176	440		AT1G66230	MYB	MYB20	Transcription factor MYB20 [Source:UniProtKB/Swiss-Prot;Acc:Q9C7U7]	2
Cluster_9	0	0	0	-1.84884	0	0	-2.03619	0	177	442		AT2G43140	bHLH	-	Basic helix-loop-helix (BHLH) DNA-binding superfamily protein [Source:UniProtKB/TrEMBL;Acc:F4IQ66]	2
Cluster_9	0	0	0	0	-1.31126	0	0	0	178	398		AT1G49010	MYB	-	At1g49010 [Source:UniProtKB/TrEMBL;Acc:Q9M9A3]	1
Cluster_9	0	0	0	0	-1.26092	0	0	0	179	395		AT2G30424	MYB_related	TCL2	MYB-like transcription factor TCL2 [Source:UniProtKB/Swiss-Prot;Acc:B3H4X8]	1
Cluster_9	0	0	0	0	-1.41018	0	0	0	180	399		AT5G46690	bHLH	BHLH71	Transcription factor bHLH71 [Source:UniProtKB/Swiss-Prot;Acc:Q56XR0]	1
Cluster_9	0	0	0	0	-1.19274	0	0	0	181	392		AT5G47370	HD-ZIP	HAT2	Homeobox-leucine zipper protein HAT2 [Source:UniProtKB/Swiss-Prot;Acc:P46601]	1
Cluster_9	0	0	0	0	-1.19029	0	0	0	182	391		AT5G24800	bZIP	BZIP9	Basic leucine zipper 9 [Source:UniProtKB/Swiss-Prot;Acc:Q9FUD3]	1
Cluster_9	0	0	0	0	-1.19633	0	0	0	183	393		AT1G22640	MYB	MYB3	MYB3 [Source:UniProtKB/TrEMBL;Acc:A0A178WFN1]	1
Cluster_9	0	0	0	0	-1.07617	0	0	0	184	388		AT4G40060	HD-ZIP	ATHB-16	HB16 [Source:UniProtKB/TrEMBL;Acc:A0A178V0P3]	1
Cluster_9	0	0	0	0	-1.076	0	0	0	185	387		AT3G59580	Nin-like	NLP9	Protein NLP9 [Source:UniProtKB/Swiss-Prot;Acc:Q9M1B0]	1
Cluster_9	0	0	0	0	-1.07455	0	0	0	186	386		AT3G47640	bHLH	BHLH47	Transcription factor bHLH47 [Source:UniProtKB/Swiss-Prot;Acc:Q9SN74]	1
Cluster_9	0	0	0	0	-1.11052	0	0	0	187	389		AT2G28710	C2H2	-	At2g28710 [Source:UniProtKB/TrEMBL;Acc:Q9SI97]	1
Cluster_9	0	0	0	0	-1.02534	0	0	0	188	385		AT5G18240	G2-like	MYR1	Myb-related protein 1 [Source:UniProtKB/Swiss-Prot;Acc:Q9FK47]	1
Cluster_9	0	0	0	0	-1.01818	0	0	0	189	384		AT4G32980	TALE	ATH1	Homeobox protein ATH1 [Source:UniProtKB/Swiss-Prot;Acc:P48731]	1
Cluster_9	0	0	0	0	-1.01247	0	0	0	190	383		AT4G31060	ERF	ERF015	Ethylene-responsive transcription factor ERF015 [Source:UniProtKB/Swiss-Prot;Acc:Q6NLD5]	1
Cluster_9	0	0	0	0	-1.01085	0	0	0	191	382		AT2G22800	HD-ZIP	HAT9	HAT9 [Source:UniProtKB/TrEMBL;Acc:A0A178VZE8]	1
Cluster_9	0	0	0	0	-2.06164	0	0	0	192	403		AT3G54340	MIKC_MADS	AP3	Floral homeotic protein APETALA 3 [Source:UniProtKB/Swiss-Prot;Acc:P35632]	1
Cluster_9	0	0	0	0	-1.68772	0	0	0	193	401		AT1G16490	MYB	MYB58	Transcription factor MYB58 [Source:UniProtKB/Swiss-Prot;Acc:Q9SA47]	1
Cluster_9	0	0	0	-1.06034	-1.76516	0	0	0	194	402		AT1G25440	CO-like	COL16	Zinc finger protein CONSTANS-LIKE 16 [Source:UniProtKB/Swiss-Prot;Acc:Q8RWD0]	2
Cluster_9	0	0	0	-1.12008	-1.42694	0	0	0	195	400		AT4G36540	bHLH	BEE2	Transcription factor BEE 2 [Source:UniProtKB/Swiss-Prot;Acc:Q93VJ4]	2
Cluster_9	0	-1.20136	-1.25416	0	-1.29658	0	0	0	196	396		AT3G46130	MYB	ATMYB48	myb domain protein 48 [Source:TAIR;Acc:AT3G46130]	3
Cluster_9	0	0	-1.07529	0	-1.25189	0	0	0	197	394		AT3G12820	MYB	AtMYB10	MYB transcription factor [Source:UniProtKB/TrEMBL;Acc:Q9LTV4]	2
Cluster_9	0	0	0	-1.34669	0	0	0	0	198	341		AT1G18330	MYB_related	RVE7	Protein REVEILLE 7 [Source:UniProtKB/Swiss-Prot;Acc:B3H5A8]	1
Cluster_9	0	0	0	-1.34512	0	0	0	0	199	340		AT3G16770	ERF	RAP2-3	Ethylene-responsive transcription factor RAP2-3 [Source:UniProtKB/Swiss-Prot;Acc:P42736]	1
Cluster_9	0	0	0	-1.34899	0	0	0	0	200	342		AT5G26170	WRKY	WRKY50	Probable WRKY transcription factor 50 [Source:UniProtKB/Swiss-Prot;Acc:Q8VWQ5]	1
Cluster_9	0	0	0	-1.61348	0	0	0	0	201	343		AT3G46770	B3	REM22	B3 domain-containing protein REM22 [Source:UniProtKB/Swiss-Prot;Acc:Q9STF1]	1
Cluster_9	0	0	0	-1.08	0	0	0	0	202	338		AT3G62090	bHLH	PIF6	PIL2 [Source:UniProtKB/TrEMBL;Acc:A0A178VFI3]	1
Cluster_9	0	0	0	-1.07527	0	0	0	0	203	337		AT1G34180	NAC	anac016	NAC domain containing protein 16 [Source:TAIR;Acc:AT1G34180]	1
Cluster_9	0	0	0	-1.20218	0	0	0	0	204	339		AT1G02230	NAC	NAC004	NAC domain-containing protein 4 [Source:UniProtKB/Swiss-Prot;Acc:O81913]	1
Cluster_9	-1.055	0	0	-1.26723	0	0	0	0	205	363		AT3G58070	C2H2	GIS	GIS [Source:UniProtKB/TrEMBL;Acc:A0A178V7D1]	2
Cluster_9	0	0	0	-2.18614	0	0	0	0	206	345		AT2G40740	WRKY	WRKY55	WRKY DNA-binding protein 55 [Source:TAIR;Acc:AT2G40740]	1
Cluster_9	0	0	0	-2.10559	0	0	0	0	207	344		AT5G14490	NAC	anac085	NAC domain containing protein 85 [Source:TAIR;Acc:AT5G14490]	1
Cluster_9	0	1.48794	0	-2.06767	0	0	0	0	208	271		AT1G62975	bHLH	BHLH125	Transcription factor bHLH125 [Source:UniProtKB/Swiss-Prot;Acc:Q9LQ08]	2
Cluster_9	-1.34045	0	0	-1.1831	0	1.39996	0	0	209	147		AT4G26150	GATA	GATA22	Putative GATA transcription factor 22 [Source:UniProtKB/Swiss-Prot;Acc:Q9SZI6]	3
Cluster_9	-1.60374	0	0	0	0	1.5018	0	0	210	145		AT3G17609	bZIP	HYH	HYH [Source:UniProtKB/TrEMBL;Acc:A0A178VIU6]	2
Cluster_9	0	0	0	0	0	1.09418	0	0	211	150		AT2G39250	AP2	SNZ	AP2-like ethylene-responsive transcription factor SNZ [Source:UniProtKB/Swiss-Prot;Acc:Q6PV67]	1
Cluster_9	0	0	0	0	0	1.10724	0	0	212	149		AT2G35940	TALE	BLH1	BEL1-like homeodomain protein 1 [Source:UniProtKB/Swiss-Prot;Acc:Q9SJ56]	1
Cluster_9	0	0	0	0	0	1.03468	0	0	213	153		AT2G35550	BBR-BPC	BPC7	BPC7 [Source:UniProtKB/TrEMBL;Acc:A0A178W000]	1
Cluster_9	0	0	0	0	0	1.278	0	0	214	148		AT4G11660	HSF	HSFB2B	Heat stress transcription factor B-2b [Source:UniProtKB/Swiss-Prot;Acc:Q9T0D3]	1
Cluster_9	0	0	0	0	0	1.58773	0	0	215	144		AT4G01500	B3	NGA4	NGA4 [Source:UniProtKB/TrEMBL;Acc:A0A178V2Z9]	1
Cluster_9	-1.15314	0	0	0	0	0	0	0	216	371		AT5G53200	MYB_related	TRY	TRY [Source:UniProtKB/TrEMBL;Acc:A0A178UFU9]	1
Cluster_9	-1.15088	0	0	0	0	0	0	0	217	370		AT4G35270	Nin-like	NLP2	Protein NLP2 [Source:UniProtKB/Swiss-Prot;Acc:Q7X9B9]	1
Cluster_9	-1.1913	0	0	0	0	0	0	0	218	372		AT4G18880	HSF	HSFA4A	HSF A4A [Source:UniProtKB/TrEMBL;Acc:A0A178UUP9]	1
Cluster_9	-1.11698	0	0	0	0	0	0	0	219	368		AT3G47500	Dof	CDF3	Cyclic dof factor 3 [Source:UniProtKB/Swiss-Prot;Acc:Q8LFV3]	1
Cluster_9	-1.11211	0	0	0	0	0	0	0	220	367		AT3G09600	MYB_related	RVE8	Protein REVEILLE 8 [Source:UniProtKB/Swiss-Prot;Acc:Q8RWU3]	1
Cluster_9	-1.13143	0	0	0	0	0	0	0	221	369		AT2G31230	ERF	ERF15	Ethylene-responsive transcription factor 15 [Source:UniProtKB/Swiss-Prot;Acc:Q8VYM0]	1
Cluster_9	-1.09588	0	0	0	0	0	0	0	222	366		AT4G17695	G2-like	KAN3	Probable transcription factor KAN3 [Source:UniProtKB/Swiss-Prot;Acc:Q941I2]	1
Cluster_9	-1.06596	0	0	0	0	0	0	0	223	365		AT3G08505	C3H	MKRN	E3 ubiquitin-protein ligase makorin [Source:UniProtKB/Swiss-Prot;Acc:Q6IDS6]	1
Cluster_9	-1.06521	0	0	0	0	0	0	0	224	364		AT2G42200	SBP	SPL9	Squamosa promoter-binding-like protein 9 [Source:UniProtKB/Swiss-Prot;Acc:Q700W2]	1
Cluster_9	-1.00124	0	0	0	0	0	0	0	225	362		AT5G65310	HD-ZIP	ATHB-5	Homeobox-leucine zipper protein ATHB-5 [Source:UniProtKB/Swiss-Prot;Acc:P46667]	1
Cluster_9	-1.454	0	0	0	0	0	0	0	226	377		AT3G03260	HD-ZIP	HDG8	Homeobox-leucine zipper protein HDG8 [Source:UniProtKB/Swiss-Prot;Acc:Q9M9P4]	1
Cluster_9	-1.4509	0	0	0	0	0	0	0	227	376		AT4G04450	WRKY	WRKY42	WRKY transcription factor 42 [Source:UniProtKB/Swiss-Prot;Acc:Q9XEC3]	1
Cluster_9	-1.39617	0	0	0	0	0	0	0	228	375		AT5G65080	MIKC_MADS	MAF5	K-box region and MADS-box transcription factor family protein [Source:TAIR;Acc:AT5G65080]	1
Cluster_9	-1.52218	0	0	0	0	0	0	0	229	378		AT2G31380	DBB	BBX25	B-box zinc finger protein 25 [Source:UniProtKB/Swiss-Prot;Acc:Q9SID1]	1
Cluster_9	-1.32306	0	0	0	0	0	0	0	230	374		AT4G17880	bHLH	MYC4	Transcription factor MYC4 [Source:UniProtKB/Swiss-Prot;Acc:O49687]	1
Cluster_9	-2.12102	0	0	0	0	0	0	0	231	381		AT2G21320	DBB	BBX18	B-box zinc finger protein 18 [Source:UniProtKB/Swiss-Prot;Acc:Q9SJU5]	1
Cluster_9	-1.79266	0	0	0	0	0	0	0	232	380		AT5G11590	ERF	DREB3	Dehydration-responsive element-binding protein 3 [Source:UniProtKB/Swiss-Prot;Acc:Q9LYD3]	1
Cluster_9	-1.22423	0	-1.03054	0	0	0	0	0	233	373		AT4G24240	WRKY	WRKY7	Probable WRKY transcription factor 7 [Source:UniProtKB/Swiss-Prot;Acc:Q9STX0]	2
Cluster_9	0	0	0	0	0	0	1.21955	0	234	135		AT1G70920	HD-ZIP	ATHB-X	Homeobox-leucine zipper protein ATHB-X [Source:UniProtKB/Swiss-Prot;Acc:Q8GXM7]	1
Cluster_9	0	0	0	0	0	0	1.22913	0	235	134		AT1G25560	RAV	TEM1	AP2/ERF and B3 domain-containing transcription repressor TEM1 [Source:UniProtKB/Swiss-Prot;Acc:Q9C6M5]	1
Cluster_9	0	0	0	0	0	0	1.03032	0	236	138		AT1G50420	GRAS	SCL3	Scarecrow-like protein 3 [Source:UniProtKB/Swiss-Prot;Acc:Q9LPR8]	1
Cluster_9	0	0	0	0	0	1.3107	1.2844	0	237	131		AT1G71692	MIKC_MADS	AGL12	Agamous-like MADS-box protein AGL12 [Source:UniProtKB/Swiss-Prot;Acc:Q38841]	2
Cluster_9	0	0	1.01285	1.10132	0	0	1.01161	0	238	139		AT3G53370	S1Fa-like	S1FA1	DNA-binding protein S1FA1 [Source:UniProtKB/Swiss-Prot;Acc:P42551]	3
Cluster_9	0	0	0	1.11584	0	0	1.2535	0	239	132		AT1G16060	AP2	ADAP	AP2-like ethylene-responsive transcription factor At1g16060 [Source:UniProtKB/Swiss-Prot;Acc:Q94AN4]	2
Cluster_9	0	0	0	0	1.02018	0	1.46953	1.04399	240	121		AT2G46680	HD-ZIP	ATHB-7	Homeobox-leucine zipper protein ATHB-7 [Source:UniProtKB/Swiss-Prot;Acc:P46897]	3
Cluster_9	0	0	0	0	0	0	1.23222	1.18041	241	111		AT1G24625	C2H2	ZFP7	Zinc finger protein 7 [Source:UniProtKB/Swiss-Prot;Acc:Q39266]	2
Cluster_9	0	1.09666	0	0	0	0	1.31828	0	242	130		AT1G01250	ERF	ERF023	Ethylene-responsive transcription factor ERF023 [Source:UniProtKB/Swiss-Prot;Acc:Q1ECI2]	2
Cluster_9	0	1.52116	0	0	0	0	1.47968	0	243	126		AT5G56840	MYB_related	-	At5g56840 [Source:UniProtKB/TrEMBL;Acc:Q9FJS9]	2
Cluster_9	0	0	0	0	0	-2.12736	0	-1.90492	244	468		AT5G59340	WOX	WOX2	WUSCHEL-related homeobox 2 [Source:UniProtKB/Swiss-Prot;Acc:Q6X7K1]	2
Cluster_9	0	0	0	0	0	-1.42543	0	-1.35603	245	456		AT1G27045	HD-ZIP	-	Homeobox-leucine zipper protein family [Source:TAIR;Acc:AT1G27045]	2
Cluster_9	0	0	0	-1.52309	0	-1.76671	-1.14571	-1.52147	246	459		AT1G73830	bHLH	BEE3	Transcription factor BEE 3 [Source:UniProtKB/Swiss-Prot;Acc:Q8GWK7]	4
Cluster_9	0	0	0	-1.30866	0	-2.79023	0	0	247	433		AT5G44260	C3H	-	Zinc finger CCCH domain-containing protein 61 [Source:UniProtKB/Swiss-Prot;Acc:Q9FKW2]	2
Cluster_9	-1.09733	0	0	-1.90959	0	-1.90558	0	0	248	429		AT5G39610	NAC	NAC92	NAC domain-containing protein 92 [Source:UniProtKB/Swiss-Prot;Acc:Q9FKA0]	3
Cluster_9	0	0	0	-1.0007	0	-1.2149	-1.0089	0	249	435		AT3G60390	HD-ZIP	HAT3	Homeobox-leucine zipper protein HAT3 [Source:UniProtKB/Swiss-Prot;Acc:P46602]	3
Cluster_9	0	0	0	0	0	-1.09283	-1.00649	0	250	434		AT4G32890	GATA	GATA9	GATA transcription factor 9 [Source:UniProtKB/Swiss-Prot;Acc:O82632]	2
Cluster_9	1.56046	0	0	0	0	-1.30957	-1.28272	0	251	438		AT1G79700	AP2	-	Integrase-type DNA-binding superfamily protein [Source:UniProtKB/TrEMBL;Acc:A8MQS2]	3
Cluster_9	0	0	-1.18962	0	0	-1.93911	-1.00275	-1.06471	252	448		AT5G28770	bZIP	BZIP63	Basic leucine zipper 63 [Source:UniProtKB/Swiss-Prot;Acc:B9DGI8]	4
Cluster_9	0	0	-1.47628	0	0	-1.63329	0	0	253	424		AT3G49930	C2H2	-	At3g49930 [Source:UniProtKB/TrEMBL;Acc:Q9SN24]	2
Cluster_9	0	1.08872	1.08323	0	0	-1.33896	0	0	254	417		AT1G68840	RAV	RAV2	TEM2 [Source:UniProtKB/TrEMBL;Acc:A0A178WNP0]	3
Cluster_9	0	1.45721	0	0	0	-1.30641	0	0	255	416		AT4G36570	MYB_related	ATRL3	RAD-like 3 [Source:TAIR;Acc:AT4G36570]	2
Cluster_9	0	0	0	0	0	-1.23652	0	0	256	414		AT1G32540	LSD	LOL1	lsd one like 1 [Source:TAIR;Acc:AT1G32540]	1
Cluster_9	0	0	0	0	0	-1.20614	0	0	257	412		AT4G14540	NF-YB	NFYB3	Nuclear transcription factor Y subunit B-3 [Source:UniProtKB/Swiss-Prot;Acc:O23310]	1
Cluster_9	0	0	0	0	0	-1.36351	0	0	258	418		AT5G18300	NAC	anac088	At5g18300 [Source:UniProtKB/TrEMBL;Acc:Q9FK42]	1
Cluster_9	0	0	0	0	0	-1.0467	0	0	259	405		AT2G33810	SBP	SPL3	Squamosa promoter-binding-like protein 3 [Source:UniProtKB/Swiss-Prot;Acc:P93015]	1
Cluster_9	0	0	0	0	0	-1.0183	0	0	260	404		AT5G10030	bZIP	TGA4	At5g10030 [Source:UniProtKB/TrEMBL;Acc:Q24JJ3]	1
Cluster_9	0	0	0	0	0	-1.08418	0	0	261	407		AT2G30432	MYB_related	TCL1	TCL1 [Source:UniProtKB/TrEMBL;Acc:A0A178VV20]	1
Cluster_9	0	0	0	0	0	-1.57754	0	0	262	423		AT5G49450	bZIP	BZIP1	Basic leucine zipper 1 [Source:UniProtKB/Swiss-Prot;Acc:Q9FGX2]	1
Cluster_9	0	0	0	0	0	-1.53527	0	0	263	422		AT1G19510	MYB_related	RL5	Protein RADIALIS-like 5 [Source:UniProtKB/Swiss-Prot;Acc:Q8GW75]	1
Cluster_9	0	0	0	0	0	-1.68172	0	0	264	426		AT3G22100	bHLH	BHLH117	Transcription factor bHLH117 [Source:UniProtKB/Swiss-Prot;Acc:Q9LRJ4]	1
Cluster_9	0	0	0	0	-1.56352	-1.4159	0	0	265	420		AT2G20180	bHLH	PIF1	Transcription factor PIF1 [Source:UniProtKB/Swiss-Prot;Acc:Q8GZM7]	2
Cluster_9	0	0	0	0	-1.60954	-1.1459	0	0	266	410		AT1G71030	MYB_related	ATMYBL2	At1g71030/F23N20_2 [Source:UniProtKB/TrEMBL;Acc:Q9C9A5]	2
Cluster_9	0	0	0	0	-1.51494	-1.82166	0	-1.11757	267	452		AT2G30420	MYB_related	ETC2	MYB-like transcription factor ETC2 [Source:UniProtKB/Swiss-Prot;Acc:Q84RD1]	3
Cluster_9	1.43229	0	0	0	-2.03841	-1.08741	0	0	268	408		AT1G49130	CO-like	-	B-box type zinc finger protein with CCT domain-containing protein [Source:UniProtKB/TrEMBL;Acc:F4I1N0]	3
Cluster_9	0	1.74078	0	0	-1.39838	-1.81303	0	0	269	428		AT1G26945	bHLH	PRE6	Transcription factor PRE6 [Source:UniProtKB/Swiss-Prot;Acc:Q8GW32]	3
Cluster_9	0	1.45784	0	0	-1.97428	-1.26712	0	0	270	415		AT4G01460	bHLH	BHLH57	Transcription factor bHLH57 [Source:UniProtKB/Swiss-Prot;Acc:Q9M128]	3
Cluster_9	0	0	0	-1.481	-1.41263	-1.52423	0	0	271	421		AT2G18300	bHLH	-	Basic helix-loop-helix (BHLH) DNA-binding superfamily protein [Source:UniProtKB/TrEMBL;Acc:F4IQH8]	3
Cluster_9	0	0	0	-1.38783	-1.77841	-1.41092	0	0	272	419		AT1G68520	CO-like	COL6	Zinc finger protein CONSTANS-LIKE 6 [Source:UniProtKB/Swiss-Prot;Acc:Q8LG76]	3
Cluster_9	0	0	0	-1.2862	-1.71845	-2.53047	0	0	273	431		AT1G69490	NAC	NAC029	NAP [Source:UniProtKB/TrEMBL;Acc:A0A178W8K0]	3
Cluster_9	0	0	0	-1.633	-2.68715	-1.67485	0	0	274	425		AT2G25900	C3H	ATCTH	Zinc finger CCCH domain-containing protein 23 [Source:UniProtKB/Swiss-Prot;Acc:O82307]	3
Cluster_9	0	0	0	-1.31726	-1.67086	-1.78559	-1.11482	0	275	436		AT5G39860	bHLH	PRE1	Transcription factor PRE1 [Source:UniProtKB/Swiss-Prot;Acc:Q9FLE9]	4
Cluster_9	0	3.72044	0	0	0	-3.89978	-3.01538	0	276	443		AT4G39250	MYB_related	RL1	RSM2 [Source:UniProtKB/TrEMBL;Acc:A0A178UXD0]	3
Cluster_9	0	-2.67663	-1.34587	-1.90199	0	0	0	0	277	360		AT4G28790	bHLH	BHLH23	Putative uncharacterized protein At4g28790 (Fragment) [Source:UniProtKB/TrEMBL;Acc:C0SVK2]	3
Cluster_9	0	-1.57289	-1.40304	-1.50302	0	0	0	0	278	355		AT1G29280	WRKY	WRKY65	WRKY65 [Source:UniProtKB/TrEMBL;Acc:A0A178W690]	3
Cluster_9	0	-1.44147	-1.16873	-1.31059	-1.30336	0	0	0	279	397		AT1G56010	NAC	NAC021	NAC domain-containing protein 21/22 [Source:UniProtKB/Swiss-Prot;Acc:Q84TE6]	4
Cluster_9	0	-1.32138	-1.78993	-1.14354	0	-1.23289	0	0	280	413		AT5G61590	ERF	ERF107	Ethylene-responsive transcription factor ERF107 [Source:UniProtKB/Swiss-Prot;Acc:Q9FKG2]	4
Cluster_9	0	-1.58167	-1.40172	-1.86513	0	-1.09073	0	0	281	409		AT4G01720	WRKY	WRKY47	Probable WRKY transcription factor 47 [Source:UniProtKB/Swiss-Prot;Acc:Q9ZSI7]	4
Cluster_9	0	-1.54849	0	-1.20766	0	0	0	0	282	354		AT3G53310	B3	REM20	B3 domain-containing protein REM20 [Source:UniProtKB/Swiss-Prot;Acc:Q8LAV5]	2
Cluster_9	0	-1.02801	0	-1.5925	0	0	0	0	283	351		AT2G20110	CPP	-	Tesmin/TSO1-like CXC domain-containing protein [Source:TAIR;Acc:AT2G20110]	2
Cluster_9	0	-2.15546	0	-1.94127	0	0	0	0	284	358		AT1G68640	bZIP	PAN	Transcription factor PERIANTHIA [Source:UniProtKB/Swiss-Prot;Acc:Q9SX27]	2
Cluster_9	0	-1.61771	0	-1.96708	0	0	0	0	285	356		AT5G67420	LBD	LBD37	LOB domain-containing protein 37 [Source:UniProtKB/Swiss-Prot;Acc:Q9FN11]	2
Cluster_9	0	0	-1.40431	-1.70057	0	0	0	1.33915	286	102		AT2G43000	NAC	JUB1	Transcription factor JUNGBRUNNEN 1 [Source:UniProtKB/Swiss-Prot;Acc:Q9SK55]	3
Cluster_9	0	-1.98642	-1.42968	-1.03396	1.23221	0	0	1.64369	287	84		AT5G07100	WRKY	WRKY26	Probable WRKY transcription factor 26 [Source:UniProtKB/Swiss-Prot;Acc:Q9C5T3]	5
Cluster_9	-1.79016	-3.03969	-1.54946	-1.60703	0	0	-1.34526	0	288	439		AT4G38340	Nin-like	NLP3	Protein NLP3 [Source:UniProtKB/Swiss-Prot;Acc:Q9SVF1]	5
Cluster_9	0	-2.94238	-2.73907	0	0	0	0	0	289	361		AT2G41240	bHLH	BHLH100	BHLH100 [Source:UniProtKB/TrEMBL;Acc:A0A178VX33]	2
Cluster_9	0	-2.5801	0	0	0	0	0	0	290	359		AT1G24260	MIKC_MADS	37865	At1g24260 [Source:UniProtKB/TrEMBL;Acc:B4F7R9]	1
Cluster_9	0	-2.11419	0	0	0	0	0	0	291	357		AT4G37540	LBD	LBD39	LOB domain-containing protein 39 [Source:UniProtKB/Swiss-Prot;Acc:Q9SZE8]	1
Cluster_9	0	-1.28947	0	0	0	0	0	0	292	353		AT1G76890	Trihelix	GT-2	Trihelix transcription factor GT-2 [Source:UniProtKB/Swiss-Prot;Acc:Q39117]	1
Cluster_9	0	-1.1509	0	0	0	0	0	0	293	352		AT3G15510	NAC	NAC056	NAC transcription factor 56 [Source:UniProtKB/Swiss-Prot;Acc:Q9LD44]	1
Cluster_9	0	-1.56483	-1.38503	-1.9315	-1.72676	-2.10505	0	0	294	430		AT5G10570	bHLH	BHLH61	Transcription factor bHLH61 [Source:UniProtKB/Swiss-Prot;Acc:Q9LXA9]	5
Cluster_9	0	-2.71865	-1.69081	-2.84116	-1.34781	-1.77953	0	0	295	427		AT3G29035	NAC	NAC59	NAC domain-containing protein 59 [Source:UniProtKB/Swiss-Prot;Acc:Q9LJW3]	5
Cluster_9	0	0	-2.10543	-1.52687	0	-1.18096	-1.1817	-2.33443	296	469		AT5G15830	bZIP	AtbZIP3	At5g15830 [Source:UniProtKB/TrEMBL;Acc:Q9LFU3]	5
Cluster_9	0	0	-1.65556	-1.78859	0	0	0	-1.41093	297	457		AT5G25810	ERF	TINY	Tny [Source:UniProtKB/TrEMBL;Acc:A0A178URN2]	3
Cluster_9	0	-1.79115	-1.13048	-1.21782	0	0	0	-1.82798	298	465		AT1G29600	C3H	-	Zinc finger C-x8-C-x5-C-x3-H type family protein [Source:TAIR;Acc:AT1G29600]	4
Cluster_9	1.62668	0	-1.58864	-1.57947	0	-1.18942	-1.80768	-1.0842	299	449		AT4G17460	HD-ZIP	HAT1	Homeobox-leucine zipper protein HAT1 [Source:UniProtKB/Swiss-Prot;Acc:P46600]	6
Cluster_9	0	-1.81393	0	-2.9464	-1.16661	0	-1.41688	-1.87105	300	467		AT1G02340	bHLH	HFR1	Transcription factor HFR1 [Source:UniProtKB/Swiss-Prot;Acc:Q9FE22]	5
Cluster_9	0	-1.47543	-1.55185	-1.65434	-1.73373	-1.20872	-1.87026	-1.83966	301	466		AT3G51910	HSF	HSFA7A	Heat stress transcription factor A-7a [Source:UniProtKB/Swiss-Prot;Acc:Q9SV12]	7
Cluster_9	0	0	0	0	0	0	-3.06229	-3.138	302	470		AT4G34530	bHLH	BHLH63	CIB1 [Source:UniProtKB/TrEMBL;Acc:A0A178V495]	2
Cluster_8	0	0	-3.13149	0	-2.75164	-5.7036	-3.08197	0	303	445		AT3G56980	bHLH	ORG3	Transcription factor ORG3 [Source:UniProtKB/Swiss-Prot;Acc:Q9M1K0]	4
Cluster_8	0	0	-3.75382	0	-3.37979	-5.35912	-3.02071	0	304	444		AT3G56970	bHLH	ORG2	Transcription factor ORG2 [Source:UniProtKB/Swiss-Prot;Acc:Q9M1K1]	4
Cluster_8	0	-2.34241	-2.23828	0	-1.70671	-3.95052	-2.77195	-1.58477	305	460		AT5G04150	bHLH	BHLH101	basic helix-loop-helix (bHLH) DNA-binding superfamily protein [Source:TAIR;Acc:AT5G04150]	6
Cluster_7	0	0	2.71961	0	2.15214	0	0	0	306	167		AT3G24520	HSF	HSFC1	Heat stress transcription factor C-1 [Source:UniProtKB/Swiss-Prot;Acc:Q9LV52]	2
Cluster_7	1.24815	1.59353	2.42208	0	2.51419	0	0	0	307	162		AT4G36900	ERF	RAP2-10	Ethylene-responsive transcription factor RAP2-10 [Source:UniProtKB/Swiss-Prot;Acc:Q9SW63]	4
Cluster_7	1.30871	0	1.51478	1.29324	1.14482	0	0	0	308	194		AT1G66350	GRAS	RGL1	DELLA protein RGL1 [Source:UniProtKB/Swiss-Prot;Acc:Q9C8Y3]	4
Cluster_7	1.20603	0	1.85684	2.48302	2.59296	0	0	0	309	161		AT3G54810	GATA	GATA8	GATA transcription factor [Source:UniProtKB/TrEMBL;Acc:B9DHF1]	4
Cluster_7	0	1.47676	1.78442	2.25878	1.71335	0	0	0	310	177		AT5G24590	NAC	NAC091	NAC domain-containing protein 91 [Source:UniProtKB/Swiss-Prot;Acc:Q9LKG8]	4
Cluster_7	0	1.36135	1.81968	1.7933	1.85406	0	0	0	311	173		AT1G22190	ERF	RAP2-13	Ethylene-responsive transcription factor RAP2-13 [Source:UniProtKB/Swiss-Prot;Acc:Q9LM15]	4
Cluster_7	0	1.00421	1.47506	2.29031	1.92459	0	0	0	312	172		AT3G49530	NAC	NAC062	NAC domain-containing protein 62 [Source:UniProtKB/Swiss-Prot;Acc:Q9SCK6]	4
Cluster_7	0	2.34083	1.54652	2.16176	1.44607	0	0	0	313	184		AT1G72210	bHLH	BHLH96	Transcription factor bHLH96 [Source:UniProtKB/Swiss-Prot;Acc:Q9C7T4]	4
Cluster_7	0	1.38065	1.27911	1.96291	1.68585	0	1.18697	0	314	136		AT5G58620	C3H	-	Zinc finger CCCH domain-containing protein 66 [Source:UniProtKB/Swiss-Prot;Acc:Q9LUZ4]	5
Cluster_7	0	2.15813	0	3.53893	2.28869	0	0	0	315	165		AT1G44830	ERF	ERF014	Ethylene-responsive transcription factor ERF014 [Source:UniProtKB/Swiss-Prot;Acc:Q9LPE8]	3
Cluster_7	1.72705	1.4866	2.68941	2.22094	2.24925	0	0	0	316	166		AT4G01250	WRKY	WRKY22	WRKY transcription factor 22 [Source:UniProtKB/Swiss-Prot;Acc:O04609]	5
Cluster_7	1.70454	2.57767	3.24609	2.64215	2.45722	0	0	0	317	163		AT3G50060	MYB	MYB77	AT3g50060/F3A4_140 [Source:UniProtKB/TrEMBL;Acc:Q9SN12]	5
Cluster_7	2.41229	1.68585	2.53147	3.40845	1.95921	0	0	0	318	171		AT4G21440	MYB	ATMYB102	Transcription factor MYB102 [Source:UniProtKB/Swiss-Prot;Acc:Q9LDR8]	5
Cluster_7	1.2056	2.37046	3.0714	2.43883	1.7692	-2.59604	0	0	319	432		AT5G50570	SBP	SPL13A	Squamosa promoter-binding-like protein 13B [Source:UniProtKB/Swiss-Prot;Acc:P0DI11]	6
Cluster_7	0	1.96726	4.82755	3.15138	2.38764	0	0	0	320	164		AT4G25470	ERF	DREB1C	C-repeat binding factor 2 [Source:UniProtKB/TrEMBL;Acc:B2BIW9]	4
Cluster_7	0	1.78601	4.72503	2.07128	3.34993	0	0	0	321	160		AT4G25490	ERF	DREB1B	DRE/CRT-binding factor 1 [Source:UniProtKB/TrEMBL;Acc:B6DTR3]	4
Cluster_7	0	1.52523	2.0519	2.76248	2.17443	0	1.35861	1.19836	322	109		AT2G40140	C3H	CZF1	Zinc finger CCCH domain-containing protein 29 [Source:UniProtKB/Swiss-Prot;Acc:Q9XEE6]	6
Cluster_7	-1.00405	1.81716	2.46233	2.72986	1.92146	0	1.93705	1.62487	323	86		AT5G47230	ERF	ERF5	ERF5 [Source:UniProtKB/TrEMBL;Acc:A0A178UKK9]	7
Cluster_7	0	2.03303	3.0291	1.7367	2.40244	0	2.57374	1.69625	324	80		AT3G19580	C2H2	AZF2	ZF2 [Source:UniProtKB/TrEMBL;Acc:A0A178VJ97]	6
Cluster_7	0	2.33532	2.43374	3.06413	2.25162	1.41871	1.92115	1.49175	325	91		AT5G61600	ERF	ERF104	Ethylene-responsive transcription factor ERF104 [Source:UniProtKB/Swiss-Prot;Acc:Q9FKG1]	7
Cluster_7	0	1.51125	2.21485	1.73978	2.05913	1.28125	1.44376	1.6116	326	87		AT3G15210	ERF	ERF4	Ethylene-responsive transcription factor 4 [Source:UniProtKB/Swiss-Prot;Acc:O80340]	7
Cluster_7	0	2.65056	2.97932	3.58567	3.62964	1.56803	2.02447	1.28217	327	105		AT3G55980	C3H	SZF1	Salt-inducible zinc finger 1 [Source:UniProtKB/TrEMBL;Acc:A0A1I9LNJ4]	7
Cluster_7	0	2.91516	2.98293	3.71389	3.76961	1.84245	2.10522	1.89961	328	66		AT5G51190	ERF	ERF105	Ethylene-responsive transcription factor ERF105 [Source:UniProtKB/Swiss-Prot;Acc:Q8VY90]	7
Cluster_7	0	2.30526	1.60279	2.00169	0	1.53679	2.14872	1.07791	329	119		AT5G41315	bHLH	GL3	Basic helix-loop-helix (BHLH) DNA-binding superfamily protein [Source:UniProtKB/TrEMBL;Acc:A0A1R7T3F7]	6
Cluster_7	0	1.26547	2.31777	1.31686	0	1.06812	1.98274	1.56373	330	89		AT5G07700	MYB	MYB76	MYB76 [Source:UniProtKB/TrEMBL;Acc:A0A178UB51]	6
Cluster_7	0	2.34601	1.55908	2.06042	0	0	1.03435	1.25079	331	107		AT2G34140	Dof	CDF4	Cyclic dof factor 4 [Source:UniProtKB/Swiss-Prot;Acc:O22967]	5
Cluster_7	0	2.63878	3.00165	2.99227	0	0	2.29218	1.4995	332	90		AT4G20970	bHLH	BHLH162	Transcription factor bHLH162 [Source:UniProtKB/Swiss-Prot;Acc:F4JIJ7]	5
Cluster_7	0	3.44346	2.52471	3.31513	0	1.24174	1.85314	2.43127	333	48		AT2G25820	ERF	ERF042	Ethylene-responsive transcription factor ERF042 [Source:UniProtKB/Swiss-Prot;Acc:Q52QU1]	6
Cluster_7	1.8207	2.22079	3.31478	3.08511	0	0	0	0	334	217		AT3G50410	Dof	DOF3.4	OBP1 [Source:UniProtKB/TrEMBL;Acc:A0A178VFT5]	4
Cluster_7	1.70794	2.58171	2.49898	2.64969	0	0	1.24083	0	335	133		AT1G10585	bHLH	BHLH167	Transcription factor bHLH167 [Source:UniProtKB/Swiss-Prot;Acc:F4I4E1]	5
Cluster_7	1.68059	3.38849	1.63941	2.99268	0	0	0	0	336	218		AT5G62165	MIKC_MADS	AGL42	MADS-box protein AGL42 [Source:UniProtKB/Swiss-Prot;Acc:Q9FIS1]	4
Cluster_7	2.03715	2.98613	3.16229	2.16314	0	0	0	0	337	215		AT1G01030	B3	NGA3	NGA3 [Source:UniProtKB/TrEMBL;Acc:A0A178W3T3]	4
Cluster_7	2.46373	3.9414	3.16159	1.6459	0	0	0	0	338	211		AT5G40350	MYB	MYB24	Transcription factor MYB24 [Source:UniProtKB/Swiss-Prot;Acc:Q9SPG9]	4
Cluster_7	2.61625	5.40152	2.79048	3.17543	0	0	1.45049	0	339	127		AT5G50915	bHLH	BHLH137	Transcription factor bHLH137 [Source:UniProtKB/Swiss-Prot;Acc:Q93W88]	5
Cluster_7	0	2.45998	2.56035	2.04991	0	0	0	0	340	243		AT5G62380	NAC	NAC101	NAC domain-containing protein 101 [Source:UniProtKB/Swiss-Prot;Acc:Q9LVA1]	3
Cluster_7	0	3.16323	2.15016	2.87351	0	0	0	0	341	232		AT1G62990	TALE	KNAT7	Homeobox protein knotted-1-like 7 [Source:UniProtKB/Swiss-Prot;Acc:Q9FPQ8]	3
Cluster_7	0	2.65187	4.85936	2.64804	0	0	0	0	342	237		AT1G19210	ERF	ERF017	Ethylene-responsive transcription factor ERF017 [Source:UniProtKB/Swiss-Prot;Acc:Q84QC2]	3
Cluster_7	0	3.26445	3.40125	0	0	1.14529	0	1.14058	343	114		AT3G60490	ERF	ERF035	Ethylene-responsive transcription factor ERF035 [Source:UniProtKB/Swiss-Prot;Acc:Q9M210]	4
Cluster_7	0	3.27842	2.35892	0	0	0	1.33579	1.42742	344	95		AT5G46590	NAC	anac096	NAC domain-containing protein 96 [Source:UniProtKB/Swiss-Prot;Acc:Q9LS24]	4
Cluster_7	0	2.46059	2.78461	0	0	0	0	0	345	242		AT5G46830	bHLH	BHLH28	Transcription factor bHLH28 [Source:UniProtKB/Swiss-Prot;Acc:Q9LUK7]	2
Cluster_7	0	3.12402	2.59753	0	0	0	0	0	346	233		AT3G08500	MYB	MYB83	Transcription factor MYB83 [Source:UniProtKB/Swiss-Prot;Acc:Q9C6U1]	2
Cluster_7	0	2.27638	2.31586	0	0	0	0	0	347	246		AT4G00480	bHLH	ATMYC1	Basic helix-loop-helix (BHLH) DNA-binding superfamily protein [Source:UniProtKB/TrEMBL;Acc:F4JHC4]	2
Cluster_7	0	2.62689	1.96685	0	0	0	0	0	348	238		AT5G65640	bHLH	BHLH93	Transcription factor bHLH93 [Source:UniProtKB/Swiss-Prot;Acc:Q9LSL1]	2
Cluster_7	0	3.22251	1.86719	0	0	0	0	0	349	231		AT1G62700	NAC	NAC026	NAC domain-containing protein 26 [Source:UniProtKB/Swiss-Prot;Acc:F4HYV5]	2
Cluster_7	0	1.95374	4.2627	0	0	0	0	0	350	255		AT1G12540	bHLH	BHLH55	Transcription factor bHLH55 [Source:UniProtKB/Swiss-Prot;Acc:Q9LN95]	2
Cluster_7	0	2.51111	4.66783	0	0	0	0	0	351	240		AT5G51990	ERF	DREB1D	C-repeat binding factor 4 [Source:UniProtKB/TrEMBL;Acc:B2BJ26]	2
Cluster_6	0	1.54716	1.39523	1.74416	0	0	0	0	352	268		AT5G62940	Dof	DOF5.6	HCA2 [Source:UniProtKB/TrEMBL;Acc:A0A178UF22]	3
Cluster_6	0	1.57884	1.4502	1.94575	0	0	0	0	353	267		AT1G75240	ZF-HD	ZHD5	ZHD5 [Source:UniProtKB/TrEMBL;Acc:A0A178WFZ4]	3
Cluster_6	0	1.73567	1.76618	1.67143	0	0	0	0	354	262		AT1G08290	C2H2	WIP3	Zinc finger protein WIP3 [Source:UniProtKB/Swiss-Prot;Acc:Q9SGD1]	3
Cluster_6	0	2.17518	1.44963	1.59319	0	0	0	0	355	247		AT4G37730	bZIP	AtbZIP7	BZIP transcription factor-like protein [Source:UniProtKB/TrEMBL;Acc:Q9T062]	3
Cluster_6	0	2.0313	1.06064	2.20293	0	0	0	0	356	251		AT5G46880	HD-ZIP	HDG5	Homeobox-leucine zipper protein HDG5 [Source:UniProtKB/Swiss-Prot;Acc:Q9FJS2]	3
Cluster_6	0	1.05769	1.82297	2.25921	0	0	0	0	357	289		AT1G19850	ARF	ARF5	Auxin response factor [Source:UniProtKB/TrEMBL;Acc:A0A178W993]	3
Cluster_6	0	1.61112	2.26158	2.29392	0	0	0	0	358	266		AT4G36160	NAC	ANAC076	NAC domain containing protein 76 [Source:TAIR;Acc:AT4G36160]	3
Cluster_6	0	1.09469	1.03675	1.18984	0	0	0	0	359	286		AT2G37260	WRKY	WRKY44	WRKY transcription factor 44 [Source:UniProtKB/Swiss-Prot;Acc:Q9ZUU0]	3
Cluster_6	0	1.14296	1.62813	1.44022	1.00847	0	0	0	360	205		AT2G28510	Dof	DOF2.1	Dof zinc finger protein DOF2.1 [Source:UniProtKB/Swiss-Prot;Acc:Q8LE43]	4
Cluster_6	1.08175	1.30611	1.76848	1.27075	0	0	0	0	361	228		AT3G15270	SBP	SPL5	SPL5 [Source:UniProtKB/TrEMBL;Acc:A0A178VL13]	4
Cluster_6	1.31225	1.6817	1.65137	2.25936	0	0	0	0	362	226		AT5G57390	AP2	AIL5	AP2-like ethylene-responsive transcription factor AIL5 [Source:UniProtKB/Swiss-Prot;Acc:Q6PQQ3]	4
Cluster_6	1.02123	2.49679	1.75318	1.47945	0	0	0	0	363	229		AT5G67180	AP2	TOE3	AP2-like ethylene-responsive transcription factor TOE3 [Source:UniProtKB/Swiss-Prot;Acc:Q9FH95]	4
Cluster_6	0	1.92087	0	2.09382	0	0	0	0	364	256		AT4G28500	NAC	NAC073	NAC domain-containing protein 73 [Source:UniProtKB/Swiss-Prot;Acc:O49459]	2
Cluster_6	0	2.0795	0	2.3344	0	0	0	0	365	249		AT1G12260	NAC	NAC007	NAC domain-containing protein 7 [Source:UniProtKB/Swiss-Prot;Acc:Q9FWX2]	2
Cluster_6	0	1.52935	0	2.42724	0	0	0	0	366	270		AT3G45610	Dof	DOF3.2	Dof zinc finger protein DOF3.2 [Source:UniProtKB/Swiss-Prot;Acc:Q9M1E6]	2
Cluster_6	0	2.50006	0	2.95735	0	0	0	0	367	241		AT1G80590	WRKY	WRKY66	Probable WRKY transcription factor 66 [Source:UniProtKB/Swiss-Prot;Acc:Q9M8M6]	2
Cluster_6	0	1.18028	0	1.48695	0	0	0	0	368	283		AT3G55370	Dof	OBP3	OBF-binding protein 3 [Source:UniProtKB/TrEMBL;Acc:F4IWU4]	2
Cluster_6	0	1.26988	0	1.46047	0	0	0	0	369	277		AT1G79840	HD-ZIP	GL2	HD-ZIP IV family of homeobox-leucine zipper protein with lipid-binding START domain-containing protein [Source:UniProtKB/TrEMBL;Acc:F4HQC0]	2
Cluster_6	0	1.05768	0	1.43647	0	0	0	0	370	290		AT3G25710	bHLH	BHLH32	Transcription factor AIG1 [Source:UniProtKB/Swiss-Prot;Acc:Q9LS08]	2
Cluster_6	0	1.27637	0	1.7264	0	0	0	0	371	276		AT3G57600	ERF	DREB2F	Dehydration-responsive element-binding protein 2F [Source:UniProtKB/Swiss-Prot;Acc:Q9SVX5]	2
Cluster_6	1.91808	0	2.92055	2.40809	0	0	0	0	372	216		AT1G77640	ERF	ERF013	Ethylene-responsive transcription factor ERF013 [Source:UniProtKB/Swiss-Prot;Acc:Q9CAP4]	3
Cluster_6	2.24509	1.69517	1.98621	2.61559	0	0	0	1.7879	373	70		AT5G46350	WRKY	WRKY8	Probable WRKY transcription factor 8 [Source:UniProtKB/Swiss-Prot;Acc:Q9FL26]	5
Cluster_6	0	0	2.45978	5.31599	0	0	0	0	374	300		AT4G28110	MYB	AtMYB41	MYB41 [Source:UniProtKB/TrEMBL;Acc:A0A178V452]	2
Cluster_6	0	0	1.7072	2.99937	0	0	0	0	375	309		AT5G22380	NAC	NAC090	NAC-domain protein-like [Source:UniProtKB/TrEMBL;Acc:Q680R1]	2
Cluster_6	0	0	1.76675	2.85012	0	0	0	0	376	308		AT5G12870	MYB	MYB46	Transcription factor MYB46 [Source:UniProtKB/Swiss-Prot;Acc:Q9LXV2]	2
Cluster_6	0	0	2.46169	2.21806	0	0	0	0	377	299		AT1G18860	WRKY	WRKY61	WRKY DNA-binding protein 61 [Source:TAIR;Acc:AT1G18860]	2
Cluster_6	0	0	2.59336	2.1421	0	0	0	0	378	297		AT1G71930	NAC	NAC030	NAC domain-containing protein 30 [Source:UniProtKB/Swiss-Prot;Acc:Q9C8W9]	2
Cluster_6	0	0	1.35427	1.93407	0	0	0	0	379	312		AT1G51700	Dof	DOF1.7	Dof zinc finger protein DOF1.7 [Source:UniProtKB/Swiss-Prot;Acc:O82155]	2
Cluster_6	0	0	1.77233	1.53939	0	0	0	0	380	307		AT3G49690	MYB	RAX3	RAX3 [Source:UniProtKB/TrEMBL;Acc:A0A178VK29]	2
Cluster_6	0	0	1.1784	1.27338	0	0	0	0	381	314		AT1G50640	ERF	ERF3	Putative uncharacterized protein At1g50640 (Fragment) [Source:UniProtKB/TrEMBL;Acc:C0SV01]	2
Cluster_6	0	0	0	1.90109	0	0	0	0	382	332		AT4G38000	Dof	DOF4.7	Dof zinc finger protein-like [Source:UniProtKB/TrEMBL;Acc:Q0WQS4]	1
Cluster_6	0	0	0	1.91462	0	0	0	0	383	331		AT4G00220	LBD	LBD30	LOB domain-containing protein 30 [Source:UniProtKB/Swiss-Prot;Acc:O81323]	1
Cluster_6	0	0	0	1.85682	0	0	0	0	384	333		AT3G16870	GATA	GATA17	Putative uncharacterized protein At3g16870 [Source:UniProtKB/TrEMBL;Acc:Q0WPA1]	1
Cluster_6	0	0	0	1.65578	0	0	0	0	385	334		AT2G18380	GATA	GATA20	HANL1 [Source:UniProtKB/TrEMBL;Acc:A0A178VWM7]	1
Cluster_6	0	0	0	2.15772	0	0	0	0	386	330		AT2G36890	MYB	RAX2	Duplicated homeodomain-like superfamily protein [Source:TAIR;Acc:AT2G36890]	1
Cluster_6	0	0	0	2.23857	0	0	0	0	387	329		AT2G27300	NAC	NTL8	NAC domain-containing protein 40 [Source:UniProtKB/Swiss-Prot;Acc:Q9XIN7]	1
Cluster_6	0	0	0	2.36456	0	0	0	0	388	328		AT1G29160	Dof	DOF1.5	Putative uncharacterized protein At1g29160 (Fragment) [Source:UniProtKB/TrEMBL;Acc:C0SUY0]	1
Cluster_6	0	0	0	2.382	0	0	0	0	389	327		AT3G03200	NAC	NAC045	NAC045 [Source:UniProtKB/TrEMBL;Acc:A0A178VIZ2]	1
Cluster_6	0	0	0	1.25071	0	0	0	0	390	336		AT5G59450	GRAS	SCL11	Scarecrow-like protein 11 [Source:UniProtKB/Swiss-Prot;Acc:Q9LTI5]	1
Cluster_6	0	0	0	1.25129	0	0	0	0	391	335		AT2G46590	Dof	DOF2.5	Dof zinc finger protein DOF2.5 [Source:UniProtKB/Swiss-Prot;Acc:Q9ZPY0]	1
Cluster_6	0	0	0	2.89202	0	0	0	0	392	322		AT5G54230	MYB	MYB49	Myb domain protein 49 [Source:UniProtKB/TrEMBL;Acc:Q9SPG6]	1
Cluster_6	0	0	0	2.89484	0	0	0	0	393	321		AT2G46130	WRKY	WRKY43	Probable WRKY transcription factor 43 [Source:UniProtKB/Swiss-Prot;Acc:Q8GY11]	1
Cluster_6	0	0	0	2.88883	0	0	0	0	394	323		AT5G23000	MYB	RAX1	Transcription factor RAX1 [Source:UniProtKB/Swiss-Prot;Acc:Q9FG68]	1
Cluster_6	0	0	0	2.82241	0	0	0	0	395	324		AT3G02940	MYB	MYB107	At3g02940 [Source:UniProtKB/TrEMBL;Acc:Q9LDI5]	1
Cluster_6	0	0	0	3.03646	0	0	0	0	396	320		AT1G79180	MYB	ATMYB63	myb domain protein 63 [Source:TAIR;Acc:AT1G79180]	1
Cluster_6	0	0	0	2.57387	0	0	0	0	397	326		AT5G03510	C2H2	-	C2H2-type zinc finger family protein [Source:UniProtKB/TrEMBL;Acc:Q9LZD5]	1
Cluster_6	0	0	0	2.64806	0	0	0	0	398	325		AT3G13540	MYB	MYB5	MYB5 [Source:UniProtKB/TrEMBL;Acc:A0A178VAR4]	1
Cluster_6	0	0	0	2.27876	0	1.54159	1.5638	0	399	123		AT2G31180	MYB	MYB14	Transcription factor MYB14 [Source:UniProtKB/Swiss-Prot;Acc:Q9SJX8]	3
Cluster_6	1.45989	0	0	1.66714	0	0	0	0	400	222		AT5G40330	MYB	MYB23	Transcription factor MYB23 [Source:UniProtKB/Swiss-Prot;Acc:Q96276]	2
Cluster_6	1.52819	0	0	1.85092	0	0	0	0	401	221		AT1G65910	NAC	anac028	NAC028 [Source:UniProtKB/TrEMBL;Acc:A0A178W7T7]	2
Cluster_6	1.13393	0	0	1.82286	0	0	0	0	402	227		AT1G05710	bHLH	-	-	2
Cluster_6	1.26268	0	0	1.10322	0	-1.2018	0	0	403	411		AT4G22950	MIKC_MADS	AGL19	Agamous-like MADS-box protein AGL19 [Source:UniProtKB/Swiss-Prot;Acc:O82743]	3
Cluster_5	3.08459	2.54476	3.80814	1.72394	1.59467	2.82308	3.18727	2.19662	404	58		AT2G22770	bHLH	NAI1	NAI1 [Source:UniProtKB/TrEMBL;Acc:A0A178VWP9]	8
Cluster_5	2.39002	2.60085	2.98902	1.61096	2.65472	3.47147	3.26041	2.57043	405	45		AT1G74430	MYB	MYB95	At1g74430 [Source:UniProtKB/TrEMBL;Acc:Q9SG63]	8
Cluster_5	1.05752	1.91213	3.44242	2.10464	2.93925	3.31295	3.76176	3.16322	406	33		AT1G32640	bHLH	MYC2	ZBF1 [Source:UniProtKB/TrEMBL;Acc:A0A178W7C3]	8
Cluster_5	2.84677	2.8926	3.97395	3.11241	1.57974	2.39626	3.64441	4.45509	407	19		AT5G13330	ERF	ERF113	Rap2.6L [Source:UniProtKB/TrEMBL;Acc:A0A178UKL8]	8
Cluster_5	0	3.07977	4.86278	3.92183	0	2.42327	4.25971	4.57462	408	18		AT5G61890	ERF	ERF114	Ethylene-responsive transcription factor ERF114 [Source:UniProtKB/Swiss-Prot;Acc:Q9FH54]	6
Cluster_5	2.19167	2.12028	3.9947	1.4595	2.72498	0	2.73362	2.78112	409	42		AT3G15500	NAC	NAC055	NAC3 [Source:UniProtKB/TrEMBL;Acc:A0A178VLD3]	7
Cluster_5	2.50982	2.94239	3.77674	1.4749	2.04238	0	3.39187	2.9087	410	37		AT5G17490	GRAS	RGL3	DELLA protein RGL3 [Source:UniProtKB/Swiss-Prot;Acc:Q9LF53]	7
Cluster_5	3.61128	2.60037	3.32325	2.9843	1.84021	0	1.08062	2.46101	411	47		AT4G18170	WRKY	WRKY28	WRKY28 [Source:UniProtKB/TrEMBL;Acc:A0A178V3M3]	7
Cluster_5	1.86433	2.8716	3.26812	1.69221	1.17295	1.29325	1.57838	1.12012	412	116		AT5G60890	MYB	MYB34	Transcription factor MYB34 [Source:UniProtKB/Swiss-Prot;Acc:O64399]	8
Cluster_5	1.7021	2.87422	4.75984	2.41101	0	1.20196	3.05578	2.27693	413	55		AT2G22200	ERF	ERF056	Ethylene-responsive transcription factor ERF056 [Source:UniProtKB/Swiss-Prot;Acc:Q9SIE4]	7
Cluster_5	4.07273	4.02102	4.6275	3.4129	1.88589	2.7608	2.65559	1.12094	414	115		AT4G29930	bHLH	BHLH27	Transcription factor bHLH27 [Source:UniProtKB/Swiss-Prot;Acc:Q700E3]	8
Cluster_5	4.00874	4.27657	3.78822	4.90792	5.29365	1.81868	1.48498	1.48395	415	93		AT4G28140	ERF	ERF054	Ethylene-responsive transcription factor ERF054 [Source:UniProtKB/Swiss-Prot;Acc:Q9M0J3]	8
Cluster_5	3.19609	2.31563	2.57286	3.33857	4.11352	0	0	0	416	157		AT1G21910	ERF	ERF012	DREB26 [Source:UniProtKB/TrEMBL;Acc:A0A178W3Q9]	5
Cluster_5	3.44567	2.67987	4.15745	3.21965	3.41043	0	1.53538	0	417	124		AT4G05100	MYB	AtMYB74	Transcription factor MYB74 [Source:UniProtKB/Swiss-Prot;Acc:Q9M0Y5]	6
Cluster_5	3.88847	4.26894	4.91412	1.95318	4.19424	0	0	0	418	156		AT2G20880	ERF	ERF053	Ethylene-responsive transcription factor ERF053 [Source:UniProtKB/Swiss-Prot;Acc:Q9SKT1]	5
Cluster_4	0	0	2.90668	0	0	3.28298	4.48354	5.3839	419	10		AT3G27810	MYB	MYB21	Transcription factor MYB21 [Source:UniProtKB/Swiss-Prot;Acc:Q9LK95]	4
Cluster_4	2.67787	0	0	0	0	2.38504	6.23099	7.27607	420	5		AT5G01900	WRKY	WRKY62	WRKY62 [Source:UniProtKB/TrEMBL;Acc:A0A178U8T9]	4
Cluster_4	1.76273	0	3.67342	4.50615	0	3.77822	7.19899	7.05889	421	7		AT5G07310	ERF	ERF115	Ethylene-responsive transcription factor ERF115 [Source:UniProtKB/Swiss-Prot;Acc:Q9LY29]	6
Cluster_4	3.22612	2.49383	4.40695	3.52578	0	3.66131	6.98915	7.62874	422	2		AT1G61110	NAC	NAC025	NAC transcription factor 25 [Source:UniProtKB/Swiss-Prot;Acc:Q8GY42]	7
Cluster_3	1.90715	1.57783	2.02328	1.8685	4.23432	2.53531	2.69456	1.96257	423	64		AT5G49520	WRKY	WRKY48	Probable WRKY transcription factor 48 [Source:UniProtKB/Swiss-Prot;Acc:Q9FGZ4]	8
Cluster_3	2.14888	1.80625	2.70637	2.07736	4.24885	2.8142	2.9046	2.2895	424	54		AT5G67300	MYB	MYB44	MYBR1 [Source:UniProtKB/TrEMBL;Acc:A0A178UQ74]	8
Cluster_3	2.44023	2.23793	1.19242	1.93745	5.73717	3.09236	2.9361	2.94541	425	36		AT4G31800	WRKY	WRKY18	WRKY like transcription factor [Source:UniProtKB/TrEMBL;Acc:Q0WTZ3]	8
Cluster_3	0	1.832	2.57164	2.8904	6.05079	2.48334	3.24577	2.77809	426	43		AT4G17490	ERF	ERF6	Ethylene-responsive transcription factor 6 [Source:UniProtKB/Swiss-Prot;Acc:Q8VZ91]	7
Cluster_3	2.16816	2.66046	4.02868	2.32934	6.89865	4.21096	0	0	427	141		AT1G12610	ERF	DREB1F	Dehydration-responsive element-binding protein 1F [Source:UniProtKB/Swiss-Prot;Acc:Q9LN86]	6
Cluster_3	0	1.02112	1.38645	2.50131	3.38408	2.2325	2.61636	1.35409	428	101		AT3G46090	C2H2	ZAT7	ZAT7 [Source:UniProtKB/TrEMBL;Acc:A0A178VI57]	7
Cluster_3	0	1.24724	1.74289	2.42307	3.42032	1.39058	2.27238	2.119	429	59		AT2G38470	WRKY	WRKY33	WRKY33 [Source:UniProtKB/TrEMBL;Acc:A0A178VLS4]	7
Cluster_3	0	0	0	1.56169	3.65986	1.80139	2.10027	1.71211	430	76		AT4G23810	WRKY	WRKY53	Probable WRKY transcription factor 53 [Source:UniProtKB/Swiss-Prot;Acc:Q9SUP6]	5
Cluster_3	1.5278	2.21578	0	1.48087	2.41271	2.10423	2.35116	2.04815	431	62		AT5G53290	ERF	CRF3	Ethylene-responsive transcription factor CRF3 [Source:UniProtKB/Swiss-Prot;Acc:Q9FK12]	7
Cluster_3	0	1.55086	2.44358	0	4.77181	0	2.0227	2.38557	432	50		AT3G50260	ERF	ERF011	Ethylene-responsive transcription factor ERF011 [Source:UniProtKB/Swiss-Prot;Acc:Q9SNE1]	5
Cluster_3	2.15267	1.79864	1.74252	0	2.88297	1.76074	1.88535	1.92199	433	65		AT3G06490	MYB	MYB108	Transcription factor MYB108 [Source:UniProtKB/Swiss-Prot;Acc:Q9LDE1]	7
Cluster_3	2.09587	1.43742	2.0719	0	2.58423	2.33056	2.76652	2.34844	434	52		AT2G38250	Trihelix	GT-3B	Trihelix transcription factor GT-3b [Source:UniProtKB/Swiss-Prot;Acc:O80450]	7
Cluster_3	1.34625	1.71367	3.82973	0	2.73751	2.63888	3.00613	1.81191	435	69		AT4G27410	NAC	RD26	NAC (No Apical Meristem) domain transcriptional regulator superfamily protein [Source:UniProtKB/TrEMBL;Acc:F4JIU9]	7
Cluster_3	1.83057	1.88515	2.62018	1.77101	1.67364	2.11404	2.4236	1.71136	436	77		AT2G46510	bHLH	AIB	Transcription factor ABA-INDUCIBLE bHLH-TYPE [Source:UniProtKB/Swiss-Prot;Acc:Q9ZPY8]	8
Cluster_3	2.272	2.12026	2.26366	2.35338	2.56699	2.40207	1.92151	1.84301	437	67		AT4G32800	ERF	ERF043	Ethylene-responsive transcription factor ERF043 [Source:UniProtKB/Swiss-Prot;Acc:Q9M080]	8
Cluster_3	2.04322	1.33368	2.50926	2.62328	3.06382	1.2715	1.87521	1.68588	438	82		AT4G37260	MYB	MYB73	MYB73 [Source:UniProtKB/TrEMBL;Acc:A0A178V4E7]	8
Cluster_3	1.53035	1.57351	2.27678	1.8431	3.31504	1.58767	2.12078	1.6952	439	81		AT4G17230	GRAS	SCL13	SCARECROW-like 13 [Source:TAIR;Acc:AT4G17230]	8
Cluster_3	0	0	0	0	6.4241	3.29173	0	0	440	143		AT5G56960	bHLH	-	basic helix-loop-helix (bHLH) DNA-binding family protein [Source:TAIR;Acc:AT5G56960]	2
Cluster_3	0	0	0	2.30243	6.6032	3.52695	0	0	441	142		AT5G52020	ERF	ERF025	Ethylene-responsive transcription factor ERF025 [Source:UniProtKB/Swiss-Prot;Acc:Q9FJ90]	3
Cluster_3	0	0	0	0	7.86502	4.005	4.73327	0	442	122		AT1G22810	ERF	ERF019	Ethylene-responsive transcription factor ERF019 [Source:UniProtKB/Swiss-Prot;Acc:O80542]	3
Cluster_3	0	1.47635	1.99009	0	1.0161	3.17332	3.80856	2.21473	443	57		AT1G56650	MYB	MYB75	Transcription factor MYB75 [Source:UniProtKB/Swiss-Prot;Acc:Q9FE25]	6
Cluster_3	0	3.50213	2.65032	0	2.76331	3.74444	4.99701	4.07529	444	25		AT1G66380	MYB	MYB114	Transcription factor MYB114 [Source:UniProtKB/Swiss-Prot;Acc:Q9FNV8]	6
Cluster_3	0	2.23177	2.40244	1.59406	3.53197	3.07235	3.29905	2.82259	445	40		AT4G17500	ERF	ERF1A	Ethylene-responsive transcription factor 1A [Source:UniProtKB/Swiss-Prot;Acc:O80337]	7
Cluster_3	0	1.41415	1.3823	1.98606	3.59561	3.07766	3.76536	3.21589	446	32		AT2G46400	WRKY	WRKY46	Probable WRKY transcription factor 46 [Source:UniProtKB/Swiss-Prot;Acc:Q9SKD9]	7
Cluster_3	-1.11561	1.58521	2.27626	2.32152	3.52235	3.17806	3.45204	3.49895	447	28		AT5G04340	C2H2	ZAT6	Zinc finger protein ZAT6 [Source:UniProtKB/Swiss-Prot;Acc:O22533]	8
Cluster_3	0	0	0	1.20982	2.91351	3.17102	4.12654	3.10763	448	34		AT3G46080	C2H2	ZAT8	Zinc finger protein ZAT8 [Source:UniProtKB/Swiss-Prot;Acc:Q9LX85]	5
Cluster_3	0	0	0	0	3.7611	2.96873	3.24939	3.57648	449	27		AT5G47220	ERF	ERF2	ERF2 [Source:UniProtKB/TrEMBL;Acc:A0A178UCP3]	4
Cluster_3	1.96207	0	0	0	3.81748	4.42549	4.3764	3.35837	450	30		AT5G01380	Trihelix	GT-3A	Trihelix transcription factor GT-3a [Source:UniProtKB/Swiss-Prot;Acc:Q9SDW0]	5
Cluster_3	1.68519	1.10004	2.26782	0	2.63216	4.40373	4.49491	4.41786	451	20		AT1G18710	MYB	AtMYB47	MYB transcription factor [Source:UniProtKB/TrEMBL;Acc:Q9M9U2]	7
Cluster_3	2.89397	2.18883	1.93738	0	4.78223	4.91445	5.2702	4.79671	452	17		AT5G43650	bHLH	BHLH92	Transcription factor bHLH92 [Source:UniProtKB/Swiss-Prot;Acc:Q9FIX5]	7
Cluster_3	3.13791	2.81286	2.9291	0	6.03967	4.4169	4.0901	2.40865	453	49		AT5G64750	ERF	36982	Ethylene-responsive transcription factor ABR1 [Source:UniProtKB/Swiss-Prot;Acc:Q9FGF8]	7
Cluster_3	0	2.78189	2.31396	1.9586	4.75463	3.60603	5.0715	5.23139	454	13		AT3G23240	ERF	ERF1B	Ethylene-responsive transcription factor 1B [Source:UniProtKB/Swiss-Prot;Acc:Q8LDC8]	7
Cluster_3	0	1.53105	1.52615	1.82303	6.0644	4.35908	5.69364	5.32864	455	11		AT2G37430	C2H2	ZAT11	ZAT11 [Source:UniProtKB/TrEMBL;Acc:A0A178VNJ8]	7
Cluster_2	2.85	3.92055	4.12291	3.20559	4.80132	4.36912	5.76309	4.91924	456	16		AT1G52890	NAC	NAC019	NAC domain-containing protein 19 [Source:UniProtKB/Swiss-Prot;Acc:Q9C932]	8
Cluster_2	2.15155	3.26325	4.53972	2.80431	5.66917	6.69026	7.2366	6.17785	457	8		AT3G23250	MYB	MYB15	Transcription factor MYB15 [Source:UniProtKB/Swiss-Prot;Acc:Q9LTC4]	8
Cluster_2	4.33195	4.81169	5.48282	3.01191	7.5181	4.56453	6.06867	4.29966	458	22		AT3G53600	C2H2	-	At3g53600 [Source:UniProtKB/TrEMBL;Acc:Q9LFG0]	8
Cluster_2	2.15096	3.11342	4.17197	4.23553	9.40146	7.12236	6.09346	4.39994	459	21		AT1G33760	ERF	ERF022	Ethylene-responsive transcription factor ERF022 [Source:UniProtKB/Swiss-Prot;Acc:Q9LQ28]	8
Cluster_2	1.12663	2.95523	3.75625	3.4281	4.23979	3.9948	4.54121	3.41599	460	29		AT5G59820	C2H2	ZAT12	Zinc finger protein ZAT12 [Source:UniProtKB/Swiss-Prot;Acc:Q42410]	8
Cluster_2	0	3.23491	3.61944	3.53022	4.90686	3.95995	4.54736	3.63736	461	26		AT1G27730	C2H2	ZAT10	Zinc finger protein ZAT10 [Source:UniProtKB/Swiss-Prot;Acc:Q96289]	7
Cluster_2	0	4.1775	5.66269	2.43846	4.07399	4.19711	4.83523	3.27776	462	31		AT1G74930	ERF	ERF018	Ethylene-responsive transcription factor ERF018 [Source:UniProtKB/Swiss-Prot;Acc:Q9S7L5]	7
Cluster_2	0	3.33464	3.95458	4.1559	6.51325	4.6844	5.28679	4.14892	463	24		AT1G80840	WRKY	WRKY40	Probable WRKY transcription factor 40 [Source:UniProtKB/Swiss-Prot;Acc:Q9SAH7]	7
Cluster_2	0	3.72521	4.45065	3.72574	6.59176	5.04031	5.65403	5.27031	464	12		AT1G28370	ERF	ERF11	ERF domain protein 11 [Source:TAIR;Acc:AT1G28370]	7
Cluster_2	0	4.64983	6.75516	5.46269	6.26421	5.48772	6.0496	5.03877	465	14		AT2G44840	ERF	ERF13	Ethylene-responsive transcription factor 13 [Source:UniProtKB/Swiss-Prot;Acc:Q8L9K1]	7
Cluster_2	1.6306	5.74375	7.34469	6.12159	5.08012	5.48065	6.81896	5.89858	466	9		AT5G21960	ERF	ERF016	Ethylene-responsive transcription factor ERF016 [Source:UniProtKB/Swiss-Prot;Acc:Q9C591]	8
Cluster_2	0	4.08917	5.81549	4.96528	4.31064	3.57474	5.84177	7.22817	467	6		AT1G66370	MYB	MYB113	Transcription factor MYB113 [Source:UniProtKB/Swiss-Prot;Acc:Q9FNV9]	7
Cluster_1	3.02312	4.03853	4.98912	2.81318	6.66499	9.82987	9.89649	7.37465	468	4		AT1G43160	ERF	RAP2-6	Ethylene-responsive transcription factor RAP2-6 [Source:UniProtKB/Swiss-Prot;Acc:Q7G1L2]	8
Cluster_1	3.99226	4.08575	5.02424	3.60557	7.20945	8.02998	8.00447	7.73515	469	1		AT2G22760	bHLH	BHLH19	Putative uncharacterized protein At2g22760 (Fragment) [Source:UniProtKB/TrEMBL;Acc:C0SV56]	8
Cluster_1	0	3.54241	5.70998	3.71758	11.404	10.0862	8.97794	7.51578	470	3		AT4G34410	ERF	ERF109	Ethylene-responsive transcription factor ERF109 [Source:UniProtKB/Swiss-Prot;Acc:Q9SZ06]	7
