# Supplementary material for: Disentangling transcriptional responses in plant defense against arthropod herbivores
Source: Sci Rep. 2021 Jun 21;11:12996. doi: 10.1038/s41598-021-92468-6 (PMC8217245; doi:10.1038/s41598-021-92468-6)
Supplement: Supplementary file 4 — Supplementary Information 4. [file 41598_2021_92468_MOESM4_ESM.xlsx]

## Sheet: Hoja1
Gene stable ID	KEGG pathway	Gene name	Gene description	M.cerasi_3h	M.cerasi_6h	M.cerasi_24h	M.persicae_3h	M.persicae_6h	M.persicae_24h	R.padi_3h	R.padi_6h	R.padi_24h	Byo_6hai	Byo_2dai	Byo_6dai	Bemisia	Spodoptera	Pieris_3h	Pieris_6h	Pieris_12h	Pieris_24h	Tur_30m	Tur_1h	Tur_3h	Tur_24h	Brevicoryne_72h	Focc_24h	Focc_48h	Lhui_4hai	M.brassicae	P.brassicae
AT1G66280	Cyanoamino acid metabolism	BGLU22	Beta-glucosidase 22 [Source:UniProtKB/Swiss-Prot;Acc:Q9C8Y9]	0	0	0	0	0	0	0	0	1.57	6.47235	8.31641	0	0	0	3.17894	2.1298	4.00129	2.74434	4.88077	5.01563	7.2254	8.75247	0	0	0	1.88616	0	0
AT3G25180	Diterpenoid biosynthesis	CYP82G1	Cytochrome P450 82G1 [Source:UniProtKB/Swiss-Prot;Acc:Q9LSF8]	0	0	0	0	0	1.08	0	0	1.43	4.46886	3.49674	0	0	1.37	2.69553	3.43105	4.15526	1.71836	6.63764	8.09663	8.20559	7.67786	0	0	3.04672	4.67483	0	0
AT3G21500	Terpenoid backbone biosynthesis	DXPS1	1-deoxy-D-xylulose 5-phosphate synthase 1 [Source:UniProtKB/TrEMBL;Acc:A0A1I9LTC7]	0	0	0	0	0	2.08	0	0	0	0	0	0	0	0	2.14427	0	0	2.95244	0	0	3.4342	7.59931	0	0	0	0	0	0
AT1G61120	Diterpenoid biosynthesis	GES	(E,E)-geranyllinalool synthase [Source:UniProtKB/Swiss-Prot;Acc:Q93YV0]	0	1.07	1.3	0	0	0	1.12	1.21	2.13	6.40299	6.00377	0	0	4.84	3.9979	2.15371	4.41992	2.4481	4.81503	5.44371	6.78607	7.35135	1.22906	1.97383	4.05638	6.97283	0	0
AT2G24850	Ubiquinone and other terpenoid-quinone biosynthesis	TAT3	Probable aminotransferase TAT3 [Source:UniProtKB/Swiss-Prot;Acc:Q9SK47]	0	0	0	0	0	0	0	0	1.53	6.20634	5.06641	0	0	3.14	2.08239	0	2.59179	2.05397	3.07496	5.28869	6.61821	7.12749	4.53066	2.14423	4.85786	4.86507	2.38	1.25
AT2G30770	Tryptophan metabolism	CYP71A13	Indoleacetaldoxime dehydratase [Source:UniProtKB/Swiss-Prot;Acc:O49342]	0	0	1.53	0	0	1.14	0	0	0	3.08733	3.88088	0	0	0	2.80045	0	1.56958	0	3.02263	4.40962	4.19485	5.86393	3.39618	1.23804	0	3.61063	2.43	1.72
AT2G24210	Monoterpenoid biosynthesis	TPS10	Tricyclene synthase, chloroplastic [Source:UniProtKB/Swiss-Prot;Acc:Q9ZUH4]	0	0	0	0	0	0	0	0	1.06	7.13163	8.60568	0	0	0	0	7.59771	7.87832	4.29734	0	5.11702	8.2703	5.77557	0	0	2.00152	1.82086	2.12	0
AT4G23600	Ubiquinone and other terpenoid-quinone biosynthesis	CORI3	Cystine lyase CORI3 [Source:UniProtKB/Swiss-Prot;Acc:Q9SUR6]	0	0	0	0	0	0	0	0	0	2.34574	1.69483	0	0	4.16	1.2053	1.09698	3.4386	3.09717	1.95357	3.87722	5.72905	5.45619	1.13598	1.08267	1.61852	2.625	2.84	1.54
AT3G60140	Cyanoamino acid metabolism	BGLU30	Beta-glucosidase 30 [Source:UniProtKB/Swiss-Prot;Acc:Q9M1C9]	-1.64	-1.44	-1.44	0	0	1.15	0	0	1.41	0	0	0	0	1.35	0	0	0	0	0	0	4.47006	5.39627	0	-1.20881	0	0	0	0
AT4G37410	Stilbenoid, diarylheptanoid and gingerol biosynthesis	CYP81F4	Cytochrome P450 81F4 [Source:UniProtKB/Swiss-Prot;Acc:Q9SZU1]	0	0	0	0	-1.25	-1.02	0	0	0	5.39024	5.20195	0	0	3.08	0	3.88104	5.444	5.32978	1.67878	1.76966	3.74972	4.50116	0	2.43072	3.27471	4.87019	5.65	0
AT3G44300	Tryptophan metabolism	NIT2	NIT2 [Source:UniProtKB/TrEMBL;Acc:A0A178V952]	0	0	0	0	0	0	0	0	0	0	0	0	0	2.81	0	0	0	2.7077	0	0	2.43428	4.12523	1.40667	0	0	0	0	0
AT3G26830	Stilbenoid, diarylheptanoid and gingerol biosynthesis	CYP71B15	Bifunctional dihydrocamalexate synthase/camalexin synthase [Source:UniProtKB/Swiss-Prot;Acc:Q9LW27]	0	1.79	1.92	0	1.61	1.8	0	1.6	1.72	3.84881	3.1568	0	2.75287	0	0	0	0	0	0	2.09678	1.9295	3.9715	4.34514	3.02467	2.95122	4.4733	3.38	2.2
AT1G74010	Indole alkaloid biosynthesis		At1g74010 [Source:UniProtKB/TrEMBL;Acc:Q9C9C2]	0	0	0	0	0	0	0	0	0	0	0	0	0	3.64	1.87665	1.78939	2.87607	3.60088	0	1.67853	3.716	3.62614	0	0	0	3.14532	0	1.71
AT5G36220	Stilbenoid, diarylheptanoid and gingerol biosynthesis	CYP81D1	Cytochrome P450 81D1 [Source:UniProtKB/Swiss-Prot;Acc:Q9FG65]	0	0	0	0	0	0	0	0	0	1.11951	0	0	0	2.97	0	0	1.315	1.13087	1.59552	2.09537	0	3.33867	0	2.17756	1.02632	2.01271	1.98	1.04
AT1G67980	Flavonoid biosynthesis	CCOAMT	Putative caffeoyl-CoA O-methyltransferase At1g67980 [Source:UniProtKB/Swiss-Prot;Acc:Q9C9W3]	0	0	0	0	1.42	0	0	0	1.13	0	0	1.64062	0	0	0	0	0	0	0	0	0	3.33449	2.34655	0	0	2.42622	0	0
AT2G22330	Tryptophan metabolism	CYP79B3	cytochrome P450, family 79, subfamily B, polypeptide 3 [Source:TAIR;Acc:AT2G22330]	0	0	0	0	0	0	0	0	0	1.23226	0	0	0	2.54	0	2.34191	2.33071	2.31912	2.30304	1.82614	3.35125	3.22424	0	1.31866	1.28195	2.7079	1.34	1.14
AT5G54060	Anthocyanin biosynthesis	A3G2XYLT	Glycosyltransferase (Fragment) [Source:UniProtKB/TrEMBL;Acc:W8Q6A1]	0	0	0	0	0	0	0	0	0	0	2.00811	2.7911	0	3.22	0	0	0	1.38539	0	0	4.13799	3.11534	0	1.86943	0	0	2.93	0
AT2G30750	Stilbenoid, diarylheptanoid and gingerol biosynthesis	CYP71A12	Cytochrome P450 71A12 [Source:UniProtKB/Swiss-Prot;Acc:O49340]	0	0	1.28	0	0	1.27	0	1.01	1.52	0	0	1.33948	0	0	0	0	0	1.66571	0	0	0	2.75919	2.67324	0	0	3.3951	2.29	1.78
AT4G39950	Tryptophan metabolism	CYP79B2	cytochrome P450, family 79, subfamily B, polypeptide 2 [Source:TAIR;Acc:AT4G39950]	0	0	0	0	0	1.09	0	0	1.29	1.41087	0	0	1.32209	2.28	0	2.47978	2.50361	2.84641	2.03518	1.65288	3.12396	2.6229	1.59455	0	1.48213	2.88998	1.23	1.06
AT5G42800	Flavonoid biosynthesis	DFRA	Dihydroflavonol reductase [Source:UniProtKB/TrEMBL;Acc:B1GV15]	0	0	0	-1.18	0	0	0	0	0	0	2.16681	2.92997	0	2.2	0	0	0	0	0	0	3.73008	2.5706	0	2.01781	0	0	6.42	0
AT1G10070	Glucosinolate biosynthesis	BCAT2	Branched-chain-amino-acid aminotransferase 2, chloroplastic [Source:UniProtKB/Swiss-Prot;Acc:Q9M439]	0	0	0	1.47	1.33	0	1.56	0	0	0	2.28645	0	0	0	0	0	0	0	0	0	0	2.50728	2.21325	0	1.48098	3.46601	3.21	2.11
AT4G37150	Indole alkaloid biosynthesis	MES9	MES9 [Source:UniProtKB/TrEMBL;Acc:A0A178V387]	0	0	0	0	0	1.13	0	0	0	0	1.35482	0	0	2.95	0	1.3148	3.71996	2.16378	0	1.77481	2.48762	2.45919	1.38746	0	0	3.31237	0	0
AT4G22880	Flavonoid biosynthesis	LDOX	AT4G22880 protein [Source:UniProtKB/TrEMBL;Acc:Q0WWD6]	0	0	0	-1.33	-1.33	0	0	0	0	0	2.41934	2.94059	0	3.38	0	1.07082	0	1.2388	0	0	3.35752	2.26283	0	2.43874	0	0	5.49	0
AT4G31500	Tryptophan metabolism	CYP83B1	Cytochrome P450 83B1 [Source:UniProtKB/Swiss-Prot;Acc:O65782]	0	0	0	0	0	0	0	0	0	1.09345	0	0	0	2.07	0	1.10914	1.04469	0	1.74056	1.48312	2.48038	2.22518	1.33058	0	1.26117	1.67532	0	0
AT4G14090	Anthocyanin biosynthesis	UGT75C1	UDP-glycosyltransferase 75C1 [Source:UniProtKB/Swiss-Prot;Acc:Q0WW21]	0	0	0	0	0	0	0	0	0	0	1.08078	2.14468	0	0	0	0	0	0	0	0	2.82055	2.21593	0	1.74835	0	0	3.95	0
AT3G44320	Tryptophan metabolism	NIT3	Nitrilase 3 [Source:UniProtKB/Swiss-Prot;Acc:P46010]	0	0	0	0	0	0	0	0	0	0	0	0	0	0	1.29927	0	2.21184	2.01803	1.05149	1.48897	2.39629	2.1751	0	0	0	1.86314	0	0
AT5G20940	Cyanoamino acid metabolism		Beta-glucosidase-like protein [Source:UniProtKB/TrEMBL;Acc:Q8RWM4]	0	0	0	0	0	0	0	0	0	0	0	0	0	0	0	0	0	0	0	0	0	2.16426	0	0	0	0	0	0
AT5G48010	Sesquiterpenoid and triterpenoid biosynthesis	THAS1	Thalianol synthase [Source:UniProtKB/Swiss-Prot;Acc:Q9FI37]	0	0	0	0	0	0	0	0	0	0	0	0	0	0	0	0	0	0	0	0	1.15959	1.95869	0	0	0	0	0	0
AT1G31690	Isoquinoline alkaloid biosynthesis		Amine oxidase [Source:UniProtKB/TrEMBL;Acc:F4IAX0]	0	0	0	0	0	0	0	0	0	1.07098	0	-5.41568	0	0	1.62985	5.29331	0	3.4431	0	0	1.18561	1.83876	0	0	1.83538	0	2.68	0
AT4G29210	Cyanoamino acid metabolism	GGT3	Gamma-glutamyltranspeptidase 3 [Source:UniProtKB/Swiss-Prot;Acc:Q9M0G0]	0	0	0	0	0	0	0	0	0	0	1.06912	0	0	1.71	0	0	1.04276	0	0	0	2.18423	1.81526	0	0	1.25418	1.65603	1.03	0
AT3G09260	Cyanoamino acid metabolism	BGLU23	PYK10 [Source:UniProtKB/TrEMBL;Acc:A0A178VCN3]	0	0	0	0	0	0	0	0	0	0	3.01061	0	0	0	2.75393	0	4.57116	4.22445	0	0	0	1.77213	-1.22791	0	1.14716	2.82732	3.79	0
AT1G74100	Tryptophan metabolism	SOT16	Sulfotransferase [Source:UniProtKB/TrEMBL;Acc:M1EU36]	0	0	0	0	0	0	0	0	0	1.55887	0	0	0	1.83	1.12671	1.97527	2.36888	1.64803	1.82924	1.64994	2.50483	1.7357	0	0	0	1.78822	0	0
AT4G12290	Isoquinoline alkaloid biosynthesis		Amine oxidase [Source:UniProtKB/TrEMBL;Acc:Q8L742]	0	0	0	0	0	0	0	0	0	0	0	0	0	0	0	0	0	0	0	0	0	1.59304	1.11822	0	2.1634	0	0	1.15
AT2G20340	Isoquinoline alkaloid biosynthesis	ELI5	Tyrosine decarboxylase 1 [Source:UniProtKB/Swiss-Prot;Acc:Q8RY79]	0	0	0	0	0	0	0	0	0	2.13898	1.5584	0	0	1.76	1.97819	2.37995	3.0965	1.65701	0	1.66095	2.89623	1.56179	0	0	0	2.89757	1.06	0
AT1G02400	Diterpenoid biosynthesis	GA2OX6	Gibberellin 2-beta-dioxygenase 6 [Source:UniProtKB/Swiss-Prot;Acc:Q9FZ21]	0	0	0	0	0	0	0	0	0	0	0	0	0	0	2.22998	2.11011	2.31804	1.34215	5.0627	2.89707	1.98979	1.4772	0	0	1.16277	4.51352	0	0
AT2G29340	Tropane, piperidine and pyridine alkaloid biosynthesis		Tropinone reductase homolog At2g29340 [Source:UniProtKB/Swiss-Prot;Acc:F4IKM1]	0	0	0	0	0	0	0	0	0	0	0	0	0	1.09	0	0	0	0	0	0	1.81936	1.45238	0	0	0	0	0	0
AT1G31710	Isoquinoline alkaloid biosynthesis		Amine oxidase [Source:UniProtKB/TrEMBL;Acc:F4IAX1]	0	0	0	0	0	0	0	0	0	1.05114	1.81245	0	-1.52458	1.44	0	2.89179	3.37849	1.74776	0	0	1.51852	1.4398	-1.491	0	0	0	2.02	0
AT5G13930	Flavonoid biosynthesis	CHS	TT4 [Source:UniProtKB/TrEMBL;Acc:A0A178UKS9]	-1.12	0	0	-1.55	-1.5	0	-1.2	0	0	0	0	0	0	2.26	0	1.38632	1.12179	1.59197	0	0	2.04808	1.41572	0	2.10116	0	-2.39891	0	-1.62
AT2G18620	Terpenoid backbone biosynthesis		Geranylgeranyl pyrophosphate synthase 7, chloroplastic [Source:UniProtKB/Swiss-Prot;Acc:Q9ZU77]	0	0	0	-1.08	-1.86	0	0	0	0	0	0	0	0	0	0	0	2.30062	0	1.71604	2.88168	2.60614	1.35896	0	0	0	0	0	0
AT3G19710	Glucosinolate biosynthesis	BCAT4	Methionine aminotransferase BCAT4 [Source:UniProtKB/Swiss-Prot;Acc:Q9LE06]	0	0	0	0	-1.33	0	0	0	0	0	0	0	0	1.75	0	0	1.85605	0	0	0	1.35476	1.34879	0	0	0	0	0	0
AT3G21230	Ubiquinone and other terpenoid-quinone biosynthesis	4CL4	4-coumarate--CoA ligase 4 [Source:UniProtKB/Swiss-Prot;Acc:Q9LU36]	0	0	0	0	0	0	0	0	0	1.19292	0	0	0	1.66	1.80898	1.47071	1.58323	1.18995	0	0	1.70151	1.29463	0	0	0	2.58218	0	0
AT1G16410	Glucosinolate biosynthesis	CYP79F1	Dihomomethionine N-hydroxylase [Source:UniProtKB/Swiss-Prot;Acc:Q949U1]	0	0	0	-1.17	-1.77	0	0	0	1.24	0	0	0	0	1.27	0	0	1.57278	0	0	0	1.37921	1.28423	-1.23994	0	0	0	0	0
AT1G36370	Cyanoamino acid metabolism	SHM7	Serine hydroxymethyltransferase 7 [Source:UniProtKB/Swiss-Prot;Acc:Q84WV0]	0	0	0	0	0	0	0	0	0	0	0	0	0	0	0	0	0	0	0	0	0	1.28395	0	0	0	0	0	0
AT1G61810	Cyanoamino acid metabolism	BGLU45	Beta-glucosidase 45 [Source:UniProtKB/TrEMBL;Acc:F4HVG0]	0	0	0	0	0	0	0	0	0	0	0	0	0	0	0	0	3.36102	3.63998	0	0	1.06947	1.28124	0	0	0	0	0	0
AT5G24160	Sesquiterpenoid and triterpenoid biosynthesis	SQE6	Squalene epoxidase 6 [Source:UniProtKB/Swiss-Prot;Acc:O65402]	0	0	0	0	0	0	0	0	0	0	0	0	1.19503	1.73	0	0	0	0	0	0	1.21143	1.23432	0	0	0	0	0	0
AT1G18590	Glucosinolate biosynthesis	SOT17	Sulfotransferase [Source:UniProtKB/TrEMBL;Acc:A0A178WDI6]	0	0	0	0	0	0	0	0	0	1.03576	0	0	0	0	0	1.40551	1.83467	1.63015	0	1.09706	1.70801	1.23011	0	0	0	0	0	0
AT3G18080	Cyanoamino acid metabolism	BGLU44	Beta-glucosidase 44 [Source:UniProtKB/Swiss-Prot;Acc:Q9LV33]	0	0	0	0	0	0	0	0	0	0	0	0	0	0	0	0	0	0	0	0	0	1.19685	0	-1.44294	1.71629	1.67666	0	0
AT1G30530	Flavone and flavonol biosynthesis	UGT78D1	Glycosyltransferase (Fragment) [Source:UniProtKB/TrEMBL;Acc:W8PVA4]	0	0	0	0	0	0	0	0	0	0	0	0	0	1.33	0	1.95855	1.30643	1.1013	0	0	1.70235	1.19148	0	0	-1.14238	0	0	-1.53
AT5G23010	Glucosinolate biosynthesis	MAM1	methylthioalkylmalate synthase 1 [Source:TAIR;Acc:AT5G23010]	0	0	0	0	-1.07	0	0	0	0	0	0	0	0	1.12	0	0	1.39205	0	0	0	1.37162	1.18247	-1.03504	0	0	0	0	0
AT2G18950	Ubiquinone and other terpenoid-quinone biosynthesis	HPT1	Homogentisate phytyltransferase 1, chloroplastic [Source:UniProtKB/Swiss-Prot;Acc:Q8VWJ1]	0	0	0	0	0	0	0	0	0	0	0	0	0	0	0	0	0	0	0	0	1.41188	1.01602	0	0	0	0	0	0
AT1G30040	Diterpenoid biosynthesis	GA2OX2	Gibberellin 2-beta-dioxygenase 2 [Source:UniProtKB/Swiss-Prot;Acc:Q9XFR9]	0	1.41	0	0	0	0	0	0	0	0	1.6213	0	0	0	1.16928	2.34284	1.82341	1.95642	3.97523	2.02258	2.17152	1.01321	0	0	0	0	0	0
AT4G34900	Caffeine metabolism	XDH2	Xanthine dehydrogenase 2 [Source:UniProtKB/Swiss-Prot;Acc:F4JLI5]	0	0	0	0	0	0	0	0	0	-1.07993	-2.51695	-2.12642	0	0	0	0	0	0	0	0	0	0	0	0	0	0	0	0
AT3G60120	Cyanoamino acid metabolism	BGLU27	Beta-glucosidase 27 [Source:UniProtKB/Swiss-Prot;Acc:Q9M1D1]	0	1.2	1.87	0	0	1.88	0	1.14	2.11	6.95892	4.89741	0	0	0	2.35925	0	2.31709	2.85915	0	0	0	0	0	0	0	0	0	0
AT2G44480	Cyanoamino acid metabolism	BGLU17	beta glucosidase 17 [Source:TAIR;Acc:AT2G44480]	0	0	0	0	0	0	0	0	0	0	2.15629	2.2607	0	0	0	-3.97053	-1.35526	-2.22458	0	0	0	0	0	0	0	0	1.72	1.37
AT4G13890	Cyanoamino acid metabolism	SHM5	Serine hydroxymethyltransferase 5 [Source:UniProtKB/Swiss-Prot;Acc:Q9SVM4]	0	0	0	0	0	1.15	0	0	1.17	0	0	0	0	0	0	0	0	-4.40917	0	0	0	0	1.09404	0	-1.01875	0	-1.24	-1.51
AT1G45191	Cyanoamino acid metabolism	BGLU1	Glycosyl hydrolase superfamily protein [Source:TAIR;Acc:AT1G45191]	0	0	0	0	0	0	0	0	0	0	0	0	0	1.33	0	1.81174	1.64712	1.89388	0	0	1.23631	0	0	0	0	0	1.26	0
AT5G24540	Cyanoamino acid metabolism	BGLU31	Beta-glucosidase 31 [Source:UniProtKB/Swiss-Prot;Acc:Q9FLU9]	0	0	2.39	0	0	1.89	0	1.18	2.71	3.78503	5.0811	0	0	0	0	0	0	0	0	0	0	0	0	0	0	0	0	0
AT1G02850	Cyanoamino acid metabolism	BGLU11	Beta-glucosidase 11 [Source:UniProtKB/Swiss-Prot;Acc:B3H5Q1]	0	0	0	0	0	0	0	0	0	0	0	0	0	2.08	0	-1.23017	0	0	0	0	1.0711	0	2.71097	0	0	0	1.32	0
AT3G60130	Cyanoamino acid metabolism	BGLU16	Beta-glucosidase 16 [Source:UniProtKB/Swiss-Prot;Acc:Q9M1D0]	0	0	0	0	0	0	0	0	0	0	0	0	0	0	1.31173	0	0	1.03367	0	0	0	0	0	0	1.25396	0	2.82	2.95
AT2G32860	Cyanoamino acid metabolism	BGLU33	Beta-glucosidase 33 [Source:UniProtKB/Swiss-Prot;Acc:O48779]	0	0	0	0	0	0	0	0	0	0	0	0	-1.61321	0	0	1.52203	1.01874	1.22135	0	0	0	0	0	0	0	0	0	0
AT1G26560	Cyanoamino acid metabolism	BGLU40	Beta-glucosidase 40 [Source:UniProtKB/Swiss-Prot;Acc:Q9FZE0]	0	0	0	0	0	0	0	0	0	0	0	0	0	0	1.02594	0	0	0	0	0	0	0	0	0	-1.14466	0	-1.21	0
AT1G61820	Cyanoamino acid metabolism	BGLU46	Beta-glucosidase 46 [Source:UniProtKB/Swiss-Prot;Acc:O80690]	0	0	0	0	0	0	0	0	0	2.02352	0	0	0	0	0	0	0	2.08668	1.00317	0	0	0	0	0	0	0	0	0
AT4G37560	Cyanoamino acid metabolism		Acetamidase/Formamidase family protein [Source:UniProtKB/TrEMBL;Acc:Q8H1G4]	0	0	0	0	0	0	0	0	0	0	0	0	0	0	0	0	0	0	0	0	0	0	0	1.00716	-1.41123	-1.60966	0	0
AT4G39640	Cyanoamino acid metabolism	GGT1	Gamma-glutamyltranspeptidase 1 [Source:UniProtKB/Swiss-Prot;Acc:Q8VYW6]	0	0	0	0	0	0	0	0	0	0	0	-1.10083	0	0	0	0	0	0	1.01745	0	0	0	0	0	0	1.61765	0	0
AT5G22300	Cyanoamino acid metabolism	NIT4	Bifunctional nitrilase/nitrile hydratase NIT4 [Source:UniProtKB/Swiss-Prot;Acc:P46011]	0	0	0	0	0	1.1	0	0	0	0	0	0	0	1.41	0	0	0	0	0	0	0	0	1.1749	0	0	0	0	0
AT5G28510	Cyanoamino acid metabolism	BGLU24	Beta-glucosidase 24 [Source:UniProtKB/Swiss-Prot;Acc:Q9LKR7]	0	0	0	0	0	0	0	0	0	0	0	0	0	3.39	0	0	0	0	0	0	0	0	0	0	0	0	2.91	1.63
AT5G20950	Cyanoamino acid metabolism		Glycosyl hydrolase family protein [Source:TAIR;Acc:AT5G20950]	0	0	0	0	0	0	0	0	0	0	0	0	0	0	0	0	0	0	0	0	0	0	0	0	1.04934	0	0	1.08
AT1G66270	Cyanoamino acid metabolism	BGLU21	BGLU21 [Source:UniProtKB/TrEMBL;Acc:A0A178WA93]	0	0	0	0	0	0	0	0	0	0	0	0	0	0	0	0	0	0	0	0	0	0	0	0	0	1.88616	0	0
AT2G44450	Cyanoamino acid metabolism	BGLU15	Beta-glucosidase 15 [Source:UniProtKB/Swiss-Prot;Acc:O64879]	0	0	0	0	0	0	0	0	0	0	2.3981	0	0	0	0	0	0	0	0	0	0	0	0	0	0	0	0	0
AT2G44460	Cyanoamino acid metabolism	BGLU28	Beta-glucosidase 28 [Source:UniProtKB/Swiss-Prot;Acc:Q4V3B3]	0	0	0	0	0	0	0	0	0	0	0	0	0	0	0	0	0	0	0	-2.49183	0	0	0	0	0	0	0	0
AT2G44490	Cyanoamino acid metabolism	BGLU26	Beta-glucosidase 26, peroxisomal [Source:UniProtKB/Swiss-Prot;Acc:O64883]	0	0	0	0	0	0	0	0	0	0	0	0	0	0	0	0	0	0	1.7092	0	0	0	0	0	0	0	0	0
AT3G47040	Cyanoamino acid metabolism		Glycosyl hydrolase family protein [Source:UniProtKB/TrEMBL;Acc:F4JAB7]	0	0	0	0	0	0	0	0	0	0	0	0	0	0	0	0	0	0	0	0	0	0	0	0	0	0	-1.47	0
AT4G13930	Cyanoamino acid metabolism	SHM4	Serine hydroxymethyltransferase 4 [Source:UniProtKB/Swiss-Prot;Acc:O23254]	0	0	0	0	0	0	0	0	0	0	0	0	0	0	0	0	0	0	0	0	0	0	0	0	-1.01875	0	0	0
AT4G37550	Cyanoamino acid metabolism		Acetamidase/Formamidase family protein [Source:TAIR;Acc:AT4G37550]	0	0	0	0	0	0	0	0	0	0	0	0	0	0	0	0	0	0	0	0	0	0	0	0	-1.13502	0	0	0
AT4G25420	Diterpenoid biosynthesis	GA20OX1	Gibberellin 20 oxidase 1 [Source:UniProtKB/Swiss-Prot;Acc:Q39110]	0	0	0	0	-1.17	0	0	-1.17	0	0	0	0	0	0	0	1.46948	0	0	-1.53315	0	0	0	0	0	0	-2.12226	0	0
AT5G51810	Diterpenoid biosynthesis	GA20OX2	Gibberellin 20 oxidase 2 [Source:UniProtKB/Swiss-Prot;Acc:Q39111]	0	0	0	0	0	-2.18	0	-1.3	-1.81	0	0	0	0	0	0	0	0	0	-1.66515	-2.71939	0	0	0	0	0	0	0	0
AT1G79460	Diterpenoid biosynthesis	GA2	KS1 [Source:UniProtKB/TrEMBL;Acc:A0A178WDK0]	0	0	0	0	0	0	0	0	0	0	0	-1.46885	0	0	0	0	0	0	0	0	0	0	0	-1.66256	0	0	0	0
AT5G07200	Diterpenoid biosynthesis	GA20OX3	Gibberellin 20 oxidase 3 [Source:UniProtKB/Swiss-Prot;Acc:Q39112]	0	0	0	0	0	0	0	0	0	0	0	0	0	0	0	0	2.82111	0	0	0	0	0	0	0	0	0	0	0
AT5G17050	Flavone and flavonol biosynthesis	UGT78D2	Glycosyltransferase [Source:UniProtKB/TrEMBL;Acc:A0A178U9P1]	0	0	0	0	0	0	0	0	0	0	0	0	0	1.35	0	0	0	0	0	0	0	0	0	1.40475	-1.01753	-1.61188	0	-2.29
AT3G51240	Flavonoid biosynthesis	F3H	Naringenin,2-oxoglutarate 3-dioxygenase [Source:UniProtKB/Swiss-Prot;Acc:Q9S818]	-1.18	0	0	-1.36	0	0	-1.06	0	0	0	0	0	0	1.66	0	0	0	0	0	1.01816	1.67272	0	0	1.54232	-2.01996	-2.58644	0	-2.87
AT5G07990	Flavonoid biosynthesis	CYP75B1	TT7 [Source:UniProtKB/TrEMBL;Acc:A0A178UNZ9]	0	0	0	0	0	0	0	0	0	0	2.23466	3.18986	0	0	0	0	0	1.93323	0	0	2.07287	0	0	1.34222	0	0	2.11	1.52
AT5G08640	Flavonoid biosynthesis	FLS1	Flavonol synthase/flavanone 3-hydroxylase [Source:UniProtKB/Swiss-Prot;Acc:Q96330]	0	0	0	0	0	0	0	0	0	0	-1.23277	0	0	0	0	2.94472	1.38171	1.23389	0	0	0	0	0	0	0	-2.94688	-1.65	-4.77
AT5G63590	Flavonoid biosynthesis	FLS3	Flavonol synthase 3 [Source:UniProtKB/Swiss-Prot;Acc:Q9FFQ5]	0	0	0	0	0	0	0	0	0	0	0	0	0	0	0	2.04689	2.66511	2.67749	0	0	0	0	0	0	0	0	0	0
AT1G24735	Flavonoid biosynthesis		S-adenosyl-L-methionine-dependent methyltransferases superfamily protein [Source:UniProtKB/TrEMBL;Acc:F4IAT4]	0	0	0	0	0	0	0	0	0	0	0	0	0	0	0	1.69966	2.3646	0	0	0	0	0	0	0	0	0	0	0
AT4G22870	Flavonoid biosynthesis		2-oxoglutarate (2OG) and Fe(II)-dependent oxygenase superfamily protein [Source:UniProtKB/TrEMBL;Acc:F4JMN7]	0	0	0	0	0	0	0	0	0	0	0	0	0	3.02	0	0	0	0	0	0	0	0	0	2.43874	0	0	0	0
AT5G43935	Flavonoid biosynthesis	FLS6	Probable flavonol synthase 6 [Source:UniProtKB/Swiss-Prot;Acc:F4K7D5]	0	0	0	0	0	0	0	0	0	0	0	0	0	0	0	2.58664	2.81978	0	0	0	0	0	0	0	0	0	0	0
AT5G48930	Flavonoid biosynthesis	HST	Shikimate O-hydroxycinnamoyltransferase [Source:UniProtKB/Swiss-Prot;Acc:Q9FI78]	0	0	0	0	-1.47	0	0	0	0	0	0	0	0	0	0	0	0	0	0	0	0	0	0	0	-1.08569	0	0	0
AT3G55120	Flavonoid biosynthesis	CHI1	Chalcone--flavonone isomerase 1 [Source:UniProtKB/Swiss-Prot;Acc:P41088]	0	0	0	0	0	0	0	0	0	0	0	0	0	0	0	0	0	0	0	0	0	0	0	0	0	0	0	-1.98
AT4G34050	Flavonoid biosynthesis	CCoAOMT1	S-adenosyl-L-methionine-dependent methyltransferases superfamily protein [Source:TAIR;Acc:AT4G34050]	0	0	0	0	0	0	0	0	0	0	0	0	0	0	0	0	0	0	0	0	0	0	0	0	0	0	0	-1.02
AT1G74090	Glucosinolate biosynthesis	SOT18	Sulfotransferase [Source:UniProtKB/TrEMBL;Acc:T1P4U2]	0	0	0	0	0	0	0	0	0	0	0	0	0	0	0	0	0	0	0	1.00766	1.35567	0	-1.0246	0	0	0	0	0
AT1G10060	Glucosinolate biosynthesis	ATBCAT-1	branched-chain amino acid transaminase 1 [Source:TAIR;Acc:AT1G10060]	0	0	0	0	0	0	0	0	0	0	0	0	0	0	0	1.29503	0	0	0	0	0	0	0	-1.12064	0	0	0	0
AT1G16400	Glucosinolate biosynthesis	CYP79F2	Hexahomomethionine N-hydroxylase [Source:UniProtKB/Swiss-Prot;Acc:Q9FUY7]	0	0	0	0	0	0	0	0	0	0	0	0	0	0	0	0	0	0	0	1.10093	1.6048	0	0	0	0	0	0	0
AT4G13770	Glucosinolate biosynthesis	CYP83A1	Cytochrome P450 83A1 [Source:UniProtKB/Swiss-Prot;Acc:P48421]	0	0	0	0	-1.07	0	0	0	0	0	0	0	0	0	0	0	0	0	0	0	1.06667	0	0	0	0	0	0	0
AT3G49680	Glucosinolate biosynthesis	BCAT3	Branched-chain-amino-acid aminotransferase 3, chloroplastic [Source:UniProtKB/Swiss-Prot;Acc:Q9M401]	0	0	0	0	0	0	0	0	0	0	0	0	0	0	0	0	0	0	0	0	0	0	-1.4423	0	0	0	0	0
AT5G23020	Glucosinolate biosynthesis	MAM3	Methylthioalkylmalate synthase 3, chloroplastic [Source:UniProtKB/Swiss-Prot;Acc:Q9FN52]	0	0	0	0	0	0	0	0	0	0	0	0	0	0	0	0	0	0	0	0	0	0	0	0	-1.17204	0	0	0
AT3G52840	Glycosaminoglycan degradation	BGAL2	Beta-galactosidase [Source:UniProtKB/TrEMBL;Acc:A0A1I9LM56]	0	0	0	0	0	0	0	0	0	0	0	0	0	0	0	0	0	0	0	0	0	0	0	-1.34594	0	-1.5745	0	0
AT1G65590	Glycosaminoglycan degradation	HEXO3	Beta-hexosaminidase 3 [Source:UniProtKB/Swiss-Prot;Acc:Q8L7S6]	0	0	0	0	0	0	0	0	0	0	0	0	0	0	0	0	0	0	0	-1.13844	0	0	0	0	0	0	0	0
AT1G74020	Indole alkaloid biosynthesis	SSL12	Protein STRICTOSIDINE SYNTHASE-LIKE 12 [Source:UniProtKB/Swiss-Prot;Acc:P94111]	0	0	0	0	0	0	0	0	0	0	0	0	1.00267	1.71	0	0	0	1.21266	0	0	0	0	0	0	0	1.53637	0	0
AT1G74000	Indole alkaloid biosynthesis	SSL11	Protein STRICTOSIDINE SYNTHASE-LIKE 11 [Source:UniProtKB/Swiss-Prot;Acc:P92976]	0	0	0	0	0	0	0	0	0	0	0	0	0	0	0	2.61217	4.00403	5.67689	0	0	0	0	0	0	0	0	0	0
AT2G23600	Indole alkaloid biosynthesis	ACL	acetone-cyanohydrin lyase [Source:TAIR;Acc:AT2G23600]	0	0	0	0	0	0	0	0	0	0	0	0	0	0	0	0	-1.04992	0	0	0	0	0	0	0	0	0	0	0
AT1G62810	Isoquinoline alkaloid biosynthesis		Primary amine oxidase [Source:UniProtKB/Swiss-Prot;Acc:Q8H1H9]	0	0	0	0	0	0	0	0	0	0	0	1.08306	1.27723	0	0	-1.41763	-1.16524	0	0	0	0	0	0	0	0	0	0	0
AT4G14940	Isoquinoline alkaloid biosynthesis	AO1	Primary amine oxidase 1 [Source:UniProtKB/Swiss-Prot;Acc:O23349]	0	0	0	0	0	0	0	0	0	0	0	-2.48871	0	0	0	3.08136	0	2.81166	0	0	0	0	0	0	0	0	0	0
AT4G28680	Isoquinoline alkaloid biosynthesis	TYRDC	L-tyrosine decarboxylase [Source:TAIR;Acc:AT4G28680]	0	0	0	-1.04	-1.26	0	0	0	0	0	0	0	0	0	0	0	0	0	0	0	0	0	0	0	0	0	0	0
AT1G31670	Isoquinoline alkaloid biosynthesis			0	0	0	0	0	0	0	0	0	0	0	0	0	0	0	0	0	0	0	0	0	0	0	0	0	0	2.31	0
AT3G61220	Monoterpenoid biosynthesis		NAD(P)-binding Rossmann-fold superfamily protein [Source:UniProtKB/TrEMBL;Acc:A0A1I9LNT2]	0	0	1.31	0	0	1.57	0	0	1.1	0	0	0	0	0	0	0	0	0	0	0	0	0	0	0	-2.06735	0	0	-2.7
AT2G24190	Monoterpenoid biosynthesis		NAD(P)-binding Rossmann-fold superfamily protein [Source:TAIR;Acc:AT2G24190]	0	0	0	0	0	0	0	0	0	0	0	0	0	0	0	0	0	0	0	0	0	0	0	0	-1.27381	0	0	-2.23
AT1G67880	N-Glycan biosynthesis		Beta-1,4-N-acetylglucosaminyltransferase family protein [Source:UniProtKB/TrEMBL;Acc:Q9C9V4]	0	0	0	0	0	0	0	0	0	0	0	0	0	0	0	0	1.18313	1.77418	0	0	0	0	0	0	0	0	0	-1.21
AT3G27540	N-Glycan biosynthesis		Beta-1,4-N-acetylglucosaminyltransferase family protein [Source:UniProtKB/TrEMBL;Acc:Q9LT58]	0	0	0	0	0	0	0	0	0	0	0	0	0	0	0	0	1.2926	1.60384	0	0	0	0	0	0	0	0	0	-1.91
AT3G45040	N-Glycan biosynthesis	EVN	Dolichol kinase EVAN [Source:UniProtKB/Swiss-Prot;Acc:F4J4C8]	0	0	0	0	0	0	0	0	0	0	0	0	0	0	0	0	0	0	1.17138	0	0	0	1.12391	0	0	1.75412	0	0
AT1G12990	N-Glycan biosynthesis		Beta-1,4-N-acetylglucosaminyltransferase family protein [Source:UniProtKB/TrEMBL;Acc:F4HP06]	0	0	0	0	0	0	0	0	0	0	0	0	0	0	0	0	0	0	1.30491	0	0	0	0	0	0	0	0	-1.28
AT1G24320	N-Glycan biosynthesis	GCS2	Alpha-glucosidase 2 [Source:UniProtKB/Swiss-Prot;Acc:Q84M89]	0	0	0	0	0	0	0	0	0	0	0	0	0	0	0	0	2.27268	2.04717	0	0	0	0	0	0	0	0	0	0
AT5G50420	Other types of O-glycan biosynthesis	OFUT36	O-fucosyltransferase 36 [Source:UniProtKB/Swiss-Prot;Acc:Q9FK30]	0	0	0	0	0	0	0	0	0	0	0	0	0	0	0	0	0	0	0	0	0	0	0	0	0	-1.57409	0	0
AT1G78970	Sesquiterpenoid and triterpenoid biosynthesis	LUP1	Lupeol synthase 1 [Source:UniProtKB/Swiss-Prot;Acc:Q9C5M3]	0	0	0	0	0	0	0	0	0	0	-1.39842	-2.10561	-1.38421	0	0	2.0624	1.66609	0	0	0	0	0	-1.15477	0	0	0	0	0
AT4G34650	Sesquiterpenoid and triterpenoid biosynthesis	SQS2	Inactive squalene synthase 2 [Source:UniProtKB/Swiss-Prot;Acc:O65688]	0	0	0	0	0	0	0	0	0	0	-1.34458	-1.50989	0	0	0	1.70901	1.87429	0	0	0	0	0	0	0	-1.32745	0	0	-1.33
AT5G24150	Sesquiterpenoid and triterpenoid biosynthesis	SQE5	Squalene epoxidase 5 [Source:UniProtKB/Swiss-Prot;Acc:O65404]	0	0	1.33	0	0	1.45	0	0	0	0	0	0	0	0	0	0	0	0	0	1.16789	0	0	0	0	-2.55424	-2.13656	0	-2.04
AT1G78950	Sesquiterpenoid and triterpenoid biosynthesis		Terpenoid cyclases family protein [Source:TAIR;Acc:AT1G78950]	0	0	0	0	0	0	0	0	0	0	-1.567	-1.95618	0	0	0	0	0	0	0	0	0	0	0	0	0	0	0	0
AT4G37760	Sesquiterpenoid and triterpenoid biosynthesis	SQE3	Squalene epoxidase 3 [Source:UniProtKB/Swiss-Prot;Acc:Q8VYH2]	0	0	0	0	0	0	0	0	0	0	0	0	0	0	0	0	0	0	0	0	0	0	0	0	-1.72229	0	0	-1.88
AT2G22830	Sesquiterpenoid and triterpenoid biosynthesis	SQE2	Squalene epoxidase 2, mitochondrial [Source:UniProtKB/Swiss-Prot;Acc:O81000]	0	0	0	0	0	0	0	0	0	0	0	0	0	0	0	0	0	0	0	0	0	0	0	-1.03647	0	0	0	0
AT5G57220	Stilbenoid, diarylheptanoid and gingerol biosynthesis	CYP81F2	Cytochrome P450 81F2 [Source:UniProtKB/Swiss-Prot;Acc:Q9LVD6]	0	0	0	0	0	0	0	0	0	0	1.37364	1.0672	0	0	0	-1.20835	-1.28369	0	4.53817	0	0	0	1.39987	1.35549	2.60711	2.88336	2.74	0
AT3G26200	Stilbenoid, diarylheptanoid and gingerol biosynthesis	CYP71B22	Cytochrome P450 71B22 [Source:UniProtKB/Swiss-Prot;Acc:Q9LTM1]	0	0	0	0	0	0	0	0	0	0	1.72196	1.56607	-1.2642	0	0	0	-1.08723	0	0	-1.61774	0	0	1.00334	0	2.27717	0	1.87	0
AT3G48360	Stilbenoid, diarylheptanoid and gingerol biosynthesis	BT2	BTB/POZ and TAZ domain-containing protein 2 [Source:UniProtKB/Swiss-Prot;Acc:Q94BN0]	0	0	0	0	1.03	-1.37	0	0	0	0	0	0	0	0	2.07466	0	0	0	0	0	0	0	2.7922	3.74087	1.61493	0	3.57	3.82
AT3G26220	Stilbenoid, diarylheptanoid and gingerol biosynthesis	CYP71B3	Cytochrome P450 71B3 [Source:UniProtKB/Swiss-Prot;Acc:O65785]	0	0	0	0	0	0	0	0	0	0	0	0	0	0	-1.05785	-1.71458	0	-1.47824	0	-1.30131	0	0	1.0998	0	0	2.11812	0	0
AT3G26290	Stilbenoid, diarylheptanoid and gingerol biosynthesis	CYP71B26	Cytochrome P450, family 71, subfamily B, polypeptide 26 [Source:UniProtKB/TrEMBL;Acc:A0A1I9LRI3]	0	0	0	0	-1.5	0	0	-1.17	0	0	0	0	0	0	0	0	0	0	0	0	0	0	0	-2.4141	-1.76802	2.64128	0	-1.51
AT4G37370	Stilbenoid, diarylheptanoid and gingerol biosynthesis	CYP81D8	Cytochrome P450, family 81, subfamily D, polypeptide 8 [Source:UniProtKB/TrEMBL;Acc:Q9SZT7]	0	0	0	0	0	0	0	0	0	0	0	0	0	1.43	0	0	0	-1.17149	2.05865	0	0	0	2.02494	0	1.0974	3.2245	0	0
AT5G25140	Stilbenoid, diarylheptanoid and gingerol biosynthesis	CYP71B13	Cytochrome P450 71B13 [Source:UniProtKB/Swiss-Prot;Acc:P58050]	0	0	0	0	-1.03	0	0	0	0	0	0	0	0	0	0	-1.17054	0	0	0	1.07783	0	0	0	0	-1.96916	0	0	-1.45
AT4G37430	Stilbenoid, diarylheptanoid and gingerol biosynthesis	CYP81F1	CYP91A2 [Source:UniProtKB/TrEMBL;Acc:A0A178UXA9]	0	0	0	0	0	1	0	0	0	0	0	0	0	0	1.33887	0	1.65069	1.20352	0	0	0	0	0	0	0	0	0	0
AT1G11610	Stilbenoid, diarylheptanoid and gingerol biosynthesis	CYP71A18	Cytochrome P450, family 71, subfamily A, polypeptide 18 [Source:UniProtKB/TrEMBL;Acc:F4I8Y7]	0	0	0	0	0	0	0	0	0	6.02967	7.98563	0	0	3.45	0	0	0	0	0	0	0	0	0	0	0	0	0	0
AT3G26230	Stilbenoid, diarylheptanoid and gingerol biosynthesis	CYP71B24	Cytochrome P450 71B24 [Source:UniProtKB/Swiss-Prot;Acc:Q9LTL8]	0	0	0	0	0	0	0	0	0	0	0	0	0	0	0	-1.62268	0	-1.08532	0	-1.17099	0	0	0	0	0	0	0	0
AT3G26280	Stilbenoid, diarylheptanoid and gingerol biosynthesis	CYP71B4	Cytochrome P450, family 71, subfamily B, polypeptide 4 [Source:UniProtKB/TrEMBL;Acc:A0A1I9LMQ2]	0	0	0	0	0	0	0	0	0	0	0	0	0	0	0	-1.80454	-1.09032	0	0	0	0	0	0	-1.48255	0	0	0	0
AT4G37310	Stilbenoid, diarylheptanoid and gingerol biosynthesis	CYP81H1	Cytochrome P450, family 81, subfamily H, polypeptide 1 [Source:UniProtKB/TrEMBL;Acc:Q9SW67]	0	0	0	0	0	0	0	0	0	0	0	0	0	1.06	0	0	0	0	0	0	0	0	0	1.25464	-1.18851	0	0	0
AT5G04660	Stilbenoid, diarylheptanoid and gingerol biosynthesis	CYP77A4	Cytochrome P450 77A4 [Source:UniProtKB/Swiss-Prot;Acc:Q9LZ31]	0	0	0	0	0	0	0	0	0	0	0	0	0	0	0	0	0	0	0	0	0	0	0	0	-1.07178	0	-1.55	-1.53
AT3G26170	Stilbenoid, diarylheptanoid and gingerol biosynthesis	CYP71B19	Putative cytochrome P450 [Source:UniProtKB/TrEMBL;Acc:Q541W8]	0	0	0	0	0	0	0	0	0	0	0	0	0	0	0	-1.05222	-1.06004	0	0	0	0	0	0	0	0	0	0	0
AT3G26310	Stilbenoid, diarylheptanoid and gingerol biosynthesis	CYP71B35	Putative cytochrome P450 [Source:UniProtKB/TrEMBL;Acc:Q0WVN2]	0	0	0	0	0	0	0	0	0	0	0	0	0	0	0	0	0	0	0	0	0	0	0	0	-1.45348	0	0	-1.04
AT4G37330	Stilbenoid, diarylheptanoid and gingerol biosynthesis	CYP81D4	At4g37330 [Source:UniProtKB/TrEMBL;Acc:O23155]	0	0	0	0	0	0	0	0	0	0	0	0	0	0	0	0	0	0	0	0	0	0	0	0	-1.1944	-1.76482	0	0
AT5G25120	Stilbenoid, diarylheptanoid and gingerol biosynthesis	CYP71B11	Cytochrome P450 71B11 [Source:UniProtKB/Swiss-Prot;Acc:P58049]	0	0	0	0	0	0	0	0	0	0	0	0	0	0	0	0	0	0	0	0	0	0	0	0	-1.09079	0	0	-1.19
AT1G13710	Stilbenoid, diarylheptanoid and gingerol biosynthesis	CYP78A5	Cytochrome P450 78A5 [Source:UniProtKB/Swiss-Prot;Acc:Q9LMX7]	0	0	0	0	0	0	0	0	0	0	0	0	0	0	0	0	0	0	0	0	0	0	0	0	0	0	1.17	0
AT3G26300	Stilbenoid, diarylheptanoid and gingerol biosynthesis	CYP71B34	Cytochrome P450 71B34 [Source:UniProtKB/Swiss-Prot;Acc:Q9LIP6]	0	0	0	0	0	0	0	0	0	0	0	0	0	0	0	0	0	0	0	0	0	0	0	0	-1.45348	0	0	0
AT4G31940	Stilbenoid, diarylheptanoid and gingerol biosynthesis	CYP82C4	Cytochrome P450 82C4 [Source:UniProtKB/Swiss-Prot;Acc:Q9SZ46]	0	0	0	0	0	0	0	0	0	0	0	0	0	1.4	0	0	0	0	0	0	0	0	0	0	0	0	0	0
AT4G37320	Stilbenoid, diarylheptanoid and gingerol biosynthesis	CYP81D5	Cytochrome P450, family 81, subfamily D, polypeptide 5 [Source:UniProtKB/TrEMBL;Acc:O23156]	0	0	0	0	0	0	0	0	0	0	0	0	0	0	0	0	0	0	0	0	0	0	0	0	0	-2.06552	0	0
AT4G37400	Stilbenoid, diarylheptanoid and gingerol biosynthesis	CYP81F3	Cytochrome P450 81F3 [Source:UniProtKB/Swiss-Prot;Acc:Q0WTF4]	0	0	0	0	0	0	0	0	0	0	0	0	0	0	0	1.17655	0	0	0	0	0	0	0	0	0	0	0	0
AT5G25130	Stilbenoid, diarylheptanoid and gingerol biosynthesis	CYP71B12	Cytochrome P450 71B12 [Source:UniProtKB/Swiss-Prot;Acc:Q9ZU07]	0	0	0	0	0	0	0	0	0	0	0	0	0	0	0	0	0	0	-1.40597	0	0	0	0	0	0	0	0	0
AT5G25180	Stilbenoid, diarylheptanoid and gingerol biosynthesis	CYP71B14	Cytochrome P450 71B14 [Source:UniProtKB/Swiss-Prot;Acc:P58051]	0	0	0	0	0	0	0	0	0	0	0	0	0	0	0	0	0	0	0	0	0	0	0	0	0	0	0	-1.17
AT5G58770	Terpenoid backbone biosynthesis		Dehydrodolichyl diphosphate synthase 2 [Source:UniProtKB/Swiss-Prot;Acc:Q56Y11]	-1.34	0	0	-1.37	0	0	-1.18	0	0	0	0	0	0	1.26	0	-1.04012	0	0	0	2.26281	0	0	0	1.33455	-4.24457	-3.21476	0	-3.07
AT1G49530	Terpenoid backbone biosynthesis	GGPP6	Geranylgeranyl pyrophosphate synthase 6, mitochondrial [Source:UniProtKB/Swiss-Prot;Acc:O22043]	0	0	0	0	0	0	0	0	0	1.7373	0	0	0	0	1.4602	1.45224	1.30385	0	0	0	0	0	0	0	0	0	1.2	0
AT1G17050	Terpenoid backbone biosynthesis	SPS2	SPS2 [Source:UniProtKB/TrEMBL;Acc:A0A178W8X1]	0	0	0	0	0	0	0	0	0	0	0	0	0	0	0	0	0	0	0	0	0	0	0	1.1673	-2.63767	-1.98197	0	-2.04
AT1G78510	Terpenoid backbone biosynthesis	SPS1	Solanesyl diphosphate synthase 1 [Source:UniProtKB/Swiss-Prot;Acc:Q8S948]	0	0	0	0	0	0	0	0	0	0	0	0	0	0	0	0	0	0	0	0	0	0	0	0	-2.28806	-1.98758	0	-1.45
AT5G15860	Terpenoid backbone biosynthesis	ICME	Isoprenylcysteine alpha-carbonyl methylesterase ICME [Source:UniProtKB/Swiss-Prot;Acc:Q94AS5]	0	0	0	0	0	0	0	0	0	0	0	0	0	0	0	0	0	0	0	0	0	0	0	0	0	0	-1.26	-1.08
AT3G14550	Terpenoid backbone biosynthesis	GGPS3	Geranylgeranyl pyrophosphate synthase 3 [Source:UniProtKB/TrEMBL;Acc:A0A1I9LQ60]	0	0	0	0	0	0	0	0	0	0	0	0	0	0	0	0	1.43584	0	0	0	0	0	0	0	0	0	0	0
AT3G54250	Terpenoid backbone biosynthesis	MVD2	Diphosphomevalonate decarboxylase MVD2, peroxisomal [Source:UniProtKB/Swiss-Prot;Acc:F4JCU3]	0	0	0	0	0	0	0	0	0	0	0	0	0	0	0	0	0	1.06089	0	0	0	0	0	0	0	0	0	0
AT4G11820	Terpenoid backbone biosynthesis	HMGS	Hydroxymethylglutaryl-CoA synthase [Source:UniProtKB/Swiss-Prot;Acc:P54873]	0	0	0	0	0	0	0	0	0	0	0	0	0	0	0	0	0	0	0	0	0	0	0	-1.13963	0	0	0	0
AT4G34350	Terpenoid backbone biosynthesis	ISPH	4-hydroxy-3-methylbut-2-enyl diphosphate reductase, chloroplastic [Source:UniProtKB/Swiss-Prot;Acc:Q94B35]	0	0	0	0	0	0	0	0	0	0	0	0	0	0	0	0	0	0	0	0	0	0	0	0	-1.16113	0	0	0
AT4G36810	Terpenoid backbone biosynthesis	GGPPS1	LSU [Source:UniProtKB/TrEMBL;Acc:A0A178UX98]	0	0	0	0	0	0	0	0	0	0	0	0	0	0	0	0	0	0	0	0	0	0	0	0	-1.01466	0	0	0
AT5G27450	Terpenoid backbone biosynthesis	MVK	Mevalonate kinase [Source:UniProtKB/TrEMBL;Acc:A0A178UNV0]	0	0	0	0	0	0	0	0	0	0	0	0	0	0	0	1.25022	0	0	0	0	0	0	0	0	0	0	0	0
AT2G29310	Tropane, piperidine and pyridine alkaloid biosynthesis		Tropinone reductase homolog At2g29310 [Source:UniProtKB/Swiss-Prot;Acc:Q9ZW14]	0	0	0	0	0	0	0	0	0	0	-1.0424	-1.55252	0	0	0	0	0	0	0	-1.03329	0	0	0	0	0	0	0	0
AT1G07450	Tropane, piperidine and pyridine alkaloid biosynthesis		Tropinone reductase homolog At1g07450 [Source:UniProtKB/Swiss-Prot;Acc:Q8RX32]	0	0	0	0	0	1.05	0	0	0	0	-2.39885	0	0	0	0	0	0	0	0	0	0	0	0	0	0	0	0	0
AT2G29320	Tropane, piperidine and pyridine alkaloid biosynthesis		Tropinone reductase homolog At2g29320 [Source:UniProtKB/Swiss-Prot;Acc:Q9ZW15]	0	0	0	0	0	0	0	0	0	0	0	0	0	0	0	0	0	0	-1.0323	0	0	0	0	0	-1.14586	0	0	0
AT2G29370	Tropane, piperidine and pyridine alkaloid biosynthesis		Tropinone reductase homolog At2g29370 [Source:UniProtKB/Swiss-Prot;Acc:Q9ZW20]	0	0	0	0	0	0	0	0	0	0	0	0	0	0	0	0	0	-1.17536	0	0	0	0	0	0	-1.0517	0	0	0
AT2G30670	Tropane, piperidine and pyridine alkaloid biosynthesis		Tropinone reductase homolog At2g30670 [Source:UniProtKB/Swiss-Prot;Acc:O49332]	0	0	0	0	-1.15	0	0	0	1.3	0	0	0	0	0	0	0	0	0	0	0	0	0	0	0	0	0	0	0
AT2G29330	Tropane, piperidine and pyridine alkaloid biosynthesis	TRI	Tropinone reductase homolog At2g29330 [Source:UniProtKB/Swiss-Prot;Acc:Q9ZW16]	0	0	0	0	0	0	0	-1.27	0	0	0	0	0	0	0	0	0	0	0	0	0	0	0	0	0	0	0	0
AT5G25980	Tryptophan metabolism	TGG2	Myrosinase 2 [Source:UniProtKB/Swiss-Prot;Acc:Q9C5C2]	0	0	0	0	0	0	0	0	0	0	0	-1.64023	0	1.82	1.38275	2.21376	1.58637	2.73056	0	0	0	0	0	0	0	0	1.47	0
AT1G23800	Tryptophan metabolism	ALDH2B7	Aldehyde dehydrogenase family 2 member B7, mitochondrial [Source:UniProtKB/Swiss-Prot;Acc:Q8S528]	0	0	0	0	0	0	0	0	0	0	0	0	0	0	1.13497	2.46832	3.49339	2.66597	0	0	0	0	0	0	0	1.53334	0	0
AT1G24100	Tryptophan metabolism	UGT74B1	Glycosyltransferase [Source:UniProtKB/TrEMBL;Acc:A0A178WKT6]	0	0	0	0	0	0	0	0	0	0	0	0	0	1.01	0	1.16318	1.52818	0	0	1.4798	1.55936	0	0	0	0	0	0	0
AT5G20960	Tryptophan metabolism	AAO1	Indole-3-acetaldehyde oxidase [Source:UniProtKB/Swiss-Prot;Acc:Q7G193]	0	0	0	0	0	0	0	0	0	0	0	0	1.26248	0	0	0	-1.23035	-1.99671	0	0	0	0	1.4514	0	0	1.65064	0	0
AT1G54100	Tryptophan metabolism	ALDH7B4	ALDH7B4 [Source:UniProtKB/TrEMBL;Acc:A0A178W3F2]	0	0	0	0	0	0	0	0	0	0	0	0	0	2.02	0	0	1.11116	0	0	0	0	0	0	-1.12171	0	2.31086	0	0
AT5G26000	Tryptophan metabolism	TGG1	TGG1 [Source:UniProtKB/TrEMBL;Acc:A0A178U7L7]	0	0	0	0	0	0	0	0	0	0	0	-2.27967	0	0	1.34242	1.9162	0	2.53051	0	0	0	0	0	0	0	0	0	0
AT5G43890	Tryptophan metabolism	YUC5	Flavin-containing monooxygenase [Source:UniProtKB/TrEMBL;Acc:A0A178UK83]	0	0	0	0	0	0	0	0	0	0	0	0	0	0	2.78317	2.22007	0	2.52351	4.11468	0	0	0	0	0	0	0	0	0
AT1G20630	Tryptophan metabolism	CAT1	Catalase [Source:UniProtKB/TrEMBL;Acc:A0A178WIQ0]	0	0	0	0	0	1.15	0	0	0	0	0	0	0	0	0	0	0	0	0	0	0	0	0	-1.2682	1.04544	0	0	0
AT1G70560	Tryptophan metabolism	TAA1	L-tryptophan--pyruvate aminotransferase 1 [Source:UniProtKB/Swiss-Prot;Acc:Q9S7N2]	0	0	0	0	0	0	0	0	0	0	-1.00017	0	0	0	0	0	-1.72164	0	0	0	0	0	0	0	0	0	-1.15	0
AT2G20610	Tryptophan metabolism	SUR1	S-alkyl-thiohydroximate lyase SUR1 [Source:UniProtKB/Swiss-Prot;Acc:Q9SIV0]	0	0	0	0	0	0	0	0	0	0	0	0	0	0	0	0	0	0	1.13608	1.16029	1.48279	0	0	0	0	0	0	0
AT3G44310	Tryptophan metabolism	NIT1	Putative uncharacterized protein At3g44310 (Fragment) [Source:UniProtKB/TrEMBL;Acc:C0SVD5]	0	0	0	0	0	0	0	0	0	0	0	0	0	1.11	0	0	1.31918	0	0	0	1.24414	0	0	0	0	0	0	0
AT4G35090	Tryptophan metabolism	CAT2	catalase 2 [Source:TAIR;Acc:AT4G35090]	0	0	0	0	0	0	0	0	0	0	0	0	0	0	0	0	0	0	0	0	0	0	0	0	-1.85111	0	-1.85	-3.12
AT4G13260	Tryptophan metabolism	YUC2	Indole-3-pyruvate monooxygenase YUCCA2 [Source:UniProtKB/Swiss-Prot;Acc:Q9SVQ1]	0	0	0	0	0	0	0	0	0	0	0	0	0	0	1.84168	0	0	0	0	0	0	0	0	0	0	0	0	1.33
AT4G24670	Tryptophan metabolism	TAR2	Tryptophan aminotransferase-related protein 2 [Source:UniProtKB/Swiss-Prot;Acc:Q94A02]	0	0	0	0	0	0	0	0	0	0	0	0	0	0	0	0	0	0	0	0	0	0	0	0	-1.31301	0	0	-1.46
AT1G51490	Tryptophan metabolism	BGLU36	beta glucosidase 36 [Source:TAIR;Acc:AT1G51490]	0	0	0	0	0	0	0	0	0	0	0	0	0	0	0	0	0	0	0	0	0	0	0	0	0	0	1.08	0
AT3G43600	Tryptophan metabolism	AAO2	Indole-3-acetaldehyde oxidase [Source:UniProtKB/Swiss-Prot;Acc:Q7G192]	0	0	0	0	0	0	0	0	0	0	0	0	0	0	0	0	0	0	0	0	0	0	0	0	-1.07315	0	0	0
AT4G23590	Ubiquinone and other terpenoid-quinone biosynthesis		Probable aminotransferase TAT4 [Source:UniProtKB/Swiss-Prot;Acc:Q8VYP2]	0	0	0	-1.25	0	0	0	0	0	0	0	0	0	0	0	2.48409	2.87416	3.34545	0	0	0	0	0	0	0	0	2.6	1.22
AT1G65060	Ubiquinone and other terpenoid-quinone biosynthesis	4CL3	4-coumarate--CoA ligase 3 [Source:UniProtKB/Swiss-Prot;Acc:Q9S777]	0	0	0	0	0	0	0	0	0	0	0	0	0	0	0	2.19139	1.80755	1.70166	0	0	0	0	0	0	0	-3.81446	0	-1.86
AT1G74710	Ubiquinone and other terpenoid-quinone biosynthesis	EDS16	ADC synthase superfamily protein [Source:TAIR;Acc:AT1G74710]	0	0	0	0	0	0	0	0	0	0	1.31311	0	0	0	0	0	0	-1.39275	0	0	0	0	2.22392	0	0	0	-1.42	-1.16
AT2G30490	Ubiquinone and other terpenoid-quinone biosynthesis	CYP73A5	Cinnamate-4-hydroxylase [Source:UniProtKB/TrEMBL;Acc:B1GV49]	0	0	0	0	0	0	0	0	0	0	0	0	0	2.06	0	1.32216	1.31757	1.2515	0	0	0	0	0	0	0	0	0	0
AT1G06570	Ubiquinone and other terpenoid-quinone biosynthesis	HPD	4-hydroxyphenylpyruvate dioxygenase [Source:UniProtKB/Swiss-Prot;Acc:P93836]	0	0	0	0	0	0	0	0	0	0	0	0	0	0	0	0	0	0	0	0	0	0	0	-1.22253	-2.00183	0	0	-1.1
AT1G18870	Ubiquinone and other terpenoid-quinone biosynthesis	ICS2	Isochorismate synthase 2, chloroplastic [Source:UniProtKB/Swiss-Prot;Acc:Q9M9V6]	0	0	0	0	0	0	0	0	0	1.06585	0	0	0	0	0	1.13392	1.99796	0	0	0	0	0	0	0	0	0	0	0
AT1G30520	Ubiquinone and other terpenoid-quinone biosynthesis	AAE14	2-succinylbenzoate--CoA ligase, chloroplastic/peroxisomal [Source:UniProtKB/Swiss-Prot;Acc:Q8VYJ1]	0	0	0	0	0	0	0	0	0	0	0	0	-1.47678	0	0	0	0	0	0	0	0	0	0	0	-1.08676	-2.46228	0	0
AT3G21240	Ubiquinone and other terpenoid-quinone biosynthesis	4CL2	Cinnamyl alcohol dehydrogenase [Source:UniProtKB/TrEMBL;Acc:B1GUZ3]	0	0	0	0	0	0	0	0	0	0	0	0	0	1.12	0	1.5859	1.17679	0	0	0	0	0	0	0	0	0	0	0
AT5G53970	Ubiquinone and other terpenoid-quinone biosynthesis		Probable aminotransferase TAT2 [Source:UniProtKB/Swiss-Prot;Acc:Q9FN30]	0	0	0	-1.16	0	0	0	0	0	0	0	0	0	0	0	0	0	0	0	0	0	0	0	0	-2.12601	0	0	-2.75
AT1G51680	Ubiquinone and other terpenoid-quinone biosynthesis	4CL1	4-coumarate-CoA ligase 1 [Source:UniProtKB/TrEMBL;Acc:A0A1P8SNN0]	0	0	0	0	0	0	0	0	0	0	0	0	0	1.12	0	0	0	0	0	0	0	0	0	0	-1.17481	0	0	0
AT1G60550	Ubiquinone and other terpenoid-quinone biosynthesis	MENB	1,4-dihydroxy-2-naphthoyl-CoA synthase, peroxisomal [Source:UniProtKB/Swiss-Prot;Acc:Q8GYN9]	0	0	0	0	0	0	0	0	0	0	0	0	-1.13369	0	0	0	0	0	0	0	0	0	0	0	-1.23768	0	0	0
AT1G64970	Ubiquinone and other terpenoid-quinone biosynthesis	VTE4	Tocopherol O-methyltransferase, chloroplastic [Source:UniProtKB/Swiss-Prot;Acc:Q9ZSK1]	0	0	0	0	0	0	0	0	0	0	0	0	0	0	0	0	0	0	0	0	0	0	0	0	-1.64846	0	0	-1.29
AT1G60600	Ubiquinone and other terpenoid-quinone biosynthesis	ABC4	2-carboxy-1,4-naphthoquinone phytyltransferase, chloroplastic [Source:UniProtKB/Swiss-Prot;Acc:Q0WUA3]	0	0	0	0	0	0	0	0	0	0	0	0	-1.52147	0	0	0	0	0	0	0	0	0	0	0	0	0	0	0
AT4G28420	Ubiquinone and other terpenoid-quinone biosynthesis		Probable aminotransferase TAT1 [Source:UniProtKB/Swiss-Prot;Acc:Q67Y55]	0	0	0	0	0	0	0	0	0	0	0	3.38804	0	0	0	0	0	0	0	0	0	0	0	0	0	0	0	0
AT4G32770	Ubiquinone and other terpenoid-quinone biosynthesis	VTE1	Tocopherol cyclase, chloroplastic [Source:UniProtKB/Swiss-Prot;Acc:Q94FY7]	0	0	0	0	0	0	0	0	0	0	0	0	0	0	0	0	0	0	0	0	0	0	0	0	-1.72741	0	0	0
AT5G36160	Ubiquinone and other terpenoid-quinone biosynthesis	TAT	Tyrosine aminotransferase [Source:UniProtKB/Swiss-Prot;Acc:Q9LVY1]	0	0	0	0	0	0	0	0	0	0	0	0	0	0	0	0	0	0	0	0	0	0	0	0	-1.13486	0	0	0
AT2G29290	Tropane, piperidine and pyridine alkaloid biosynthesis		Tropinone reductase homolog At2g29290 [Source:UniProtKB/Swiss-Prot;Acc:Q9ZW13]	0	0	0	0	0	0	0	0	0	0	0	0	-1.40366	0	0	0	0	0	0	-1.92752	0	-1.0098	0	0	-1.07099	0	0	0
AT2G36790	Flavone and flavonol biosynthesis	UGT73C6	Glycosyltransferase (Fragment) [Source:UniProtKB/TrEMBL;Acc:W8PVK2]	0	0	0	0	0	0	0	0	0	0	0	0	0	0	0	0	0	0	0	0	0	-1.08835	0	0	0	0	0	0
AT4G28720	Tryptophan metabolism	YUC8	Flavin-containing monooxygenase [Source:UniProtKB/TrEMBL;Acc:A0A178V2K9]	0	0	0	0	0	-1.85	0	-1.05	0	0	0	-2.39725	0	0	3.59608	0	0	0	0	0	-1.1886	-1.27539	0	-2.20869	1.25352	0	0	1.08
AT4G21760	Cyanoamino acid metabolism	BGLU47	beta-glucosidase 47 [Source:TAIR;Acc:AT4G21760]	-1.14	0	0	-1.12	-1.25	0	0	0	0	-1.49968	-1.96865	0	0	-1.12	-1.18906	0	0	0	0	1.08234	0	-1.39822	0	0	-1.97451	-1.95927	0	-1.84
AT1G15550	Diterpenoid biosynthesis	GA3OX1	Gibberellin 3-beta-dioxygenase 1 [Source:UniProtKB/Swiss-Prot;Acc:Q39103]	0	0	0	0	0	0	0	0	0	-1.78652	0	0	0	0	0	0	0	0	-1.09769	0	0	-1.49028	0	0	0	0	0	0
AT2G29300	Tropane, piperidine and pyridine alkaloid biosynthesis		NAD(P)-binding Rossmann-fold superfamily protein [Source:UniProtKB/TrEMBL;Acc:F4IKL5]	0	0	0	0	0	0	0	0	0	-1.06679	0	0	0	0	1.65527	0	0	0	0	-2.1266	-1.60321	-2.11045	0	0	0	0	0	0
AT1G78440	Diterpenoid biosynthesis	GA2OX1	Gibberellin 2-beta-dioxygenase 1 [Source:UniProtKB/Swiss-Prot;Acc:Q8LEA2]	0	0	0	0	-1.13	0	0	-1.14	0	0	-3.26705	-3.90467	0	0	-1.58575	0	0	0	0	0	-1.42232	-2.37833	0	0	0	0	-1.94	-2.23
AT1G04180	Tryptophan metabolism	YUC9	Flavin-containing monooxygenase [Source:UniProtKB/TrEMBL;Acc:A0A178WB22]	-1.38	0	0	-1.25	-2.49	-2.14	-1.7	-1.2	0	0	0	0	0	0	4.94585	0	0	0	-1.96921	-3.06438	-2.86221	-3.31964	0	-1.6461	0	0	0	2.49
