# Supplementary material for: Disentangling transcriptional responses in plant defense against arthropod herbivores
Source: Sci Rep. 2021 Jun 21;11:12996. doi: 10.1038/s41598-021-92468-6 (PMC8217245; doi:10.1038/s41598-021-92468-6)
Supplement: Supplementary file 5 — Supplementary Information 5. [file 41598_2021_92468_MOESM5_ESM.xlsx]

## Sheet: Synthesis
Category	Gene ID	Description	Pieris_3h	Pieris_6h	Pieris_12h	Pieris_24h	Tur_30m	Tur_1h	Tur_3h	Tur_24h
Nitrogen-Containing Secondary Compounds Biosynthesis	AT4G30530	phenylacetohydroximoyl-glutathione gamma-glutamyl peptidase (AT4G30530)	1.11	1.45	2.054	1.174	1.66	1.542	2.549	1.982
Nitrogen-Containing Secondary Compounds Biosynthesis	AT2G25450	3-butenylglucosinolate 2-hydroxylase (AT2G25450)	0	0	1.192	0	0	0	1.534	1.255
Nitrogen-Containing Secondary Compounds Biosynthesis	AT2G30830	1-aminocyclopropane-1-carboxylate oxidase (AT2G30830)	3.881	4.892	6.726	4.764	7.094	8.954	9.388	7.367
Nitrogen-Containing Secondary Compounds Biosynthesis	AT2G30840	1-aminocyclopropane-1-carboxylate oxidase (AT2G30840)	0	0	0	0	0	0	0	1.37
Nitrogen-Containing Secondary Compounds Biosynthesis	AT5G43450	1-aminocyclopropane-1-carboxylate oxidase (AT5G43450)	0	-1.354	0	0	0	0	0	0
Nitrogen-Containing Secondary Compounds Biosynthesis	AT1G06620	2-oxoglutarate-dependent dioxygenase (AT1G06620)	1.594	1.572	2.672	1.907	2.996	3.198	3.254	3.657
Nitrogen-Containing Secondary Compounds Biosynthesis	AT1G06640	2-oxoglutarate-dependent dioxygenase (AT1G06640)	1.54	2.963	3.079	2.839	0	0	2.002	1.887
Nitrogen-Containing Secondary Compounds Biosynthesis	AT5G59530	transferase, transferring glycosyl groups (AT5G59530)	0	0	0	0	0	0	0	1.934
Nitrogen-Containing Secondary Compounds Biosynthesis	AT1G67980	caffeoyl-CoA O-methyltransferase (AT1G67980)	0	0	0	0	0	0	0	3.334
Nitrogen-Containing Secondary Compounds Biosynthesis	AT1G24735	O-methyltransferase (AT1G24735)	0	1.7	2.365	0	0	0	0	0
Nitrogen-Containing Secondary Compounds Biosynthesis	AT3G26330	AT3G26330	3.299	4.515	5.047	6.057	0	0	3.057	2.47
Nitrogen-Containing Secondary Compounds Biosynthesis	AT3G26320	AT3G26320	-1.509	-1.258	-1.374	0	-1.287	-1.305	0	0
Nitrogen-Containing Secondary Compounds Biosynthesis	AT5G25140	AT5G25140	0	-1.171	0	0	0	1.078	0	0
Nitrogen-Containing Secondary Compounds Biosynthesis	GQT-5238	AT4G03070.1	0	-1.063	0	0	0	0	0	0
Nitrogen-Containing Secondary Compounds Biosynthesis	GQT-5120	AT1G52800.1	0	-2.019	0	0	0	0	0	0
Nitrogen-Containing Secondary Compounds Biosynthesis	AT5G23010	2-isopropylmalate synthase (MAM1)	0	0	1.392	0	0	0	1.372	1.182
Nitrogen-Containing Secondary Compounds Biosynthesis	AT2G43100	hydro-lyase (AT2G43100)	0	0	0	0	0	0	1.143	0
Nitrogen-Containing Secondary Compounds Biosynthesis	AT5G14200	3-isopropylmalate dehydrogenase (AtIMD1)	0	1.129	1.51	1.01	0	0	1.479	1.241
Nitrogen-Containing Secondary Compounds Biosynthesis	AT5G20960	AO1	0	0	-1.23	-1.997	0	0	0	0
Nitrogen-Containing Secondary Compounds Biosynthesis	AT1G16400	CYP79F2 (AT1G16400)	0	0	0	0	0	1.101	1.605	0
Nitrogen-Containing Secondary Compounds Biosynthesis	AT1G16410	CYP79F1 (AT1G16410)	0	0	1.573	0	0	0	1.379	1.284
Nitrogen-Containing Secondary Compounds Biosynthesis	AT1G65860	glucosinolate S-oxygenase (GS-OX1)	0	0	1.977	1.325	0	1.29	1.656	1.431
Nitrogen-Containing Secondary Compounds Biosynthesis	AT1G62560	glucosinolate S-oxygenase (GS-OX3)	0	0	1.074	1.057	0	0	1.389	0
Nitrogen-Containing Secondary Compounds Biosynthesis	AT1G12160	monooxygenase (AT1G12160)	0	1.58	0	0	0	0	0	0
Nitrogen-Containing Secondary Compounds Biosynthesis	AT5G61290	monooxygenase (AT5G61290)	0	1.499	0	0	0	0	1.338	0
Nitrogen-Containing Secondary Compounds Biosynthesis	AT5G07800	monooxygenase (AT5G07800)	0	0	1.535	1.905	0	0	0	0
Nitrogen-Containing Secondary Compounds Biosynthesis	AT1G62570	glucosinolate S-oxygenase (GS-OX4)	0	0	1.221	1.495	0	1.257	0	0
Nitrogen-Containing Secondary Compounds Biosynthesis	AT1G62540	glucosinolate S-oxygenase (GS-OX2)	0	1.993	2.083	1.823	0	0	2.397	1.576
Nitrogen-Containing Secondary Compounds Biosynthesis	AT4G13770	CYP83A1 (AT4G13770)	0	0	0	0	0	0	1.067	0
Nitrogen-Containing Secondary Compounds Biosynthesis	AT1G24100	UGT74B1 (AT1G24100)	0	1.163	1.528	0	0	1.48	1.559	0
Nitrogen-Containing Secondary Compounds Biosynthesis	AT1G74100	desulfoglucosinolate sulfotransferase (AtSOT16)	1.127	1.975	2.369	1.648	1.829	1.65	2.505	1.736
Nitrogen-Containing Secondary Compounds Biosynthesis	AT1G74090	desulfoglucosinolate sulfotransferase (AtSOT18)	0	0	0	0	0	1.008	1.356	0
Nitrogen-Containing Secondary Compounds Biosynthesis	AT1G18590	desulfoglucosinolate sulfotransferase (AtSOT17)	0	1.406	1.835	1.63	0	1.097	1.708	1.23
Nitrogen-Containing Secondary Compounds Biosynthesis	AT5G57220	CYP81F2 monooxygenase (AT5G57220)	0	-1.208	-1.284	0	4.538	0	0	0
Nitrogen-Containing Secondary Compounds Biosynthesis	AT4G37400	CYP81F3 monooxygenase (AT4G37400)	0	1.177	0	0	0	0	0	0
Nitrogen-Containing Secondary Compounds Biosynthesis	AT4G37430	CYP81F1 monooxygenase (AT4G37430)	1.339	0	1.651	1.204	0	0	0	0
Nitrogen-Containing Secondary Compounds Biosynthesis	AT5G36220	AT5G36220	0	0	1.315	1.131	1.596	2.095	0	3.339
Nitrogen-Containing Secondary Compounds Biosynthesis	AT5G67310	AT5G67310	0	0	0	0	2.85	0	3.914	5.507
Nitrogen-Containing Secondary Compounds Biosynthesis	AT1G21100	indole glucosinolate methyltransferase (IGMT1)	0	-1.361	0	0	2.087	0	0	1.789
Nitrogen-Containing Secondary Compounds Biosynthesis	AT1G21120	indole glucosinolate methyltransferase (IGMT2)	0	0	0	0	4.125	1.718	0	0
Nitrogen-Containing Secondary Compounds Biosynthesis	AT1G21110	O-methyltransferase (IGMT3)	0	-1.254	-1.275	-1.022	3.587	0	0	0
Nitrogen-Containing Secondary Compounds Biosynthesis	AT1G21130	O-methyltransferase (IGMT4)	0	-1.222	-1.085	0	1.463	0	0	0
Nitrogen-Containing Secondary Compounds Biosynthesis	AT1G77530	O-methyltransferase (AT1G77530)	0	0	3.225	2.054	0	0	3.559	4.208
Nitrogen-Containing Secondary Compounds Biosynthesis	AT1G76790	O-methyltransferase (IGMT5)	1.434	3.061	4.792	3.013	3.027	2.916	6.098	5.053
Nitrogen-Containing Secondary Compounds Biosynthesis	AT4G31500	CYP83B1 (AT4G31500)	0	1.109	1.045	0	1.741	1.483	2.48	2.225
Nitrogen-Containing Secondary Compounds Biosynthesis	AT2G20610	alkylthiohydroximate C-S lyase (AT2G20610)	0	0	0	0	1.136	1.16	1.483	0
Nitrogen-Containing Secondary Compounds Biosynthesis	AT2G24850	tyrosine transaminase (AT2G24850)	2.082	0	2.592	2.054	3.075	5.289	6.618	7.127
Nitrogen-Containing Secondary Compounds Biosynthesis	AT2G22330	CYP79B3	0	2.342	2.331	2.319	2.303	1.826	3.351	3.224
Nitrogen-Containing Secondary Compounds Biosynthesis	AT4G39950	CYP79B2	0	2.48	2.504	2.846	2.035	1.653	3.124	2.623
Nitrogen-Containing Secondary Compounds Biosynthesis	AT4G37410	CYP81F4 monooxygenase (AT4G37410)	0	3.881	5.444	5.33	1.679	1.77	3.75	4.501
Total Nitrogen-Containing Secondary Compounds Biosynthesis			15.897	29.977	59.883	45.566	47.534	42.26	78.114	74.532
Phenylpropanoid Derivatives Biosynthesis	AT1G61820	beta-glucosidase 46 (AT1G61820)	0	0	0	2.087	1.003	0	0	0
Phenylpropanoid Derivatives Biosynthesis	AT3G09260	scopolin Î²-glucosidase (AT3G09260)	2.754	0	4.571	4.224	0	0	0	1.772
Phenylpropanoid Derivatives Biosynthesis	AT1G66280	hydrolase, hydrolyzing O-glycosyl compounds (AT1G66280)	3.179	2.13	4.001	2.744	4.881	5.016	7.225	8.752
Phenylpropanoid Derivatives Biosynthesis	AT3G21560	sinapate-1-glucosyltransferase (SGT1)	0	1.108	0	1.389	0	0	0	0
Phenylpropanoid Derivatives Biosynthesis	AT5G09640	sinapoylglucose:choline-O-sinapoyltransferase//serine carboxypeptidase (AT5G09640)	0	0	0	2.166	0	0	0	0
Phenylpropanoid Derivatives Biosynthesis	AT1G28660	hydrolase activity, acting on ester bonds (AT1G28660)	0	-1.775	-1.417	-1.071	0	0	0	-1.37
Phenylpropanoid Derivatives Biosynthesis	AT1G31550	hydrolase activity, acting on ester bonds (AT1G31550)	0	1.991	2.575	1.91	1.716	1.951	3.708	3.59
Phenylpropanoid Derivatives Biosynthesis	AT3G48460	hydrolase activity, acting on ester bonds (AT3G48460)	0	2.015	1.8	1.031	0	1.203	0	0
Phenylpropanoid Derivatives Biosynthesis	AT1G28670	hydrolase activity, acting on ester bonds (AT1G28670)	0	0	0	0	-1.178	0	0	0
Phenylpropanoid Derivatives Biosynthesis	AT1G28610	hydrolase activity, acting on ester bonds (AT1G28610)	0	0	1.019	0	0	0	1.08	0
Phenylpropanoid Derivatives Biosynthesis	AT1G28590	hydrolase activity, acting on ester bonds (AT1G28590)	0	2.758	2.573	0	0	0	0	0
Phenylpropanoid Derivatives Biosynthesis	AT1G28600	hydrolase activity, acting on ester bonds (AT1G28600)	0	1.282	1.33	1.711	1.14	1.066	1.28	0
Phenylpropanoid Derivatives Biosynthesis	AT2G23010	sinapoylglucose:sinapoylglucose O-sinapoyltransferase//serine carboxypeptidase (SCPL9)	0	1.321	2.347	1.881	0	0	2.944	2.659
Phenylpropanoid Derivatives Biosynthesis	AT3G12220	AT3G12220	0	0	0	0	0	0	0	2.389
Phenylpropanoid Derivatives Biosynthesis	AT4G09500	transferase, transferring glycosyl groups (AT4G09500)	0	1.6	1.724	0	0	1.046	1.163	0
Phenylpropanoid Derivatives Biosynthesis	AT5G54060	transferase, transferring glycosyl groups (AT5G54060)	0	0	0	1.385	0	0	4.138	3.115
Phenylpropanoid Derivatives Biosynthesis	AT2G22930	transferase, transferring glycosyl groups (AT2G22930)	0	1.568	3.422	1.842	1.055	1.364	2.338	2.703
Phenylpropanoid Derivatives Biosynthesis	AT4G27560	transferase, transferring glycosyl groups (AT4G27560)	0	2.216	2.466	1.522	2.394	2.538	3.059	2.526
Phenylpropanoid Derivatives Biosynthesis	AT1G03495	transferase (AT1G03495)	0	0	0	0	0	0	3.154	2.124
Phenylpropanoid Derivatives Biosynthesis	AT1G03940	transferase (AT1G03940)	0	0	0	0	0	0	3.386	1.917
Phenylpropanoid Derivatives Biosynthesis	AT4G14090	anthocyanin 5-O-glucosyltransferase (AT4G14090)	0	0	0	0	0	0	2.821	2.216
Phenylpropanoid Derivatives Biosynthesis	AT2G23000	AT2G23000	0	1.39	1.657	1.603	0	0	1.13	0
Phenylpropanoid Derivatives Biosynthesis	AT3G13610	2-oxoglutarate-dependent dioxygenase (AT3G13610)	0	0	0	-3.153	0	0	0	0
Phenylpropanoid Derivatives Biosynthesis	AT3G53150	UDP-glycosyltransferase (AT3G53150)	0	0	-2.297	-2.047	0	0	2.202	2.91
Phenylpropanoid Derivatives Biosynthesis	AT1G61810	beta-glucosidase 45 (AT1G61810)	0	0	3.361	3.64	0	0	1.069	1.281
Phenylpropanoid Derivatives Biosynthesis	GQT-5101	AT4G21760.2	-1.189	0	0	0	0	1.082	0	-1.398
Phenylpropanoid Derivatives Biosynthesis	AT3G53260	phenylalanine ammonia-lyase (PAL2)	0	1.481	1.502	1.806	0	0	0	0
Phenylpropanoid Derivatives Biosynthesis	AT2G37040	phenylalanine ammonia lyase (PAL1)	0	2.585	2.402	3.007	0	0	1.854	1.053
Phenylpropanoid Derivatives Biosynthesis	AT3G10340	phenylalanine ammonia ligase (PAL4)	0	0	2.588	1.37	0	0	0	0
Phenylpropanoid Derivatives Biosynthesis	AT2G30490	cinnamate 4-hydroxylase (ATC4H)	0	1.322	1.318	1.252	0	0	0	0
Phenylpropanoid Derivatives Biosynthesis	AT4G22880	leucoanthocyanidin dioxygenase (AT4G22880)	0	1.071	0	1.239	0	0	3.358	2.263
Phenylpropanoid Derivatives Biosynthesis	AT1G33030	O-methyltransferase (AT1G33030)	0	0	0	0	0	1.627	2.763	3.999
Phenylpropanoid Derivatives Biosynthesis	AT2G43840	salicylic acid / benzoic acid glucosyltransferase (UGT74F1)	0	0	0	2.02	0	0	0	0
Phenylpropanoid Derivatives Biosynthesis	AT2G43820	salicylic acid / benzoic acid glucosyltransferase (UGT74F2)	0	0	-1.033	0	0	0	0	0
Phenylpropanoid Derivatives Biosynthesis	GQT-5422	AT2G38240.1	1.923	0	2.084	0	4.746	7.91	9.328	7.886
Phenylpropanoid Derivatives Biosynthesis	GQT-5450	AT3G11180.2	0	0	3.373	3.647	0	0	4.595	7.843
Phenylpropanoid Derivatives Biosynthesis	GQT-5542	AT5G05600.1	2.816	2.297	2.943	1.835	4.986	5.859	6.204	6.492
Phenylpropanoid Derivatives Biosynthesis	AT5G13930	naringenin-chalcone synthase (AT5G13930)	0	1.386	1.122	1.592	0	0	2.048	1.416
Phenylpropanoid Derivatives Biosynthesis	AT5G05270	chalcone isomerase (AT5G05270)	0	1.281	1.004	1.929	0	0	0	0
Phenylpropanoid Derivatives Biosynthesis	GQT-2359	AT5G66230.2	0	2.304	1.647	0	0	0	0	0
Phenylpropanoid Derivatives Biosynthesis	GQT-3886	AT1G53520.1	1.857	2.982	1.743	0	0	0	0	0
Phenylpropanoid Derivatives Biosynthesis	AT4G10500	oxidoreductase, acting on paired donors, with incorporation or reduction of molecular oxygen, 2-oxoglutarate as one donor, and incorporation of one atom each of oxygen into both donors (AT4G10500)	0	0	0	-2.198	0	0	0	2.52
Phenylpropanoid Derivatives Biosynthesis	AT3G60290	oxidoreductase, acting on paired donors, with incorporation or reduction of molecular oxygen, 2-oxoglutarate as one donor, and incorporation of one atom each of oxygen into both donors (AT3G60290)	0	0	0	0	0	0	-1.134	-1.514
Phenylpropanoid Derivatives Biosynthesis	AT5G24530	oxidoreductase, acting on paired donors, with incorporation or reduction of molecular oxygen, 2-oxoglutarate as one donor, and incorporation of one atom each of oxygen into both donors (AT5G24530)	0	0	0	0	1.342	1.249	0	1.212
Phenylpropanoid Derivatives Biosynthesis	AT3G29590	transferase//O-malonyltransferase (AT3G29590)	0	1.125	0	0	0	0	2.751	2.051
Phenylpropanoid Derivatives Biosynthesis	AT5G42800	dihydroflavonol 4-reductase (TT3)	0	0	0	0	0	0	3.73	2.571
Phenylpropanoid Derivatives Biosynthesis	AT3G51240	naringenin 3-dioxygenase (AT3G51240)	0	0	0	0	0	1.018	1.673	0
Phenylpropanoid Derivatives Biosynthesis	AT1G01420	UDP-glycosyltransferase (UGT72B3)	0	0	0	0	0	1.005	0	0
Phenylpropanoid Derivatives Biosynthesis	AT2G29740	UDP-glycosyltransferase (UGT71C2)	0	0	0	0	2.259	0	0	0
Phenylpropanoid Derivatives Biosynthesis	AT3G21750	UDP-glycosyltransferase (UGT71B1)	0	0	0	0	0	0	1.124	0
Phenylpropanoid Derivatives Biosynthesis	AT3G46670	UDP-glycosyltransferase (UGT76E11)	0	1.473	1.845	1.302	0	0	0	0
Phenylpropanoid Derivatives Biosynthesis	AT4G15280	UDP-glycosyltransferase (UGT71B5)	0	0	2.009	0	1.721	1.365	1.959	2.759
Phenylpropanoid Derivatives Biosynthesis	AT5G59580	UDP-glycosyltransferase (UGT76E1)	1.807	1.42	2.156	1.667	3.12	4.761	5.481	4.524
Phenylpropanoid Derivatives Biosynthesis	AT5G59590	UDP-glycosyltransferase (UGT76E2)	0	0	0	0	0	4.583	6.586	5.841
Phenylpropanoid Derivatives Biosynthesis	AT4G15260	UDP-glycosyltransferase (AT4G15260)	0	0	0	0	1.23	0	0	0
Phenylpropanoid Derivatives Biosynthesis	AT3G46700	UDP-glycosyltransferase (AT3G46700)	4.746	1.711	4.615	1.903	2.894	5.503	5.003	4.976
Phenylpropanoid Derivatives Biosynthesis	AT5G37950	transferase, transferring hexosyl groups (AT5G37950)	0	0	0	0	0	-1.275	-1.308	0
Phenylpropanoid Derivatives Biosynthesis	AT3G46650	UDP-glycosyltransferase (AT3G46650)	0	1.544	2.109	0	0	2.264	3.197	2.438
Phenylpropanoid Derivatives Biosynthesis	GQT-5044	AT1G01390.2	-1.227	0	0	0	0	0	0	0
Phenylpropanoid Derivatives Biosynthesis	AT1G07260	UDP-glycosyltransferase (UGT71C3)	0	0	0	0	0	0	0	2.148
Phenylpropanoid Derivatives Biosynthesis	GQT-4154	AT5G02890.1	0	2.401	0	1.23	0	0	0	0
Phenylpropanoid Derivatives Biosynthesis	AT1G32910	transferase (AT1G32910)	3.245	4.855	2.652	2.428	8.065	7.199	8.374	7.584
Phenylpropanoid Derivatives Biosynthesis	AT1G78990	transferase (AT1G78990)	0	0	0	0	0	0	0	-1.451
Phenylpropanoid Derivatives Biosynthesis	AT5G16410	transferase (AT5G16410)	0	0	1.52	1.133	0	0	0	0
Phenylpropanoid Derivatives Biosynthesis	AT1G75300	oxidoreductase, acting on NADH or NADPH (AT1G75300)	0	2.485	1.792	0	1.018	1.71	2.358	2.286
Phenylpropanoid Derivatives Biosynthesis	GQT-5130	AT1G75290.2	0	0	0	0	0	0	1.195	1.104
Phenylpropanoid Derivatives Biosynthesis	AT1G65060	4-coumarate-CoA ligase (4CL3)	0	2.191	1.808	1.702	0	0	0	0
Phenylpropanoid Derivatives Biosynthesis	AT3G21230	4-coumarate-CoA ligase (4CL5)	1.809	1.471	1.583	1.19	0	0	1.702	1.295
Phenylpropanoid Derivatives Biosynthesis	AT1G21540	AT1G21540	0	0	0	0	1.178	1.032	0	0
Phenylpropanoid Derivatives Biosynthesis	AT1G75960	AT1G75960	2.533	1.892	1.884	0	0	0	0	0
Phenylpropanoid Derivatives Biosynthesis	AT1G15950	cinnamoyl-CoA reductase (CCR1)	0	1.167	0	0	0	0	0	0
Phenylpropanoid Derivatives Biosynthesis	AT2G23910	reductase (AT2G23910)	0	0	1.703	3.755	0	0	0	0
Phenylpropanoid Derivatives Biosynthesis	AT4G30470	reductase (AT4G30470)	0	0	0	0	1.463	1.647	0	0
Phenylpropanoid Derivatives Biosynthesis	AT1G80820	cinnamoyl-CoA reductase (CCR2)	2.566	2.926	3.955	3.425	2.333	2.189	3.742	3.346
Phenylpropanoid Derivatives Biosynthesis	AT4G37970	oxidoreductase (AT4G37970)	0	1.125	0	0	0	0	0	0
Phenylpropanoid Derivatives Biosynthesis	AT3G61990	O-methyltransferase (AT3G61990)	0	-1.21	0	0	0	0	0	0
Phenylpropanoid Derivatives Biosynthesis	AT1G67980	caffeoyl-CoA O-methyltransferase (AT1G67980)	0	0	0	0	0	0	0	3.334
Phenylpropanoid Derivatives Biosynthesis	AT5G04330	coniferyl aldehyde 5-hydroxylase (AT5G04330)	1.157	2.347	2.236	2.129	0	1.611	3.527	2.591
Phenylpropanoid Derivatives Biosynthesis	AT5G54160	flavonol 3'-O-methyltransferase//caffeate O-methyltransferase (OMT1)	0	1.059	1.174	0	0	0	1.507	0
Phenylpropanoid Derivatives Biosynthesis	GQT-4972	AT3G23840.1	0	1.697	1.149	1.498	0	0	0	0
Phenylpropanoid Derivatives Biosynthesis	AT5G42830	transferase (AT5G42830)	0	0	0	-2.218	2.425	0	1.192	0
Phenylpropanoid Derivatives Biosynthesis	AT5G67160	transferase (AT5G67160)	0	2.037	1.976	1.447	0	1.236	1.425	0
Phenylpropanoid Derivatives Biosynthesis	AT5G67150	transferase (AT5G67150)	0	1.443	1.387	0	0	1.266	1.635	1.076
Phenylpropanoid Derivatives Biosynthesis	AT3G50270	transferase (AT3G50270)	0	0	1.199	0	0	0	0	0
Phenylpropanoid Derivatives Biosynthesis	AT4G34230	cinnamyl alcohol dehydrogenase (AtCAD5)	1.689	1.215	2.327	1.415	0	1.819	1.857	1.623
Phenylpropanoid Derivatives Biosynthesis	AT4G37990	aryl-alcohol dehydrogenase (NADP+) (AT4G37990)	3.877	4.662	6.285	6.195	0	3.962	5.538	6.833
Phenylpropanoid Derivatives Biosynthesis	AT2G36790	UDP-glucose:flavonol-3-O-glycoside-7-O-glucosyltransferase (UGT73C6)	0	0	0	0	0	0	0	-1.088
Phenylpropanoid Derivatives Biosynthesis	AT2G36770	UDP-glycosyltransferase//gtransferase, transferring hexosyl groups (AT2G36770)	0	0	0	1.239	0	-1.194	0	0
Phenylpropanoid Derivatives Biosynthesis	AT2G36780	UDP-glycosyltransferase (AT2G36780)	0	-1.156	0	0	0	0	0	2.06
Phenylpropanoid Derivatives Biosynthesis	AT2G36750	brassinolide 23-O-glucosyltransferase [multifunctional] (UGT73C1)	-2.082	0	0	0	0	1.209	1.314	0
Phenylpropanoid Derivatives Biosynthesis	AT2G36800	glucosyltransferase (UGT73C5)	-1.055	-1.158	0	0	0	0	0	0
Phenylpropanoid Derivatives Biosynthesis	AT2G15480	UDP-glucosyltransferase (UGT73B5)	0	0	0	0	1.614	0	0	0
Phenylpropanoid Derivatives Biosynthesis	AT2G29730	UDP-glycosyltransferase (UGT71D1)	0	1.317	1.345	1.638	1.342	0	0	0
Phenylpropanoid Derivatives Biosynthesis	AT2G15490	UDP-glucosyltransferase (UGT73B4)	0	0	0	0	0	0	2.575	3.487
Phenylpropanoid Derivatives Biosynthesis	AT2G29710	UDP-glycosyltransferase (AT2G29710)	0	3.175	4.371	3.906	1.48	0	0	2.127
Phenylpropanoid Derivatives Biosynthesis	AT5G38010	UDP-glycosyltransferase (AT5G38010)	0	2.197	2.061	0	0	0	0	0
Phenylpropanoid Derivatives Biosynthesis	AT3G46660	UDP-glycosyltransferase (UGT76E12)	0	0	0	0	3.982	6.143	6.896	6.466
Phenylpropanoid Derivatives Biosynthesis	AT4G34135	flavonol 3-O-glucosyltransferase (UGT73B2)	-1.299	-1.287	-1.414	0	1.734	0	0	1.101
Phenylpropanoid Derivatives Biosynthesis	G-15517	flavonol 7-O-rhamnosyltransferase (UGT89C1)	1.118	1.867	2.4	1.34	0	1.885	2.305	1.448
Phenylpropanoid Derivatives Biosynthesis	AT2G18560	UDP-glycosyltransferase (AT2G18560)	0	0	0	-1.521	-2.262	-1.072	0	0
Phenylpropanoid Derivatives Biosynthesis	AT4G36770	UDP-glycosyltransferase (AT4G36770)	0	0	0	0	0	0	0	-1.232
Phenylpropanoid Derivatives Biosynthesis	AT5G17030	UDP-glycosyltransferase (UGT78D3)	0	2.894	0	0	0	0	0	0
Phenylpropanoid Derivatives Biosynthesis	AT5G17040	UDP-glycosyltransferase (AT5G17040)	0	2.195	1.815	0	0	0	0	0
Phenylpropanoid Derivatives Biosynthesis	AT1G32100	pinoresinol reductase (AT1G32100)	1.2	2.436	1.689	1.992	0	0	0	0
Phenylpropanoid Derivatives Biosynthesis	AT1G30530	myricetin 3-O-glucosyltransferase [multifunctional] (UGT78D1)	0	1.959	1.306	1.101	0	0	1.702	1.191
Phenylpropanoid Derivatives Biosynthesis	AT3G61880	monooxygenase (AT3G61880)	-1.413	-1.619	0	0	0	0	0	0
Phenylpropanoid Derivatives Biosynthesis	AT2G46660	AT2G46660	-1.145	0	0	0	0	0	0	0
Phenylpropanoid Derivatives Biosynthesis	AT5G07990	flavonoid 3'-monooxygenase (CYP75B1)	0	0	0	1.933	0	0	2.073	0
Phenylpropanoid Derivatives Biosynthesis	AT5G08640	flavonol synthase (FLS)	0	2.945	1.382	1.234	0	0	0	0
Phenylpropanoid Derivatives Biosynthesis	AT3G55970	oxidoreductase (AT3G55970)	3.98	2.732	3.578	5.467	0	4.519	6.846	8.342
Phenylpropanoid Derivatives Biosynthesis	GQT-5479	AT5G63590.1	0	2.047	2.665	2.677	0	0	0	0
Phenylpropanoid Derivatives Biosynthesis	GQT-5499	AT5G43935.1	0	2.587	2.82	0	0	0	0	0
Phenylpropanoid Derivatives Biosynthesis	GQT-5556	AT5G63580.1	0	1.672	1.364	1.717	0	0	0	0
Phenylpropanoid Derivatives Biosynthesis	AT3G21240	4-coumarate-CoA ligase (4CL2)	0	1.586	1.177	0	0	0	0	0
Phenylpropanoid Derivatives Biosynthesis	AT2G39980	transferase (AT2G39980)	0	0	0	0	1.329	0	0	0
Phenylpropanoid Derivatives Biosynthesis	AT5G01210	transferase (AT5G01210)	0	0	0	0	0	0	1.139	0
Total Phenylpropanoid Derivatives Biosynthesis			32.846	101.738	123.748	93.287	59.01	86.296	158.811	149.187
Phytoalexins Biosynthesis	AT2G30770	indoleacetaldoxime dehydratase (CYP71A13)	2.8	0	1.57	0	3.023	4.41	4.195	5.864
Phytoalexins Biosynthesis	AT2G30750	indoleacetaldoxime dehydratase (CYP71A12)	0	0	0	1.666	0	0	0	2.759
Phytoalexins Biosynthesis	GQT-5333	AT3G26280.2	0	-1.805	-1.09	0	0	0	0	0
Phytoalexins Biosynthesis	AT3G26830	CYP71B15 monooxygenase//dihydrocamalexic acid decarboxylase	0	0	0	0	0	2.097	1.93	3.971
Phytoalexins Biosynthesis	AT1G13080	AT1G13080	-1.246	-1.196	0	0	-1.399	0	0	-1.288
Phytoalexins Biosynthesis	AT3G26210	AT3G26210	0	0	-1.003	-1.752	1.338	0	0	0
Phytoalexins Biosynthesis	AT3G26220	AT3G26220	-1.058	-1.715	0	-1.478	0	-1.301	0	0
Phytoalexins Biosynthesis	AT3G26200	AT3G26200	0	0	-1.087	0	0	-1.618	0	0
Phytoalexins Biosynthesis	AT3G26230	AT3G26230	0	-1.623	0	-1.085	0	-1.171	0	0
Phytoalexins Biosynthesis	AT1G13110	AT1G13110	0	0	-1.179	0	0	0	0	0
Phytoalexins Biosynthesis	AT3G26170	AT3G26170	0	-1.052	-1.06	0	0	0	0	0
Phytoalexins Biosynthesis	AT2G22330	CYP79B3	0	2.342	2.331	2.319	2.303	1.826	3.351	3.224
Phytoalexins Biosynthesis	AT4G39950	CYP79B2	0	2.48	2.504	2.846	2.035	1.653	3.124	2.623
Total Phytoalexins Biosynthesis			0.496	-2.569	0.986	2.516	7.3	5.896	12.6	17.153
Terpenoids Biosynthesis	AT5G24910	AT5G24910	0	0	0	0	0	0	1.89	2.601
Terpenoids Biosynthesis	AT5G51310	oxidoreductase (AT5G51310)	0	0	0	0	0	0	0	-1.164
Terpenoids Biosynthesis	GQT-4895	AT1G69580.2	0	1.176	0	0	0	0	0	0
Terpenoids Biosynthesis	GQT-4184	AT5G18240.1	0	0	0	0	-1.025	0	0	0
Terpenoids Biosynthesis	AT1G76090	sterol 24-C-methyltransferase (SMT3)	1.992	1.221	1.477	1.662	0	0	0	0
Terpenoids Biosynthesis	AT1G20330	SMT2	1.064	0	0	0	0	0	0	0
Terpenoids Biosynthesis	AT2G34490	C-22 sterol desaturase (CYP710A2)	0	0	1.137	0	0	0	1.686	0
Terpenoids Biosynthesis	AT2G34500	24-epi-campsterol desaturase / C-22 sterol desaturase (CYP710A1)	2.375	1.488	1.666	0	0	0	1.968	2.525
Terpenoids Biosynthesis	AT2G24210	myrcene synthase//(E)-beta-ocimene synthase (TPS10)	0	7.598	7.878	4.297	0	5.117	8.27	5.776
Terpenoids Biosynthesis	AT3G19010	flavonol synthase (AT3G19010)	0	0	0	0	2.18	0	1.246	1.546
Terpenoids Biosynthesis	AT5G51810	gibberellin 20-oxidase (GA20ox2)	0	0	0	0	-1.665	-2.719	0	0
Terpenoids Biosynthesis	AT5G07200	gibberellin 20-oxidase (GA20ox3)	0	0	2.821	0	0	0	0	0
Terpenoids Biosynthesis	AT1G14120	oxidoreductase, acting on paired donors, with incorporation or reduction of molecular oxygen, 2-oxoglutarate as one donor, and incorporation of one atom each of oxygen into both donors (AT1G14120)	2.007	2.859	4.612	4.969	0	0	0	3.507
Terpenoids Biosynthesis	AT1G14130	oxidoreductase, acting on paired donors, with incorporation or reduction of molecular oxygen, 2-oxoglutarate as one donor, and incorporation of one atom each of oxygen into both donors (AT1G14130)	1.538	2.088	2.433	1.149	0	1.442	0	1.332
Terpenoids Biosynthesis	AT5G27450	mevalonate kinase (MVK)	0	1.25	0	0	0	0	0	0
Terpenoids Biosynthesis	AT3G54250	diphosphomevalonate decarboxylase (AT3G54250)	0	0	0	1.061	0	0	0	0
Terpenoids Biosynthesis	AT1G49530	geranylgeranyl pyrophosphate synthase//farnesyltranstransferase (GGPS6)	1.46	1.452	1.304	0	0	0	0	0
Terpenoids Biosynthesis	AT2G18620	dimethylallyltranstransferase [multifunctional] (AT2G18620)	0	0	2.301	0	1.716	2.882	2.606	1.359
Terpenoids Biosynthesis	AT3G14550	dimethylallyltranstransferase [multifunctional] (GGPS3)	0	0	1.436	0	0	0	0	0
Terpenoids Biosynthesis	AT1G30100	9-cis-epoxycarotenoid dioxygenase (AT1G30100)	0	0	0	0	1.455	0	0	-2.027
Terpenoids Biosynthesis	AT3G14440	9-cis-epoxycarotenoid dioxygenase [multifunctional] (NCED3)	0	1.252	2.849	0	0	0	1.524	0
Terpenoids Biosynthesis	AT4G19170	carotenoid cleavage dioxygenase (AT4G19170)	-1.083	-1.947	-1.532	-1.334	-1.527	0	0	0
Terpenoids Biosynthesis	GQT-5339	AT3G21500.3	2.144	0	0	2.952	0	0	3.434	7.599
Terpenoids Biosynthesis	GQT-4917	AT1G79690.1	0	0	1.337	0	0	0	0	0
Terpenoids Biosynthesis	AT4G16740	tricyclene synthase [multifunctional] (TPS03)	3.015	3.032	5.425	2.271	3.422	5.778	6.729	6.279
Terpenoids Biosynthesis	AT4G16730	AT4G16730	0	3.092	2.566	3.595	0	0	6.91	8.385
Terpenoids Biosynthesis	AT5G48010	thalianol synthase (THAS1)	0	0	0	0	0	0	1.16	1.959
Terpenoids Biosynthesis	AT5G47990	thalian-diol desaturase (THAD)	0	0	0	0	0	0	1.639	1.388
Terpenoids Biosynthesis	AT3G20100	AT3G20100	0	-1.933	-1.538	-1.718	0	0	0	0
Terpenoids Biosynthesis	GQT-5027	AT3G20960.2	0	-1.176	0	-1.225	0	0	0	0
Terpenoids Biosynthesis	AT1G78490	AT1G78490	0	2.232	2.08	1.017	0	0	0	1.411
Terpenoids Biosynthesis	AT3G44970	AT3G44970	0	0	0	1.155	0	0	0	0
Terpenoids Biosynthesis	AT1G61120	g(E,E)-geranyllinalool synthase (AT1G61120)	3.998	2.154	4.42	2.448	4.815	5.444	6.786	7.351
Terpenoids Biosynthesis	AT3G25180	DMNT synthase / TMTT synthase (CYP82G1)	2.696	3.431	4.155	1.718	6.638	8.097	8.206	7.678
Terpenoids Biosynthesis	AT1G15550	gibberellin 3-oxidase (GA3ox1)	0	0	0	0	-1.098	0	0	-1.49
Terpenoids Biosynthesis	AT4G25420	gibberellin 20-oxidase (GA20ox1)	0	1.469	0	0	-1.533	0	0	0
Terpenoids Biosynthesis	AT1G78970	lupan-3Î²,20-diol synthase / Î²-amyrin synthase / lupeol synthase (LUP1)	0	2.062	1.666	0	0	0	0	0
Terpenoids Biosynthesis	GQT-1270	AT1G78480.1	0	0	0	0	0	-1.068	0	0
Terpenoids Biosynthesis	GQT-5065	AT1G66960.2	-1.691	0	0	-2.564	0	0	0	0
Terpenoids Biosynthesis	AT5G24150	squalene monooxygenase (AT5G24150)	0	0	0	0	0	1.168	0	0
Terpenoids Biosynthesis	AT5G24160	oxidoreductase (AT5G24160)	0	0	0	0	0	0	1.211	1.234
Terpenoids Biosynthesis	AT4G34650	squalene synthase (SQS2)	0	1.709	1.874	0	0	0	0	0
Terpenoids Biosynthesis	AT5G52570	Î²-ring hydroxylase (Î²-OHase 2)	2.57	4.228	5.126	2.066	0	1.272	0	0
Total Terpenoids Biosynthesis			22.085	38.737	55.493	23.519	13.378	27.413	55.265	57.249
Auxins Biosynthesis	AT2G30770	indoleacetaldoxime dehydratase (CYP71A13)	2.8	0	1.57	0	3.023	4.41	4.195	5.864
Auxins Biosynthesis	AT2G30750	indoleacetaldoxime dehydratase (CYP71A12)	0	0	0	1.666	0	0	0	2.759
Auxins Biosynthesis	AT3G44310	Nit1 (NIT1)	0	0	1.319	0	0	0	1.244	0
Auxins Biosynthesis	AT3G44300	Nit2 (NIT2)	0	0	0	2.708	0	0	2.434	4.125
Auxins Biosynthesis	AT3G44320	Nit3 (NIT3)	1.299	0	2.212	2.018	1.051	1.489	2.396	2.175
Auxins Biosynthesis	AT2G22330	CYP79B3	0	2.342	2.331	2.319	2.303	1.826	3.351	3.224
Auxins Biosynthesis	AT4G39950	CYP79B2	0	2.48	2.504	2.846	2.035	1.653	3.124	2.623
Auxins Biosynthesis	AT1G70560	tryptophan aminotransferase (TAA1)	0	0	-1.722	0	0	0	0	0
Auxins Biosynthesis	AT4G13260	indole-3-pyruvate monooxygenase (YUC2)	1.842	0	0	0	0	0	0	0
Auxins Biosynthesis	AT4G28720	flavin-containing monooxygenase (YUC8)	3.596	0	0	0	0	0	-1.189	-1.275
Auxins Biosynthesis	AT5G43890	tryptamine monooxygenase (YUC5)	2.783	2.22	0	2.524	4.115	0	0	0
Auxins Biosynthesis	AT1G04180	tryptamine monooxygenase (YUC9)	4.946	0	0	0	-1.969	-3.064	-2.862	-3.32
Auxins Biosynthesis	AT5G55250	indole-3-acetate carboxyl methyltransferase (AT5G55250)	0	3.073	0	0	0	0	1.474	0
Auxins Biosynthesis	AT3G10870	methyl indole-3-acetate methyltransferase (AT3G10870)	0	1.457	0	1.395	0	0	0	0
Auxins Biosynthesis	AT2G23620	methylesterase (AT2G23620)	0	0	0	0	0	0	2.496	1.676
Auxins Biosynthesis	AT2G23560	methylesterase (AT2G23560)	2.571	3.685	3.785	3.524	0	1.128	3.349	1.853
Auxins Biosynthesis	AT2G23600	methylesterase (ME8)	0	0	-1.05	0	0	0	0	0
Auxins Biosynthesis	AT4G37150	methylesterase (AT4G37150)	0	1.315	3.72	2.164	0	1.775	2.488	2.459
Auxins Biosynthesis	AT2G23590	ghydrolase, acting on ester bonds (AT2G23590)	0	1.097	0	0	0	0	0	0
Auxins Biosynthesis	AT4G37140	hydrolase, acting on ester bonds (AT4G37140)	0	1.802	2.559	1.439	0	2.012	3.839	2.789
Total Auxins Biosynthesis			19.837	19.471	17.228	22.603	10.558	11.229	26.339	24.952
Brassinosteroids Biosynthesis	AT3G30180	monooxygenase (CYP85A2)	0	0	0	-1.076	-1.991	0	0	-1.355
Brassinosteroids Biosynthesis	AT5G38970	7-oxatyphasterol synthase [multifunctional] (CYP85A1)	0	0	0	0	-3.065	-2.24	-2.501	-3.016
Brassinosteroids Biosynthesis	AT4G36380	steroid hydroxylase (CYP90C1)	0	0	0	0	-1.134	0	0	0
Total Brassinosteroids Biosynthesis			0	0	0	-1.076	-6.19	-2.24	-2.501	-4.371
Cytokinins Biosynthesis	AT2G36770	UDP-glycosyltransferase//gtransferase, transferring hexosyl groups (AT2G36770)	0	0	0	1.239	0	-1.194	0	0
Cytokinins Biosynthesis	AT2G36780	UDP-glycosyltransferase (AT2G36780)	0	-1.156	0	0	0	0	0	2.06
Cytokinins Biosynthesis	AT2G36790	UDP-glucose:flavonol-3-O-glycoside-7-O-glucosyltransferase (UGT73C6)	0	0	0	0	0	0	0	-1.088
Cytokinins Biosynthesis	AT1G22400	trans-zeatin-O-Î²-D-glycosyltransferase//glucuronosyltransferase (UGT85A1)	1.033	0	0	0	1.075	0	0	0
Cytokinins Biosynthesis	AT2G36800	glucosyltransferase (UGT73C5)	-1.055	-1.158	0	0	0	0	0	0
Cytokinins Biosynthesis	AT2G36750	brassinolide 23-O-glucosyltransferase [multifunctional] (UGT73C1)	-2.082	0	0	0	0	1.209	1.314	0
Cytokinins Biosynthesis	AT1G22340	UDP-glycosyltransferase//glucuronosyltransferase (AT1G22340)	0	1.413	2.494	0	0	0	1.639	1.443
Cytokinins Biosynthesis	AT1G22380	transferase, transferring glycosyl groups//glucuronosyltransferase (AT1G22380)	0	0	0	0	0	0	1.91	1.062
Cytokinins Biosynthesis	AT1G78270	UDP-glycosyltransferase//glucuronosyltransferase//gtransferase, transferring hexosyl groups (AT1G78270)	0	0	-1.774	0	0	-1.475	0	1.174
Cytokinins Biosynthesis	AT2G28080	transferase, transferring glycosyl groups (AT2G28080)	0	0	0	1.141	1.135	0	0	0
Cytokinins Biosynthesis	AT2G36970	UDP-glycosyltransferase (AT2G36970)	-1.779	-1.891	-1.869	0	-1.122	0	-1.044	0
Cytokinins Biosynthesis	AT5G05890	UDP-glycosyltransferase (AT5G05890)	0	-1.037	-1.237	-1.807	0	-1.044	0	-1.308
Cytokinins Biosynthesis	AT3G11340	UDP-glycosyltransferase (AT3G11340)	2.601	0	0	0	0	0	0	3.518
Cytokinins Biosynthesis	AT3G55710	UDP-glycosyltransferase (AT3G55710)	0	1.99	0	0	0	0	0	-1.277
Cytokinins Biosynthesis	AT5G52400	AT5G52400	4.282	3.207	5.078	3.162	7.256	7.886	9.785	7.672
Cytokinins Biosynthesis	GQT-1194	AT2G28305.1	1.19	1.63	1.977	0	0	0	0	0
Cytokinins Biosynthesis	GQT-2686	AT5G03270.1	1.835	2.886	2.002	1.48	0	0	1.212	0
Cytokinins Biosynthesis	AT3G63110	adenylate dimethylallyltransferase (IPT3)	-1.427	-1.302	0	0	0	0	0	0
Cytokinins Biosynthesis	AT3G23630	adenylate dimethylallyltransferase (IPT7)	-1.193	0	0	0	0	0	0	0
Total Cytokinins Biosynthesis			3.405	4.582	6.671	5.215	8.344	5.382	14.816	13.256
Ethylene Biosynthesis	AT4G01850	methionine adenosyltransferase (AT4G01850)	1.296	1.563	1.713	1.352	0	0	0	0
Ethylene Biosynthesis	AT4G08040	1-aminocyclopropane-1-carboxylate synthase (ACS11)	2.999	3.217	3.004	3.298	1.729	1.696	0	0
Ethylene Biosynthesis	AT4G11280	1-aminocyclopropane-1-carboxylate synthase (ACS6)	0	2.363	2.748	3.43	2.091	0	1.613	0
Ethylene Biosynthesis	AT4G37770	1-aminocyclopropane-1-carboxylate synthase (ACS8)	4.446	0	0	0	2.866	1.71	0	0
Ethylene Biosynthesis	AT5G65800	1-aminocyclopropane-1-carboxylate synthase (ACS5)	0	0	0	0	-2.468	-2.093	-1.889	-1.653
Ethylene Biosynthesis	AT2G22810	1-aminocyclopropane-1-carboxylate synthase (ACS4)	0	0	0	0	-1.668	-1.816	-2.579	-1.925
Ethylene Biosynthesis	AT1G01480	1-aminocyclopropane-1-carboxylate synthase (ACS2)	1.898	2.067	4.078	0	4.106	2.432	4.564	4.524
Ethylene Biosynthesis	AT1G62380	1-aminocyclopropane-1-carboxylate oxidase (ACO2)	0	1.27	0	0	0	0	0	-1.076
Ethylene Biosynthesis	AT3G46490	oxidoreductase, acting on paired donors, with incorporation or reduction of molecular oxygen, 2-oxoglutarate as one donor, and incorporation of one atom each of oxygen into both donors (AT3G46490)	1.73	2.219	0	0	0	-1.163	0	-1.178
Ethylene Biosynthesis	AT3G49620	oxidoreductase (AT3G49620)	2.458	0	2.739	2.084	3.803	3.616	2.861	5.438
Total Ethylene Biosynthesis			14.827	12.699	14.282	10.164	10.459	4.382	4.57	4.13
Gibberellins and Gibberellin Precursors Biosynthesis	AT5G24910	AT5G24910	0	0	0	0	0	0	1.89	2.601
Gibberellins and Gibberellin Precursors Biosynthesis	AT5G51310	oxidoreductase (AT5G51310)	0	0	0	0	0	0	0	-1.164
Gibberellins and Gibberellin Precursors Biosynthesis	AT3G19010	flavonol synthase (AT3G19010)	0	0	0	0	2.18	0	1.246	1.546
Gibberellins and Gibberellin Precursors Biosynthesis	AT5G51810	gibberellin 20-oxidase (GA20ox2)	0	0	0	0	-1.665	-2.719	0	0
Gibberellins and Gibberellin Precursors Biosynthesis	AT5G07200	gibberellin 20-oxidase (GA20ox3)	0	0	2.821	0	0	0	0	0
Gibberellins and Gibberellin Precursors Biosynthesis	AT1G14120	oxidoreductase, acting on paired donors, with incorporation or reduction of molecular oxygen, 2-oxoglutarate as one donor, and incorporation of one atom each of oxygen into both donors (AT1G14120)	2.007	2.859	4.612	4.969	0	0	0	3.507
Gibberellins and Gibberellin Precursors Biosynthesis	AT1G14130	oxidoreductase, acting on paired donors, with incorporation or reduction of molecular oxygen, 2-oxoglutarate as one donor, and incorporation of one atom each of oxygen into both donors (AT1G14130)	1.538	2.088	2.433	1.149	0	1.442	0	1.332
Gibberellins and Gibberellin Precursors Biosynthesis	AT1G15550	gibberellin 3-oxidase (GA3ox1)	0	0	0	0	-1.098	0	0	-1.49
Gibberellins and Gibberellin Precursors Biosynthesis	AT4G25420	gibberellin 20-oxidase (GA20ox1)	0	1.469	0	0	-1.533	0	0	0
Total Gibberellins and Gibberellin Precursors Biosynthesis			3.545	6.416	9.866	6.118	-2.116	-1.277	3.136	6.332
Jasmonates Biosynthesis	AT1G13280	allene-oxide cyclase (AT1G13280)	0	1.552	2.166	1.458	0	0	1.556	1.301
Jasmonates Biosynthesis	AT3G25760	allene-oxide cyclase (AT3G25760)	1.243	1.744	2.785	1.354	4.666	4.109	6.166	5.931
Jasmonates Biosynthesis	AT3G25780	allene-oxide cyclase (AT3G25780)	2.369	2.624	3.617	2.566	6.951	6.063	6.455	5.327
Jasmonates Biosynthesis	AT3G25770	allene-oxide cyclase (AT3G25770)	0	1.209	2.961	1.374	2.747	2.947	4.521	4.429
Jasmonates Biosynthesis	AT2G06050	12-oxophytodienoate reductase (OPR3)	1.951	2.106	3.085	1.758	4.583	3.965	4.325	3.377
Jasmonates Biosynthesis	AT1G18020	AT1G18020	0	0	0	0	0	0	-1.243	0
Jasmonates Biosynthesis	AT1G76690	AT1G76690	0	0	0	0	1.117	0	0	0
Jasmonates Biosynthesis	AT5G42650	allene oxide synthase (CYP74A1)	1.103	1.845	2.743	1.371	2.503	2.774	4.199	3.5
Jasmonates Biosynthesis	AT3G45140	lipoxygenase (LOX2)	1.265	1.33	3.126	2.53	1.847	3.188	5.207	5.125
Jasmonates Biosynthesis	AT1G17420	lipoxygenase (LOX3)	2.581	2.535	3.589	1.491	5.76	4.021	4.656	3.61
Jasmonates Biosynthesis	AT1G72520	lipoxygenase (LOX4)	1.997	2.893	3.538	2.636	7.364	5.543	6.362	5.696
Jasmonates Biosynthesis	AT1G20510	3-oxo-2-(2'-[Z]-pentenyl)cyclopentane-1-octanoate CoA ligase (OPCL1)	1.081	1.411	2.531	1.362	3.862	3.469	3.439	2.762
Jasmonates Biosynthesis	AT1G20490	4-coumarate-CoA ligase (AT1G20490)	0	0	0	0	1.062	1.221	3.306	2.55
Jasmonates Biosynthesis	AT5G38120	3-oxo-2-(2'-[Z]-pentenyl)cyclopentane-1-octanoate CoA ligase (AT5G38120)	2.508	4.928	5.945	3.885	4.252	3.822	6.131	5.626
Jasmonates Biosynthesis	AT4G16760	acyl-CoA oxidase (ACX1)	1.156	1.079	2.059	1.186	0	0	1.649	1.002
Jasmonates Biosynthesis	AT2G46370	jasmonoyl-amino acid synthetase (AT2G46370)	0	1.33	0	0	2.144	0	0	0
Jasmonates Biosynthesis	GQT-2617	AT4G03400.1	1.412	1.315	2.073	0	2.052	1.173	0	1.406
Jasmonates Biosynthesis	AT5G07010	sulfotransferase (AT5G07010)	3.492	2.743	3.851	2.956	1.763	2.668	5.538	5.382
Jasmonates Biosynthesis	AT5G07000	sulfotransferase (AT5G07000)	2.49	1.03	1.342	0	0	0	0	0
Jasmonates Biosynthesis	AT1G51760	indole-3-acetyl-ala hydrolase (iar3)	2.115	2.098	3.071	1.309	2.727	3.529	3.718	2.812
Jasmonates Biosynthesis	AT1G51780	IAA-amino acid conjugate hydrolase (AT1G51780)	2.756	4.022	6.971	6.146	6.635	7.522	8.904	7.21
Total Jasmonates Biosynthesis			29.519	37.794	55.453	33.382	62.035	56.014	74.889	67.046
Salicylate Biosynthesis	AT3G21750	UDP-glycosyltransferase (UGT71B1)	0	0	0	0	0	0	1.124	0
Salicylate Biosynthesis	AT1G18870	isochorismate synthase (ICS2)	0	1.134	1.998	0	0	0	0	0
Salicylate Biosynthesis	AT1G74710	isochorismate synthase (ICS1)	0	0	0	-1.393	0	0	0	0
Salicylate Biosynthesis	AT2G43840	salicylic acid / benzoic acid glucosyltransferase (UGT74F1)	0	0	0	2.02	0	0	0	0
Salicylate Biosynthesis	AT2G43820	salicylic acid / benzoic acid glucosyltransferase (UGT74F2)	0	0	-1.033	0	0	0	0	0
Total Salicylate Biosynthesis			0	1.134	0.965	0.627	0	0	1.124	0
L-arginine Biosynthesis	GQT-4128	AT2G22905.1	0	1.618	0	0	0	0	0	0
L-arginine Biosynthesis	AT4G24830	AT4G24830	1.181	1.803	2.574	1.262	0	0	1.443	1.025
Total L-arginine Biosynthesis			1.181	3.421	2.574	1.262	0	0	1.443	1.025
L-asparagine Biosynthesis	AT3G47340	asparagine synthase (glutamine-hydrolyzing) (ASN1)	1.866	0	2.227	4.22	1.009	0	0	0
L-asparagine Biosynthesis	AT5G65010	asparagine synthase (glutamine-hydrolyzing) (ASN2)	0	-1.088	0	0	0	0	0	0
Total L-asparagine Biosynthesis			1.866	-1.088	2.227	4.22	1.009	0	0	0
L-cysteine Biosynthesis	AT4G23600	cystathionine beta-lyase (AT4G23600)	1.205	1.097	3.439	3.097	1.954	3.877	5.729	5.456
L-cysteine Biosynthesis	GQT-5509	AT4G23590.1	0	2.484	2.874	3.345	0	0	0	0
L-cysteine Biosynthesis	AT5G56760	serine O-acetyltransferase (SAT5)	1.101	1.742	2.066	1.102	0	1.027	1.493	1.017
L-cysteine Biosynthesis	AT3G13110	serine O-acetyltransferase (SAT3)	0	1.162	0	0	1.018	1.211	1.865	1.457
L-cysteine Biosynthesis	AT3G59760	cysteine synthase (oasC)	0	0	1.308	1.016	0	0	0	0
L-cysteine Biosynthesis	AT3G22460	cysteine synthase (AT3G22460)	0	-2.014	-1.38	-1.947	0	-1.361	0	0
L-cysteine Biosynthesis	GQT-2743	AT5G28030.1	0	0	0	0	0	1.529	0	0
Total L-cysteine Biosynthesis			2.306	4.471	8.307	6.613	2.972	6.283	9.087	7.93
L-glutamine Biosynthesis	GQT-2357	AT2G42600.1	0	-1	0	0	0	0	0	0
L-glutamine Biosynthesis	AT5G16570	glutamate-ammonia ligase (GLN1;4)	-1.114	0	-1.417	-1.407	0	0	0	0
L-glutamine Biosynthesis	AT1G66200	glutamate-ammonia ligase (GLN1;2)	0	-1.032	0	0	0	0	0	0
L-glutamine Biosynthesis	AT5G37600	glutamate-ammonia ligase (GLN1;1)	0	0	-1.152	-1.49	0	0	0	0
L-glutamine Biosynthesis	AT3G53180	AT3G53180	0	0	0	0	1.269	0	0	0
Total L-glutamine Biosynthesis			-1.114	-2.032	-2.569	-2.897	1.269	0	0	0
L-glutamate Biosynthesis	AT5G53460	glutamate synthase (NADH) (AT5G53460)	0	-1.339	0	0	0	0	0	0
L-glutamate Biosynthesis	AT4G08870	agmatinase / arginase (ARGAH2)	1.506	2.796	4.868	3.098	1.063	2.847	4.884	4.451
L-glutamate Biosynthesis	AT3G03910	oxidoreductase (AT3G03910)	0	3.427	0	1.61	0	0	0	0
L-glutamate Biosynthesis	AT5G07440	glutamate dehydrogenase [NAD(P)+] (AT5G07440)	0	1.364	1.449	1.1	1.256	0	1.246	0
L-glutamate Biosynthesis	AT5G18170	glutamate dehydrogenase [NAD(P)+] (AT5G18170)	0	-1.108	0	0	0	0	0	0
Total L-glutamate Biosynthesis			1.506	5.14	6.317	5.808	2.319	2.847	6.13	4.451
Glycine Biosynthesis	AT1G36370	glycine hydroxymethyltransferase (AT1G36370)	0	0	0	0	0	0	0	1.284
Glycine Biosynthesis	AT4G13890	glycine hydroxymethyltransferase (AT4G13890)	0	0	0	-4.409	0	0	0	0
Glycine Biosynthesis	AT2G38400	alanine-glyoxylate transaminase (AT2G38400)	1.479	1.972	1.596	1.476	0	0	1.053	0
Glycine Biosynthesis	AT3G08860	Î²-alanine aminotransferase (AT3G08860)	0	-1.934	0	0	0	0	1.558	2.932
Total Glycine Biosynthesis			1.479	0.038	1.596	-2.933	0	0	2.611	4.216
L-isoleucine Biosynthesis	AT3G02020	aspartate kinase (AT3G02020)	0	0	1.069	0	0	0	1.304	1.313
L-isoleucine Biosynthesis	AT1G31230	aspartate kinase / homoserine dehydrogenase (AK-HSDH1)	0	0	0	0	0	0	1.051	0
L-isoleucine Biosynthesis	AT1G10060	branched-chain amino acid aminotransferase (Atbcat-1)	0	1.295	0	0	0	0	0	0
L-isoleucine Biosynthesis	AT1G10070	branched-chain amino acid aminotransferase (Atbcat-2)	0	0	0	0	0	0	0	2.507
Total L-isoleucine Biosynthesis			0	1.295	1.069	0	0	0	2.355	3.82
L-leucine Biosynthesis	AT5G14200	3-isopropylmalate dehydrogenase (AtIMD1)	0	1.129	1.51	1.01	0	0	1.479	1.241
L-leucine Biosynthesis	AT1G10070	branched-chain amino acid aminotransferase (Atbcat-2)	0	0	0	0	0	0	0	2.507
L-leucine Biosynthesis	AT3G19710	methionine-oxo-acid transaminase (AT3G19710)	0	0	1.856	0	0	0	1.355	1.349
L-leucine Biosynthesis	AT1G50110	leucine transaminase / methionine-oxo-acid transaminase (AT1G50110)	1.699	1.893	0	0	0	0	0	0
L-leucine Biosynthesis	AT5G23010	2-isopropylmalate synthase (MAM1)	0	0	1.392	0	0	0	1.372	1.182
L-leucine Biosynthesis	AT2G43100	hydro-lyase (AT2G43100)	0	0	0	0	0	0	1.143	0
L-leucine Biosynthesis	AT3G58990	hydro-lyase (AT3G58990)	0	0	1.321	1.058	1.087	1.088	1.503	1.041
Total L-leucine Biosynthesis			1.699	3.022	6.079	2.068	1.087	1.088	6.852	7.32
L-lysine Biosynthesis	AT1G31230	aspartate kinase / homoserine dehydrogenase (AK-HSDH1)	0	0	0	0	0	0	1.051	0
L-lysine Biosynthesis	AT3G02020	aspartate kinase (AT3G02020)	0	0	1.069	0	0	0	1.304	1.313
L-lysine Biosynthesis	AT2G13810	transaminase (AT2G13810)	0	0	0	-1.269	0	0	0	0
Total L-lysine Biosynthesis			0	0	1.069	-1.269	0	0	2.355	1.313
L-methionine Biosynthesis	AT3G23810	adenosylhomocysteinase (AT3G23810)	0	2.593	2.197	1.367	0	0	0	0
L-methionine Biosynthesis	AT3G03780	methionine synthase (AT3G03780)	0	1.115	1.245	1.071	0	0	1.295	0
L-methionine Biosynthesis	AT4G23600	cystathionine beta-lyase (AT4G23600)	1.205	1.097	3.439	3.097	1.954	3.877	5.729	5.456
L-methionine Biosynthesis	GQT-5509	AT4G23590.1	0	2.484	2.874	3.345	0	0	0	0
L-methionine Biosynthesis	GQT-5262	AT3G20390.2	0	1.354	1.814	1.622	0	0	0	1.095
L-methionine Biosynthesis	AT5G53120	spermine synthase (SPDS3)	0	0	0	0	0	1.156	0	0
L-methionine Biosynthesis	AT5G15950	adenosylmethionine decarboxylase (AT5G15950)	0	0	0	0	0	1.108	0	0
L-methionine Biosynthesis	AT4G01850	methionine adenosyltransferase (AT4G01850)	1.296	1.563	1.713	1.352	0	0	0	0
L-methionine Biosynthesis	AT4G08040	1-aminocyclopropane-1-carboxylate synthase (ACS11)	2.999	3.217	3.004	3.298	1.729	1.696	0	0
L-methionine Biosynthesis	AT4G11280	1-aminocyclopropane-1-carboxylate synthase (ACS6)	0	2.363	2.748	3.43	2.091	0	1.613	0
L-methionine Biosynthesis	AT4G37770	1-aminocyclopropane-1-carboxylate synthase (ACS8)	4.446	0	0	0	2.866	1.71	0	0
L-methionine Biosynthesis	AT5G65800	1-aminocyclopropane-1-carboxylate synthase (ACS5)	0	0	0	0	-2.468	-2.093	-1.889	-1.653
L-methionine Biosynthesis	AT2G22810	1-aminocyclopropane-1-carboxylate synthase (ACS4)	0	0	0	0	-1.668	-1.816	-2.579	-1.925
L-methionine Biosynthesis	AT1G01480	1-aminocyclopropane-1-carboxylate synthase (ACS2)	1.898	2.067	4.078	0	4.106	2.432	4.564	4.524
L-methionine Biosynthesis	GQT-4559	AT4G24340.1	2.959	3.415	4.864	5.124	1.36	1.664	4.723	5.588
L-methionine Biosynthesis	GQT-4076	AT4G28940.1	0	0	0	0	0	0	1.24	0
L-methionine Biosynthesis	GQT-5154	AT2G26400.2	0	0	0	-3.969	0	0	0	0
L-methionine Biosynthesis	AT1G50110	leucine transaminase / methionine-oxo-acid transaminase (AT1G50110)	1.699	1.893	0	0	0	0	0	0
L-methionine Biosynthesis	AT3G19710	methionine-oxo-acid transaminase (AT3G19710)	0	0	1.856	0	0	0	1.355	1.349
L-methionine Biosynthesis	AT3G25900	homocysteine S-methyltransferase (AT3G25900)	1.69	2.295	1.725	1.815	0	0	0	0
L-methionine Biosynthesis	AT3G22740	homocysteine S-methyltransferase (AT3G22740)	0	2.163	3.713	1.748	1.033	1.368	2.365	2.503
Total L-methionine Biosynthesis			18.192	27.619	35.27	23.3	11.003	11.102	18.416	16.937
L-phenylalanine Biosynthesis	AT1G70560	tryptophan aminotransferase (TAA1)	0	0	-1.722	0	0	0	0	0
L-phenylalanine Biosynthesis	AT1G69370	chorismate mutase (AT1G69370)	1.213	1.631	1.913	0	1.014	1.552	2.292	1.63
L-phenylalanine Biosynthesis	AT5G22630	arogenate dehydratase////prephenate dehydratase (AT5G22630)	1.763	2.72	2.958	2.053	2.214	2.338	2.841	2.121
L-phenylalanine Biosynthesis	AT1G11790	arogenate dehydratase////prephenate dehydratase (AT1G11790)	0	1.388	1.519	0	0	0	0	0
L-phenylalanine Biosynthesis	AT2G27820	arogenate dehydratase////prephenate dehydratase (AT2G27820)	0	1.004	0	0	0	0	0	0
L-phenylalanine Biosynthesis	AT3G44720	arogenate dehydratase////prephenate dehydratase (AT3G44720)	1.082	1.713	2.007	1.605	0	1.231	1.693	1.248
Total L-phenylalanine Biosynthesis			4.058	8.456	6.675	3.658	3.228	5.121	6.826	4.999
L-proline Biosynthesis	AT4G08870	agmatinase / arginase (ARGAH2)	1.506	2.796	4.868	3.098	1.063	2.847	4.884	4.451
L-proline Biosynthesis	AT3G55610	d1-pyrroline-5-carboxylate synthase B (AT3G55610)	0	-1.073	0	0	0	0	0	0
Total L-proline Biosynthesis			1.506	1.723	4.868	3.098	1.063	2.847	4.884	4.451
L-serine Biosynthesis	AT4G35630	phosphoserine transaminase / phosphoserine aminotransferase (AT4G35630)	0	1.547	1.653	1.492	0	0	1.975	1.561
L-serine Biosynthesis	AT1G17745	phosphoglycerate dehydrogenase (AT1G17745)	0	0	0	1.073	0	0	2.107	2.173
L-serine Biosynthesis	AT4G34200	AT4G34200	0	1.277	1.365	1.34	0	0	0	0
Total L-serine Biosynthesis			0	2.824	3.018	3.905	0	0	4.082	3.734
L-threonine Biosynthesis	AT3G02020	aspartate kinase (AT3G02020)	0	0	1.069	0	0	0	1.304	1.313
L-threonine Biosynthesis	AT1G31230	aspartate kinase / homoserine dehydrogenase (AK-HSDH1)	0	0	0	0	0	0	1.051	0
Total L-threonine Biosynthesis			0	0	1.069	0	0	0	2.355	1.313
L-tryptophan Biosynthesis	AT2G04400	indole-3-glycerol-phosphate synthase (AT2G04400)	0	1.26	1.187	0	0	0	2.204	1.652
L-tryptophan Biosynthesis	AT5G05590	phosphoribosylanthranilate isomerase (AT5G05590)	1.111	1.672	2.589	2.375	1.541	1.869	2.781	3.049
L-tryptophan Biosynthesis	AT5G17990	anthranilate phosphoribosyltransferase (AT5G17990)	0	1.04	1.638	1.402	0	0	2.203	1.949
L-tryptophan Biosynthesis	AT1G25220	anthranilate synthase (AT1G25220)	0	0	1.14	0	1.735	1.117	2.017	1.343
L-tryptophan Biosynthesis	AT5G05730	anthranilate synthase (AT5G05730)	0	1.528	1.99	1.186	1.408	1.242	2.496	2.049
L-tryptophan Biosynthesis	AT3G54640	tryptophan synthase (AT3G54640)	0	1.327	1.39	1.568	0	0	2.315	1.937
L-tryptophan Biosynthesis	AT4G27070	tryptophan synthase (AT4G27070)	0	1.578	2.14	1.481	0	0	2.203	1.172
L-tryptophan Biosynthesis	AT5G54810	tryptophan synthase, beta subunit (AT5G54810)	0	0	1.009	1.141	1.293	0	2.229	2.017
L-tryptophan Biosynthesis	AT5G28237	tryptophan synthase (AT5G28237)	4.13	2.496	4.819	2.579	6.475	7.15	7.31	7.474
Total L-tryptophan Biosynthesis			5.241	10.901	17.902	11.732	12.452	11.378	25.758	22.642
L-tyrosine Biosynthesis	AT1G69370	chorismate mutase (AT1G69370)	1.213	1.631	1.913	0	1.014	1.552	2.292	1.63
Total L-tyrosine Biosynthesis			1.213	1.631	1.913	0	1.014	1.552	2.292	1.63
3-Dehydroquinate Biosynthesis	AT4G39980	3-deoxy-7-phosphoheptulonate synthase (DHS1)	1.311	2.754	2.823	1.407	0	1.254	2.312	1.645
Total 3-Dehydroquinate Biosynthesis			1.311	2.754	2.823	1.407	0	1.254	2.312	1.645
Benzoate Biosynthesis	AT3G10870	methyl indole-3-acetate methyltransferase (AT3G10870)	0	1.457	0	1.395	0	0	0	0
Benzoate Biosynthesis	GQT-5043	AT5G06570.3	0	0	0	0	2.188	1.306	1.128	0
Benzoate Biosynthesis	GQT-5070	AT5G53050.4	0	1.035	1.31	0	1.593	1.567	1.146	0
Benzoate Biosynthesis	AT1G68620	hydrolase (AT1G68620)	1.336	0	1.924	0	0	1.757	1.642	2.723
Benzoate Biosynthesis	AT1G49650	hydrolase (AT1G49650)	0	0	1.049	0	0	0	0	0
Benzoate Biosynthesis	AT2G45600	hydrolase (AT2G45600)	0	-1.144	0	-1.14	0	0	0	0
Benzoate Biosynthesis	AT1G47480	hydrolase (AT1G47480)	0	-1.458	-1.015	-1.538	0	1.014	0	1.278
Benzoate Biosynthesis	AT3G05120	hydrolase (AT3G05120)	0	0	1.133	0	0	0	0	0
Benzoate Biosynthesis	AT5G16080	hydrolase (AT5G16080)	0	0	0	0	0	0	0	1.432
Benzoate Biosynthesis	AT1G53920	lipase (AT1G53920)	0	1.692	2.109	1	0	0	0	0
Benzoate Biosynthesis	AT3G63010	hydrolase (AT3G63010)	0	0	1.051	0	1.391	0	1.965	1.585
Benzoate Biosynthesis	AT1G19190	hydrolase (AT1G19190)	0	0	0	0	0	0	1.765	1.653
Benzoate Biosynthesis	AT2G45610	hydrolase (AT2G45610)	0	-2.077	0	0	0	0	0	0
Benzoate Biosynthesis	GQT-3878	AT3G48080.1	-1.088	0	0	0	1.837	0	0	2.634
Benzoate Biosynthesis	GQT-4012	AT3G48090.1	0	0	0	0	1.752	0	0	0
Benzoate Biosynthesis	GQT-4847	AT3G52430.1	0	0	0	0	1.808	0	0	0
Benzoate Biosynthesis	AT5G23530	carboxylesterase (AT5G23530)	0	1.597	1.893	2.822	0	0	0	0
Benzoate Biosynthesis	AT5G14930	triacylglycerol lipase//carboxylesterase (AT5G14930)	0	0	0	0	1.197	0	0	0
Benzoate Biosynthesis	AT1G65880	benzoate-CoA ligase (AT1G65880)	0	0	0	2.735	0	0	2.856	2.634
Benzoate Biosynthesis	AT1G65890	benzoate-CoA ligase (AT1G65890)	2.202	4.378	5.683	4.195	1.848	3.129	4.065	3.805
Benzoate Biosynthesis	AT1G21540	AT1G21540	0	0	0	0	1.178	1.032	0	0
Benzoate Biosynthesis	AT1G75960	AT1G75960	2.533	1.892	1.884	0	0	0	0	0
Benzoate Biosynthesis	AT3G53260	phenylalanine ammonia-lyase (PAL2)	0	1.481	1.502	1.806	0	0	0	0
Benzoate Biosynthesis	AT2G37040	phenylalanine ammonia lyase (PAL1)	0	2.585	2.402	3.007	0	0	1.854	1.053
Benzoate Biosynthesis	AT3G10340	phenylalanine ammonia ligase (PAL4)	0	0	2.588	1.37	0	0	0	0
Benzoate Biosynthesis	AT1G23800	aldehyde dehydrogenase (NAD+) [multifunctional] (AT1G23800)	1.135	2.468	3.493	2.666	0	0	0	0
Benzoate Biosynthesis	AT1G54100	3-chloroallyl aldehyde dehydrogenase (AT1G54100)	0	0	1.111	0	0	0	0	0
Total Benzoate Biosynthesis			6.118	13.906	28.117	18.318	14.792	9.805	16.421	18.797
Chorismate Biosynthesis	AT4G39980	3-deoxy-7-phosphoheptulonate synthase (DHS1)	1.311	2.754	2.823	1.407	0	1.254	2.312	1.645
Total Chorismate Biosynthesis			1.311	2.754	2.823	1.407	0	1.254	2.312	1.645
L-citrulline biosynthesis	GQT-784	AT3G16050.1	0	0	0	0	0	1.385	0	0
L-citrulline biosynthesis	AT3G47340	asparagine synthase (glutamine-hydrolyzing) (ASN1)	1.866	0	2.227	4.22	1.009	0	0	0
L-citrulline biosynthesis	AT5G65010	asparagine synthase (glutamine-hydrolyzing) (ASN2)	0	-1.088	0	0	0	0	0	0
L-citrulline biosynthesis	AT1G30820	CTP synthase (AT1G30820)	0	0	0	0	0	-1.069	0	0
L-citrulline biosynthesis	AT4G20320	CTP synthase (AT4G20320)	0	0	1.054	1.464	0	0	0	0
L-citrulline biosynthesis	AT4G08870	agmatinase / arginase (ARGAH2)	1.506	2.796	4.868	3.098	1.063	2.847	4.884	4.451
L-citrulline biosynthesis	AT5G38710	proline dehydrogenase (AT5G38710)	1.935	2.064	2.683	1.376	2.122	2.036	3.082	3.373
L-citrulline biosynthesis	AT3G30775	proline dehydrogenase (AT3G30775)	1.667	2.097	0	0	0	0	0	0
L-citrulline biosynthesis	AT3G55610	d1-pyrroline-5-carboxylate synthase B (AT3G55610)	0	-1.073	0	0	0	0	0	0
Total L-citrulline biosynthesis			6.974	4.796	10.832	10.158	4.194	5.199	7.966	7.824
L-Ornithine Biosynthesis	GQT-4128	AT2G22905.1	0	1.618	0	0	0	0	0	0
L-Ornithine Biosynthesis	AT4G08870	agmatinase / arginase (ARGAH2)	1.506	2.796	4.868	3.098	1.063	2.847	4.884	4.451
L-Ornithine Biosynthesis	AT2G39030	N-acetyltransferase (AT2G39030)	2.121	2.613	5.338	5.613	0	2.715	8.192	9.482
L-Ornithine Biosynthesis	AT2G39020	N-acetyltransferase (AT2G39020)	0	1.237	1.959	1.317	0	0	0	0
L-Ornithine Biosynthesis	AT5G38710	proline dehydrogenase (AT5G38710)	1.935	2.064	2.683	1.376	2.122	2.036	3.082	3.373
L-Ornithine Biosynthesis	AT3G30775	proline dehydrogenase (AT3G30775)	1.667	2.097	0	0	0	0	0	0
L-Ornithine Biosynthesis	AT3G03910	oxidoreductase (AT3G03910)	0	3.427	0	1.61	0	0	0	0
L-Ornithine Biosynthesis	AT5G07440	glutamate dehydrogenase [NAD(P)+] (AT5G07440)	0	1.364	1.449	1.1	1.256	0	1.246	0
L-Ornithine Biosynthesis	AT5G18170	glutamate dehydrogenase [NAD(P)+] (AT5G18170)	0	-1.108	0	0	0	0	0	0
L-Ornithine Biosynthesis	AT3G55610	d1-pyrroline-5-carboxylate synthase B (AT3G55610)	0	-1.073	0	0	0	0	0	0
Total L-Ornithine Biosynthesis			7.229	15.035	16.297	14.114	4.441	7.598	17.404	17.306
Volatile Benzenoids Biosynthesis	AT3G11480	AtBSMT1 subunit	3.18	2.82	5.568	4.35	0	7.652	11.072	9.784
Volatile Benzenoids Biosynthesis	AT5G04370	S-adenosylmethionine-dependent methyltransferase (AT5G04370)	0	0	0	0	1.766	1.598	1.508	0
Volatile Benzenoids Biosynthesis	AT5G38020	S-adenosylmethionine-dependent methyltransferase (AT5G38020)	0	0	0	0	1.071	0	1.714	1.563
Volatile Benzenoids Biosynthesis	AT4G36470	S-adenosylmethionine-dependent methyltransferase (AT4G36470)	-1.141	-1.644	0	0	0	0	0	0
Volatile Benzenoids Biosynthesis	AT5G16410	transferase (AT5G16410)	0	0	1.52	1.133	0	0	0	0
Volatile Benzenoids Biosynthesis	AT1G32910	transferase (AT1G32910)	3.245	4.855	2.652	2.428	8.065	7.199	8.374	7.584
Volatile Benzenoids Biosynthesis	AT1G78990	transferase (AT1G78990)	0	0	0	0	0	0	0	-1.451
Total Volatile Benzenoids Biosynthesis			5.284	6.031	9.74	7.911	10.902	16.449	22.668	17.48
Putrescine Biosynthesis	AT4G08870	agmatinase / arginase (ARGAH2)	1.506	2.796	4.868	3.098	1.063	2.847	4.884	4.451
Putrescine Biosynthesis	AT4G34710	arginine decarboxylase (ADC2)	1.386	2.259	2.853	2.031	0	1.574	2.501	1.253
Total Putrescine Biosynthesis			2.892	5.055	7.721	5.129	1.063	4.421	7.385	5.704
Spermidine Biosynthesis	AT5G53120	spermine synthase (SPDS3)	0	0	0	0	0	1.156	0	0
Spermidine Biosynthesis	AT5G15950	adenosylmethionine decarboxylase (AT5G15950)	0	0	0	0	0	1.108	0	0
Total Spermidine Biosynthesis			0	0	0	0	0	2.264	0	0
spermine biosynthesis	AT5G15950	adenosylmethionine decarboxylase (AT5G15950)	0	0	0	0	0	1.108	0	0
spermine biosynthesis	AT5G19530	spermine synthase (ACL5)	0	1.456	0	0	0	0	0	0
spermine biosynthesis	AT5G53120	spermine synthase (SPDS3)	0	0	0	0	0	1.156	0	0
Total spermine biosynthesis			0	1.456	0	0	0	2.264	0	0
Total general			212.709	369.187	520.312	358.93	283.12	328.081	599.077	565.648

## Sheet: Degradation
Category	Gene ID	Description	Pieris_3h	Pieris_6h	Pieris_12h	Pieris_24h	Tur_30m	Tur_1h	Tur_3h	Tur_24h
L-alanine Degradation	AT3G03910	oxidoreductase (AT3G03910)	0	3.427	0	1.61	0	0	0	0
L-alanine Degradation	AT5G18170	glutamate dehydrogenase [NAD(P)+] (AT5G18170)	0	-1.108	0	0	0	0	0	0
L-alanine Degradation	AT5G07440	glutamate dehydrogenase [NAD(P)+] (AT5G07440)	0	1.364	1.449	1.1	1.256	0	1.246	0
L-alanine Degradation	AT1G70560	tryptophan aminotransferase (TAA1)	0	0	-1.722	0	0	0	0	0
Total L-alanine Degradation			0	3.683	-0.273	2.71	1.256	0	1.246	0
L-arginine Degradation	AT4G24830	AT4G24830	1.181	1.803	2.574	1.262	0	0	1.443	1.025
L-arginine Degradation	AT4G08870	agmatinase / arginase (ARGAH2)	1.506	2.796	4.868	3.098	1.063	2.847	4.884	4.451
L-arginine Degradation	AT4G34710	arginine decarboxylase (ADC2)	1.386	2.259	2.853	2.031	0	1.574	2.501	1.253
Total L-arginine Degradation			4.073	6.858	10.295	6.391	1.063	4.421	8.828	6.729
L-asparagine Degradation	AT3G16150	asparaginase (AT3G16150)	0	0	0	1.524	0	-2.419	0	-1.397
Total L-asparagine Degradation			0	0	0	1.524	0	-2.419	0	-1.397
L-aspartate Degradation	AT5G56720	malate dehydrogenase (c-NAD-MDH3)	0	2.177	0	2.328	0	0	0	0
Total L-aspartate Degradation			0	2.177	0	2.328	0	0	0	0
L-glutamine Degradation	GQT-784	AT3G16050.1	0	0	0	0	0	1.385	0	0
L-glutamine Degradation	GQT-915	AT5G01410.1	0	0	0	0	0	0	0	0
L-glutamine Degradation	AT2G38230	pyridoxal 5'-phosphate synthase (AT2G38230)	0	0	0	0	0	0	0	0
L-glutamine Degradation	AT3G47340	asparagine synthase (glutamine-hydrolyzing) (ASN1)	1.866	0	2.227	4.22	1.009	0	0	0
L-glutamine Degradation	AT5G65010	asparagine synthase (glutamine-hydrolyzing) (ASN2)	0	-1.088	0	0	0	0	0	0
L-glutamine Degradation	AT1G30820	CTP synthase (AT1G30820)	0	0	0	0	0	-1.069	0	0
L-glutamine Degradation	AT4G20320	CTP synthase (AT4G20320)	0	0	1.054	1.464	0	0	0	0
Total L-glutamine Degradation			1.866	-1.088	3.281	5.684	1.009	0.316	0	0
L-glutamate Degradation	GQT-5126	AT2G02010.2	0	0	1.289	0	0	1.276	1.597	1.078
L-glutamate Degradation	AT1G79440	succinate-semialdehyde dehydrogenase//3-chloroallyl aldehyde dehydrogenase (AT1G79440)	0	0	0	0	0	0	0	0
L-glutamate Degradation	AT3G03910	oxidoreductase (AT3G03910)	0	3.427	0	1.61	0	0	0	0
L-glutamate Degradation	AT5G18170	glutamate dehydrogenase [NAD(P)+] (AT5G18170)	0	-1.108	0	0	0	0	0	0
L-glutamate Degradation	AT5G07440	glutamate dehydrogenase [NAD(P)+] (AT5G07440)	0	1.364	1.449	1.1	1.256	0	1.246	0
Total L-glutamate Degradation			0	3.683	2.738	2.71	1.256	1.276	2.843	1.078
L-isoleucine Degradation	AT1G10060	branched-chain amino acid aminotransferase (Atbcat-1)	0	1.295	0	0	0	0	0	0
L-isoleucine Degradation	AT1G10070	branched-chain amino acid aminotransferase (Atbcat-2)	0	0	0	0	0	0	0	2.507
L-isoleucine Degradation	AT3G13450	branched-chain Î±-keto acid decarboxylase E1-Î² subunit (AT3G13450)	0	0	0	0	0	0	0	0
L-isoleucine Degradation	AT5G09300	branched-chain Î±-keto acid decarboxylase E1-Î± subunit (AT5G09300)	1.254	2.567	1.579	2.949	0	0	0	0
Total L-isoleucine Degradation			1.254	3.862	1.579	2.949	0	0	0	2.507
L-leucine Degradation	AT1G10060	branched-chain amino acid aminotransferase (Atbcat-1)	0	1.295	0	0	0	0	0	0
L-leucine Degradation	AT1G10070	branched-chain amino acid aminotransferase (Atbcat-2)	0	0	0	0	0	0	0	2.507
L-leucine Degradation	AT1G70560	tryptophan aminotransferase (TAA1)	0	0	-1.722	0	0	0	0	0
L-leucine Degradation	AT3G19710	methionine-oxo-acid transaminase (AT3G19710)	0	0	1.856	0	0	0	1.355	1.349
L-leucine Degradation	AT1G50110	leucine transaminase / methionine-oxo-acid transaminase (AT1G50110)	1.699	1.893	0	0	0	0	0	0
L-leucine Degradation	AT3G13450	branched-chain Î±-keto acid decarboxylase E1-Î² subunit (AT3G13450)	0	0	0	0	0	0	0	0
L-leucine Degradation	AT5G09300	branched-chain Î±-keto acid decarboxylase E1-Î± subunit (AT5G09300)	1.254	2.567	1.579	2.949	0	0	0	0
Total L-leucine Degradation			2.953	5.755	1.713	2.949	0	0	1.355	3.856
L-lysine Degradation	AT4G33150	saccharopine dehydrogenase / lysine-ketoglutarate reductase (AT4G33150)	1.679	1.148	2.222	2.999	0	0	0	1.544
L-lysine Degradation	GQT-4720	AT5G60335.1	0	0	0	0	0	0	1.232	1.369
L-lysine Degradation	AT5G15950	adenosylmethionine decarboxylase (AT5G15950)	0	0	0	0	0	1.108	0	0
Total L-lysine Degradation			1.679	1.148	2.222	2.999	0	1.108	1.232	2.913
L-methionine Degradation	AT1G64660	AT1G64660.1 / methionine Î³-lyase	1.333	2.348	1.974	2.172	0	0	0	0
L-methionine Degradation	AT4G01850	methionine adenosyltransferase (AT4G01850)	1.296	1.563	1.713	1.352	0	0	0	0
L-methionine Degradation	AT3G23810	adenosylhomocysteinase (AT3G23810)	0	2.593	2.197	1.367	0	0	0	0
Total L-methionine Degradation			2.629	6.504	5.884	4.891	0	0	0	0
L-phenylalanine Degradation	AT5G53970	tyrosine transaminase (AT5G53970)	0	0	0	0	0	0	0	0
L-phenylalanine Degradation	AT5G54960	pyruvate decarboxylase (AT5G54960)	0	0	0	0	0	1.33	0	2.196
L-phenylalanine Degradation	AT4G33070	pyruvate decarboxylase (AT4G33070)	0	0	0	0	1.237	0	0	0
L-phenylalanine Degradation	AT1G70560	tryptophan aminotransferase (TAA1)	0	0	-1.722	0	0	0	0	0
Total L-phenylalanine Degradation			0	0	-1.722	0	1.237	1.33	0	2.196
L-proline Degradation	AT5G38710	proline dehydrogenase (AT5G38710)	1.935	2.064	2.683	1.376	2.122	2.036	3.082	3.373
L-proline Degradation	AT3G30775	proline dehydrogenase (AT3G30775)	1.667	2.097	0	0	0	0	0	0
Total L-proline Degradation			3.602	4.161	2.683	1.376	2.122	2.036	3.082	3.373
L-tryptophan Degradation	AT5G20960	AO1	0	0	-1.23	-1.997	0	0	0	0
Total L-tryptophan Degradation			0	0	-1.23	-1.997	0	0	0	0
L-tyrosine Degradation	AT5G53970	tyrosine transaminase (AT5G53970)	0	0	0	0	0	0	0	0
L-tyrosine Degradation	AT1G70560	tryptophan aminotransferase (TAA1)	0	0	-1.722	0	0	0	0	0
L-tyrosine Degradation	AT1G06570	4-hydroxyphenylpyruvate dioxygenase (PDS1)	0	0	0	0	0	0	0	0
Total L-tyrosine Degradation			0	0	-1.722	0	0	0	0	0
L-valine Degradation	AT1G10060	branched-chain amino acid aminotransferase (Atbcat-1)	0	1.295	0	0	0	0	0	0
L-valine Degradation	AT1G10070	branched-chain amino acid aminotransferase (Atbcat-2)	0	0	0	0	0	0	0	2.507
L-valine Degradation	AT1G06550	3-hydroxyisobutyryl-CoA hydrolase (AT1G06550)	0	0	0	1.166	0	0	0	0
L-valine Degradation	AT3G24360	3-hydroxyisobutyryl-CoA hydrolase (AT3G24360)	0	0	0	1.264	0	0	0	0
L-valine Degradation	AT3G13450	branched-chain Î±-keto acid decarboxylase E1-Î² subunit (AT3G13450)	0	0	0	0	0	0	0	0
L-valine Degradation	AT5G09300	branched-chain Î±-keto acid decarboxylase E1-Î± subunit (AT5G09300)	1.254	2.567	1.579	2.949	0	0	0	0
Total L-valine Degradation			1.254	3.862	1.579	5.379	0	0	0	2.507
Allantoin Degradation	AT4G04955	allantoinase (AT4G04955)	0	0	0	0	-1.073	-1.681	0	0
Total Allantoin Degradation			0	0	0	0	-1.073	-1.681	0	0
Putrescine Degradation	AT4G14940	primary-amine oxidase / putrescine oxidase (ATAO1)	0	3.081	0	2.812	0	0	0	0
Total Putrescine Degradation			0	3.081	0	2.812	0	0	0	0
Spermine and Spermidine Degradation	AT5G13700	polyamine oxidase (PAO1)	1.81	2.581	1.687	2.844	1.95	1.173	0	0
Spermine and Spermidine Degradation	AT3G59050	polyamine oxidase (PAO3)	0	0	0	0	0	0	1.227	0
Spermine and Spermidine Degradation	AT2G43020	amine oxidase (AT2G43020)	0	0	0	0	0	1.427	1.485	1.21
Total Spermine and Spermidine Degradation			1.81	2.581	1.687	2.844	1.95	2.6	2.712	1.21
Nitrogen Containing Secondary Compounds Degradation	AT5G26000	Î²-D-glucoside glucohydrolase / myrosinase / thioglucosidase (TGG1)	1.342	1.916	0	2.531	0	0	0	0
Nitrogen Containing Secondary Compounds Degradation	AT5G25980	myrosinase / thioglucosidase (TGG2)	1.383	2.214	1.586	2.731	0	0	0	0
Nitrogen Containing Secondary Compounds Degradation	AT3G16400	nitrile-specifier protein (AtNSP1)	1.655	2.583	3.807	2.859	0	0	2.632	2.406
Nitrogen Containing Secondary Compounds Degradation	AT3G16390	nitrile-specifier protein (AtNSP3)	0	0	0	0	0	0	0	0
Nitrogen Containing Secondary Compounds Degradation	AT5G48180	nitrile-specifier protein (AtNSP5)	0	0	0	0	0	0	0	0
Nitrogen Containing Secondary Compounds Degradation	AT1G54040	epithiospecifier protein (AT1G54040)	0	0	1.186	1.019	0	0	1.316	1.298
Nitrogen Containing Secondary Compounds Degradation	AT3G44320	Nit3 (NIT3)	1.299	0	2.212	2.018	1.051	1.489	2.396	2.175
Nitrogen Containing Secondary Compounds Degradation	AT3G44310	Nit1 (NIT1)	0	0	1.319	0	0	0	1.244	0
Nitrogen Containing Secondary Compounds Degradation	AT3G44300	Nit2 (NIT2)	0	0	0	2.708	0	0	2.434	4.125
Nitrogen Containing Secondary Compounds Degradation	AT2G44490	myrosinase (PEN2)	0	0	0	0	1.709	0	0	0
Nitrogen Containing Secondary Compounds Degradation	AT5G57220	CYP81F2 monooxygenase (AT5G57220)	0	-1.208	-1.284	0	4.538	0	0	0
Nitrogen Containing Secondary Compounds Degradation	AT4G37400	CYP81F3 monooxygenase (AT4G37400)	0	1.177	0	0	0	0	0	0
Nitrogen Containing Secondary Compounds Degradation	AT4G37430	CYP81F1 monooxygenase (AT4G37430)	1.339	0	1.651	1.204	0	0	0	0
Nitrogen Containing Secondary Compounds Degradation	AT5G36220	AT5G36220	0	0	1.315	1.131	1.596	2.095	0	3.339
Nitrogen Containing Secondary Compounds Degradation	AT5G67310	AT5G67310	0	0	0	0	2.85	0	3.914	5.507
Nitrogen Containing Secondary Compounds Degradation	AT1G66540	AT1G66540	0	0	0	0	0	0	0	0
Nitrogen Containing Secondary Compounds Degradation	AT1G21100	indole glucosinolate methyltransferase (IGMT1)	0	-1.361	0	0	2.087	0	0	1.789
Nitrogen Containing Secondary Compounds Degradation	AT1G21120	indole glucosinolate methyltransferase (IGMT2)	0	0	0	0	4.125	1.718	0	0
Nitrogen Containing Secondary Compounds Degradation	AT1G21110	O-methyltransferase (IGMT3)	0	-1.254	-1.275	-1.022	3.587	0	0	0
Nitrogen Containing Secondary Compounds Degradation	AT1G21130	O-methyltransferase (IGMT4)	0	-1.222	-1.085	0	1.463	0	0	0
Nitrogen Containing Secondary Compounds Degradation	AT1G77530	O-methyltransferase (AT1G77530)	0	0	3.225	2.054	0	0	3.559	4.208
Nitrogen Containing Secondary Compounds Degradation	AT1G76790	O-methyltransferase (IGMT5)	1.434	3.061	4.792	3.013	3.027	2.916	6.098	5.053
Total Nitrogen Containing Secondary Compounds Degradation			8.452	5.906	17.449	20.246	26.033	8.218	23.593	29.9
Phenylpropanoid Derivatives Degradation	AT1G61810	beta-glucosidase 45 (AT1G61810)	0	0	3.361	3.64	0	0	1.069	1.281
Phenylpropanoid Derivatives Degradation	GQT-5101	AT4G21760.2	-1.189	0	0	0	0	1.082	0	-1.398
Total Phenylpropanoid Derivatives Degradation			-1.189	0	3.361	3.64	0	1.082	1.069	-0.117
Terpenoids Degradation	AT4G32810	oxidoreductase, acting on single donors with incorporation of molecular oxygen, incorporation of two atoms of oxygen (MAX4)	0	0	0	0	0	0	0	2.457
Terpenoids Degradation	AT4G19170	carotenoid cleavage dioxygenase (AT4G19170)	-1.083	-1.947	-1.532	-1.334	-1.527	0	0	0
Terpenoids Degradation	AT3G21780	abscisic acid glucosyltransferase (UGT71B6)	0	-1.391	0	0	2.482	0	0	1.98
Terpenoids Degradation	AT4G15260	UDP-glycosyltransferase (AT4G15260)	0	0	0	0	1.23	0	0	0
Terpenoids Degradation	AT4G15550	UDP-glycosyltransferase (AT4G15550)	-1.283	0	0	0	0	0	0	0
Terpenoids Degradation	AT1G52400	abscisic acid glucose ester Î²-glucosidase (BG1)	1.217	2.052	2.748	2.856	0	1.445	4.41	5.201
Terpenoids Degradation	AT4G19230	abscisic acid 9'-hydroxylase / abscisic acid 8'-hydroxylase (CYP707A1)	2.188	0	1.505	2.94	1.67	1.289	1.172	1.032
Terpenoids Degradation	AT5G45340	abscisic acid 9'-hydroxylase / abscisic acid 8'-hydroxylase (CYP707A3)	0	2.144	2.519	3.622	4.881	2.162	0	0
Terpenoids Degradation	AT3G19270	abscisic acid 9'-hydroxylase / abscisic acid 8'-hydroxylase (CYP707A4)	0	1.416	3.339	0	0	0	0	0
Terpenoids Degradation	AT2G29090	abscisic acid 9'-hydroxylase / abscisic acid 8'-hydroxylase (CYP707A2)	-1.337	0	0	-1.09	0	1.168	0	0
Terpenoids Degradation	AT1G19630	AT1G19630	0	1.641	0	0	0	0	0	0
Total Terpenoids Degradation			-0.298	3.915	8.579	6.994	8.736	6.064	5.582	10.67
Abscisic Acid Degradation	AT3G21780	abscisic acid glucosyltransferase (UGT71B6)	0	-1.391	0	0	2.482	0	0	1.98
Abscisic Acid Degradation	AT4G15260	UDP-glycosyltransferase (AT4G15260)	0	0	0	0	1.23	0	0	0
Abscisic Acid Degradation	AT4G15550	UDP-glycosyltransferase (AT4G15550)	-1.283	0	0	0	0	0	0	0
Abscisic Acid Degradation	AT1G52400	abscisic acid glucose ester Î²-glucosidase (BG1)	1.217	2.052	2.748	2.856	0	1.445	4.41	5.201
Abscisic Acid Degradation	AT4G19230	abscisic acid 9'-hydroxylase / abscisic acid 8'-hydroxylase (CYP707A1)	2.188	0	1.505	2.94	1.67	1.289	1.172	1.032
Abscisic Acid Degradation	AT5G45340	abscisic acid 9'-hydroxylase / abscisic acid 8'-hydroxylase (CYP707A3)	0	2.144	2.519	3.622	4.881	2.162	0	0
Abscisic Acid Degradation	AT3G19270	abscisic acid 9'-hydroxylase / abscisic acid 8'-hydroxylase (CYP707A4)	0	1.416	3.339	0	0	0	0	0
Abscisic Acid Degradation	AT2G29090	abscisic acid 9'-hydroxylase / abscisic acid 8'-hydroxylase (CYP707A2)	-1.337	0	0	-1.09	0	1.168	0	0
Abscisic Acid Degradation	AT1G19630	AT1G19630	0	1.641	0	0	0	0	0	0
Total Abscisic Acid Degradation			0.785	5.862	10.111	8.328	10.263	6.064	5.582	8.213
brassinosteroids inactivation	AT1G13420	sulfotransferase (AT1G13420)	0	2.11	3.36	1.963	1.884	1.835	2.299	0
brassinosteroids inactivation	AT2G36800	glucosyltransferase (UGT73C5)	-1.055	-1.158	0	0	0	0	0	0
brassinosteroids inactivation	AT2G36770	UDP-glycosyltransferase//gtransferase, transferring hexosyl groups (AT2G36770)	0	0	0	1.239	0	-1.194	0	0
brassinosteroids inactivation	AT2G36780	UDP-glycosyltransferase (AT2G36780)	0	-1.156	0	0	0	0	0	2.06
brassinosteroids inactivation	AT3G53150	UDP-glycosyltransferase (AT3G53150)	0	0	-2.297	-2.047	0	0	2.202	2.91
brassinosteroids inactivation	AT2G36750	brassinolide 23-O-glucosyltransferase [multifunctional] (UGT73C1)	-2.082	0	0	0	0	1.209	1.314	0
brassinosteroids inactivation	AT2G36790	UDP-glucose:flavonol-3-O-glycoside-7-O-glucosyltransferase (UGT73C6)	0	0	0	0	0	0	0	-1.088
brassinosteroids inactivation	AT2G26710	steroid hydroxylase (CYP734A1)	0	1.558	0	0	-1.047	-1.183	0	0
Total brassinosteroids inactivation			-3.137	1.354	1.063	1.155	0.837	0.667	5.815	3.882
Cytokinins Degradation	AT4G29740	cytokinin oxidase/dehydrogenase (CKX4)	1.381	1.865	1.429	0	2.884	0	1.787	1.529
Cytokinins Degradation	AT1G75450	cytokinin oxidase (AT1G75450)	4.141	1.554	3.624	0	0	0	1.626	1.536
Cytokinins Degradation	AT2G41510	cytokinin oxidase (CKX1)	0	-1.146	0	-1.334	0	0	0	0
Total Cytokinins Degradation			5.522	2.273	5.053	-1.334	2.884	0	3.413	3.065
Gibberellins Degradation	AT5G56300	gibberellin carboxyl methyltransferase (GAMT2)	0	0	2.292	0	0	0	0	0
Gibberellins Degradation	GQT-4026	AT3G11150.1	1.895	2.154	0	3.19	0	0	0	0
Gibberellins Degradation	AT1G78440	C19 gibberellin 2-oxidase (GA2ox1)	-1.586	0	0	0	0	0	-1.422	-2.378
Gibberellins Degradation	AT1G02400	C-19 gibberellin 2-oxidase (GA2ox6)	2.23	2.11	2.318	1.342	5.063	2.897	1.99	1.477
Gibberellins Degradation	AT1G30040	C-19 gibberellin 2-oxidase (GA2ox2)	1.169	2.343	1.823	1.956	3.975	2.023	2.172	1.013
Gibberellins Degradation	GQT-4130	AT2G38500.1	0	0	0	0	1.956	2.158	2.406	2.411
Gibberellins Degradation	AT5G58660	oxidoreductase, acting on paired donors, with incorporation or reduction of molecular oxygen, 2-oxoglutarate as one donor, and incorporation of one atom each of oxygen into both donors (AT5G58660)	0	0	0	0	0	0	0	1.381
Total Gibberellins Degradation			3.708	6.607	6.433	6.488	10.994	7.078	5.146	3.904
Benzoate Degradation	AT1G65880	benzoate-CoA ligase (AT1G65880)	0	0	0	2.735	0	0	2.856	2.634
Benzoate Degradation	AT1G65890	benzoate-CoA ligase (AT1G65890)	2.202	4.378	5.683	4.195	1.848	3.129	4.065	3.805
Total Benzoate Degradation			2.202	4.378	5.683	6.93	1.848	3.129	6.921	6.439
Nitroaromatic Compounds Degradation	AT4G34135	flavonol 3-O-glucosyltransferase (UGT73B2)	-1.299	-1.287	-1.414	0	1.734	0	0	1.101
Nitroaromatic Compounds Degradation	AT2G15490	UDP-glucosyltransferase (UGT73B4)	0	0	0	0	0	0	2.575	3.487
Nitroaromatic Compounds Degradation	AT2G15480	UDP-glucosyltransferase (UGT73B5)	0	0	0	0	1.614	0	0	0
Nitroaromatic Compounds Degradation	AT2G36750	brassinolide 23-O-glucosyltransferase [multifunctional] (UGT73C1)	-2.082	0	0	0	0	1.209	1.314	0
Nitroaromatic Compounds Degradation	AT2G36790	UDP-glucose:flavonol-3-O-glycoside-7-O-glucosyltransferase (UGT73C6)	0	0	0	0	0	0	0	-1.088
Nitroaromatic Compounds Degradation	AT1G05680	UDP-glucosyltransferase (AT1G05680)	0	0	3.651	3.107	0	0	0	1.167
Total Nitroaromatic Compounds Degradation			-3.381	-1.287	2.237	3.107	3.348	1.209	3.889	4.667
abscisic acid degradation by glucosylation	AT3G21780	abscisic acid glucosyltransferase (UGT71B6)	0	-1.391	0	0	2.482	0	0	1.98
abscisic acid degradation by glucosylation	AT4G15260	UDP-glycosyltransferase (AT4G15260)	0	0	0	0	1.23	0	0	0
abscisic acid degradation by glucosylation	AT4G15550	UDP-glycosyltransferase (AT4G15550)	-1.283	0	0	0	0	0	0	0
abscisic acid degradation by glucosylation	AT1G52400	abscisic acid glucose ester Î²-glucosidase (BG1)	1.217	2.052	2.748	2.856	0	1.445	4.41	5.201
Total abscisic acid degradation by glucosylation			-0.066	0.661	2.748	2.856	3.712	1.445	4.41	7.181
brassinosteroids inactivation	AT1G13420	sulfotransferase (AT1G13420)	0	2.11	3.36	1.963	1.884	1.835	2.299	0
brassinosteroids inactivation	AT2G36800	glucosyltransferase (UGT73C5)	-1.055	-1.158	0	0	0	0	0	0
brassinosteroids inactivation	AT2G36770	UDP-glycosyltransferase//gtransferase, transferring hexosyl groups (AT2G36770)	0	0	0	1.239	0	-1.194	0	0
brassinosteroids inactivation	AT2G36780	UDP-glycosyltransferase (AT2G36780)	0	-1.156	0	0	0	0	0	2.06
brassinosteroids inactivation	AT3G53150	UDP-glycosyltransferase (AT3G53150)	0	0	-2.297	-2.047	0	0	2.202	2.91
brassinosteroids inactivation	AT2G36750	brassinolide 23-O-glucosyltransferase [multifunctional] (UGT73C1)	-2.082	0	0	0	0	1.209	1.314	0
brassinosteroids inactivation	AT2G36790	UDP-glucose:flavonol-3-O-glycoside-7-O-glucosyltransferase (UGT73C6)	0	0	0	0	0	0	0	-1.088
brassinosteroids inactivation	AT2G26710	steroid hydroxylase (CYP734A1)	0	1.558	0	0	-1.047	-1.183	0	0
Total brassinosteroids inactivation			-3.137	1.354	1.063	1.155	0.837	0.667	5.815	3.882
homocysteine and cysteine interconversion	GQT-2743	AT5G28030.1	0	0	0	0	0	1.529	0	0
homocysteine and cysteine interconversion	AT4G23600	cystathionine beta-lyase (AT4G23600)	1.205	1.097	3.439	3.097	1.954	3.877	5.729	5.456
homocysteine and cysteine interconversion	GQT-5509	AT4G23590.1	0	2.484	2.874	3.345	0	0	0	0
Total homocysteine and cysteine interconversion			1.205	3.581	6.313	6.442	1.954	5.406	5.729	5.456
indole-3-acetate activation I	AT3G02875	indole-3-acetyl-leu hydrolase (ilr1)	0	0	1.44	1.326	0	0	1.137	0
indole-3-acetate activation I	AT1G51760	indole-3-acetyl-ala hydrolase (iar3)	2.115	2.098	3.071	1.309	2.727	3.529	3.718	2.812
indole-3-acetate activation I	AT1G51780	IAA-amino acid conjugate hydrolase (AT1G51780)	2.756	4.022	6.971	6.146	6.635	7.522	8.904	7.21
Total indole-3-acetate activation I			4.871	6.12	11.482	8.781	9.362	11.051	13.759	10.022
jasmonoyl-L-isoleucine inactivation	AT3G48520	jasmonoyl-isoleucine-12-hydroxylase (CYP94B3)	2.643	2.441	3.368	0	8.4	9.479	9.725	8.56
jasmonoyl-L-isoleucine inactivation	GQT-5137	AT5G63450.2	3.9	2.628	3.782	1.841	5.167	5.881	5.708	5.075
jasmonoyl-L-isoleucine inactivation	AT5G07010	sulfotransferase (AT5G07010)	3.492	2.743	3.851	2.956	1.763	2.668	5.538	5.382
jasmonoyl-L-isoleucine inactivation	AT5G07000	sulfotransferase (AT5G07000)	2.49	1.03	1.342	0	0	0	0	0
Total jasmonoyl-L-isoleucine inactivation			12.525	8.842	12.343	4.797	15.33	18.028	20.971	19.017
sulfate activation for sulfonation	AT5G43780	APS4	0	0	0	0	0	0	0	1.322
sulfate activation for sulfonation	AT4G14680	APS3	0	1.254	1.047	1.448	1.647	1.17	1.735	1.359
sulfate activation for sulfonation	AT3G22890	APS1	0	0	0	0	0	0	1.642	1.237
sulfate activation for sulfonation	AT2G14750	APS kinase (AT2G14750)	0	1.429	1.796	1.038	0	0	1.802	1.373
sulfate activation for sulfonation	AT4G39940	APS kinase (AT4G39940)	0	1.521	1.945	1.431	1.132	1.228	1.995	1.545
Total sulfate activation for sulfonation			0	4.204	4.788	3.917	2.779	2.398	7.174	6.836
Total general			49.182	100.037	127.42	129.051	107.737	81.493	140.166	147.989
